# Supplementary material for: Multi‐season analysis reveals hundreds of drought‐responsive genes in sorghum
Source: Plant J. 2026 Feb 2;125(3):e70657. doi: 10.1111/tpj.70657 (PMC12863931; doi:10.1111/tpj.70657)
Supplement: Supplementary file 2 — Table S1. Genome assembly statistics. Table S2. Gene annotations, pangene assignments, and gene orthology relationships between cultivars. Table S3. Numbers of core drought genes identified across categories. Table S4. Assignments of pangenes in core drought categories. Table S5. Sample metadata and SRA accessions. [file TPJ-125-0-s001.xlsx]

## Sheet: TableS1
Supplementary Table 1: Genome Assembly Statistics
	BTx642v1.1	RTx430v2.1
Assembly Source:	JGI	JGI
Assembly Version:	v1.0	v2.0
Annotation Source:	JGI	JGI
Annotation Version:	v1.1	v2.1
Total Scaffold Length (bp):	680145566	677670093
Number of Scaffolds:	136	175
Min. Number of Scaffolds containing half of assembly (L50):	5	5
Shortest Scaffold from L50 set (N50):	64512399	64573693
Total Contig Length (bp):	678955566	674290093
Number of Contigs:	255	513
Min. Number of Contigs containing half of assembly (L50):	18	51
Shortest Contig from L50 set (N50):	12093548	4014886
Number of Protein-coding Transcripts:	49348	46881
Number of Protein-coding Genes:	35115	34601
Percentage of Eukaryote BUSCO Genes:	98.3	98
Percentage of Embroyphyte BUSCO Genes:	99.4	99.2

## Sheet: TableS2
locusName	BTx642	n642	RTx430	n430	BTx623	n623	Relationship_430_vs_642	Relationship_642_vs_430	Relationship_430_vs_623	Relationship_642_vs_623	Relationship_orthogroup_vs_430	Relationship_orthogroup_vs_642	Relationship_orthogroup_vs_642_430	Relationship_1_1_1	Relationship_orthogroup_vs_623	Relationship_1_1_1_623	isOneToOne_430_642	isOneToOne_623	Pfam	Panther	ec	KOG	KO	GO	Best.hit.arabi.name	Best.hit.arabi.defline	Best.hit.rice.name	Best.hit.rice.defline	Pfam.430	Panther.430	ec.430	KOG.430	KO.430	GO.430	Best.hit.arabi.name.430	Best.hit.arabi.defline.430	Best.hit.clamy.name.430	Best.hit.clamy.defline.430	Best.hit.rice.name.430	Best.hit.rice.defline.430	Pfam.642	Panther.642	KOG.642	ec.642	KO.642	GO.642	Best.hit.arabi.name.642	Best.hit.arabi.defline.642	Best.hit.rice.name.642
pg.00001	SbiBTX642.01G000100	1	SbiRTX430.01G000200	2	Sobic.001G000100	1	many-to-one	one-to-many	many-to-one	one-to-one	one-to-many	one-to-one	430:many_642:one	FALSE	one-to-one	Ortho:not1-1-1_623:1-1	FALSE	FALSE	PF03168	PTHR31415 PTHR31415:SF3	NA	NA	NA	NA	NA	NA	NA	NA	PF03168	PTHR31415 PTHR31415:SF3	NA	NA	NA	NA	NA	NA	NA	NA	NA	NA	PF03168	PTHR31415 PTHR31415:SF3	NA	NA	NA	NA	NA	NA	NA
pg.00001	SbiBTX642.01G000100	1	SbiRTX430.01G000300	2	Sobic.001G000100	1	many-to-one	one-to-many	many-to-one	one-to-one	one-to-many	one-to-one	430:many_642:one	FALSE	one-to-one	Ortho:not1-1-1_623:1-1	FALSE	FALSE	PF03168	PTHR31415 PTHR31415:SF3	NA	NA	NA	NA	NA	NA	NA	NA	PF03168	PTHR31415 PTHR31415:SF3	NA	NA	NA	NA	NA	NA	NA	NA	NA	NA	PF03168	PTHR31415 PTHR31415:SF3	NA	NA	NA	NA	NA	NA	NA
pg.00002	SbiBTX642.01G000200	1	SbiRTX430.01G000100	2	Sobic.001G000200	1	many-to-one	one-to-many	many-to-one	one-to-one	one-to-many	one-to-one	430:many_642:one	FALSE	one-to-one	Ortho:not1-1-1_623:1-1	FALSE	FALSE	NA	PTHR22957 PTHR22957:SF273	NA	NA	NA	NA	NA	NA	NA	NA	|PF00566	PTHR22957 PTHR22957:SF273	NA	|KOG2197	NA	NA	|AT5G54780	|Ypt/Rab-GAP domain of gyp1p superfamily protein	|Cre17.g715400	|(1 of 1) PTHR22957//PTHR22957:SF293 - TBC1 DOMAIN FAMILY MEMBER GTPASE-ACTIVATING PROTEIN // GTPASE ACTIVATOR PROTEIN OF RAB-LIKE SMALL GTPASES-LIKE PROTEIN	|LOC_Os11g37690	|TBC domain containing protein, expressed	PF00566	PTHR22957 PTHR22957:SF273	NA	KOG2197	NA	NA	AT5G54780	Ypt/Rab-GAP domain of gyp1p superfamily protein	LOC_Os11g37690
pg.00002	SbiBTX642.01G000200	1	SbiRTX430.01G000400	2	Sobic.001G000200	1	many-to-one	one-to-many	many-to-one	one-to-one	one-to-many	one-to-one	430:many_642:one	FALSE	one-to-one	Ortho:not1-1-1_623:1-1	FALSE	FALSE	NA	PTHR22957 PTHR22957:SF273	NA	NA	NA	NA	NA	NA	NA	NA	|PF00566	PTHR22957 PTHR22957:SF273	NA	|KOG2197	NA	NA	|AT5G54780	|Ypt/Rab-GAP domain of gyp1p superfamily protein	|Cre17.g715400	|(1 of 1) PTHR22957//PTHR22957:SF293 - TBC1 DOMAIN FAMILY MEMBER GTPASE-ACTIVATING PROTEIN // GTPASE ACTIVATOR PROTEIN OF RAB-LIKE SMALL GTPASES-LIKE PROTEIN	|LOC_Os11g37690	|TBC domain containing protein, expressed	PF00566	PTHR22957 PTHR22957:SF273	NA	KOG2197	NA	NA	AT5G54780	Ypt/Rab-GAP domain of gyp1p superfamily protein	LOC_Os11g37690
pg.00003	SbiBTX642.01G000300	1	NA	0	NA	0	not-exist	no-match	neither-exist	no-match	no-match	one-to-one	430:none_642:one	FALSE	no-match	Ortho:missing_623:no-match	FALSE	FALSE	NA	NA	NA	NA	NA	NA	NA	NA	NA	NA	NA	NA	NA	NA	NA	NA	NA	NA	NA	NA	NA	NA	NA	NA	NA	NA	NA	NA	NA	NA	NA
pg.00004	SbiBTX642.01G000400	1	SbiRTX430.01G000600	1	Sobic.001G000400	1	one-to-one	one-to-one	one-to-one	one-to-one	one-to-one	one-to-one	one-to-one	TRUE	one-to-one	Ortho:1-1-1_623:1-1	TRUE	TRUE	PF00005 PF01061 PF08370 PF14510	PTHR19241 PTHR19241:SF214	NA	NA	NA	GO:0005524;GO:0016020;GO:0016887	AT1G66950	pleiotropic drug resistance 11	LOC_Os11g37700	pleiotropic drug resistance protein, putative, expressed	PF00005 PF01061 PF08370 PF14510	PTHR19241 PTHR19241:SF214	EC:3.6.3.44	NA	NA	GO:0005524;GO:0016020;GO:0016887	AT1G66950	pleiotropic drug resistance 11	Cre16.g655450	(1 - // 1) 34-RELATED ABC ATP-BINDING CASSETTE FAMILY G MEMBER PTHR19241//PTHR19241:SF307 TRANSPORTER of	LOC_Os11g37700	pleiotropic drug resistance protein, putative, expressed	PF00005 PF01061 PF08370 PF14510	PTHR19241 PTHR19241:SF214	EC:3.6.3.44	NA	NA	GO:0005524;GO:0016020;GO:0016887	AT1G66950	pleiotropic drug resistance 11	LOC_Os11g37700
pg.00005	NA	0	SbiRTX430.01G000500	1	Sobic.001G000300	1	no-match	not-exist	one-to-one	not-exist	one-to-one	no-match	430:one_642:none	FALSE	one-to-one	Ortho:missing_623:1-1	FALSE	FALSE	NA	NA	NA	NA	NA	NA	NA	NA	NA	NA	NA	NA	NA	NA	NA	NA	NA	NA	NA	NA	NA	NA	NA	NA	NA	NA	NA	NA	NA	NA	NA
pg.00006	NA	0	NA	0	Sobic.001G000501	1	neither-exist	neither-exist	not-exist	not-exist	no-match	no-match	no-match	FALSE	one-to-one	Ortho:missing_623:1-1	FALSE	FALSE	NA	NA	NA	NA	NA	NA	NA	NA	NA	NA	NA	NA	NA	NA	NA	NA	NA	NA	NA	NA	NA	NA	NA	NA	NA	NA	NA	NA	NA	NA	NA
pg.00007	SbiBTX642.01G000500	1	SbiRTX430.01G000700	1	Sobic.001G000700	1	one-to-one	one-to-one	one-to-one	one-to-one	one-to-one	one-to-one	one-to-one	TRUE	one-to-one	Ortho:1-1-1_623:1-1	TRUE	TRUE	NA	PTHR11260 PTHR11260:SF220	NA	NA	K00799	GO:0005515	AT5G41210	glutathione S-transferase THETA 1	NA	NA	PF02798	PTHR11260 PTHR11260:SF220	EC:2.5.1.18	KOG0867	K00799	GO:0005515	AT5G41210	glutathione S-transferase THETA 1	Cre05.g247550	Glutathione S-transferase	LOC_Os11g37730	glutathione S-transferase, N-terminal domain containing protein, expressed	PF02798 PF14497	PTHR11260 PTHR11260:SF220	EC:2.5.1.18	KOG0867	K00799	GO:0005515	AT5G41210	glutathione S-transferase THETA 1	NA
pg.00008	SbiBTX642.01G000600	1	SbiRTX430.01G000800	1	Sobic.001G000800	1	one-to-one	one-to-one	one-to-one	one-to-one	one-to-one	one-to-one	one-to-one	TRUE	one-to-one	Ortho:1-1-1_623:1-1	TRUE	TRUE	NA	PTHR33740 PTHR33740:SF3	NA	NA	NA	NA	AT5G23890	NA	LOC_Os03g64400	oxidoreductase/ transition metal ion binding protein, putative, expressed	NA	PTHR33740 PTHR33740:SF3	NA	NA	NA	NA	AT5G23890	NA	NA	NA	LOC_Os03g64400	oxidoreductase/ transition metal ion binding protein, putative, expressed	NA	PTHR33740 PTHR33740:SF3	NA	NA	NA	NA	AT5G23890	NA	LOC_Os03g64400
pg.00009	SbiBTX642.01G000700	1	SbiRTX430.01G000900	1	Sobic.001G000900	1	one-to-one	one-to-one	one-to-one	one-to-one	one-to-one	one-to-one	one-to-one	TRUE	one-to-one	Ortho:1-1-1_623:1-1	TRUE	TRUE	NA	PTHR33870 PTHR33870:SF1	NA	NA	NA	NA	NA	NA	LOC_Os03g64390	expressed protein	NA	PTHR33870 PTHR33870:SF1	NA	NA	NA	NA	NA	NA	NA	NA	LOC_Os03g64390	expressed protein	NA	PTHR33870 PTHR33870:SF1	NA	NA	NA	NA	NA	NA	LOC_Os03g64390
pg.00010	NA	0	SbiRTX430.01G001000	1	Sobic.001G001000	1	no-match	not-exist	one-to-one	not-exist	one-to-one	no-match	430:one_642:none	FALSE	one-to-one	Ortho:missing_623:1-1	FALSE	FALSE	NA	NA	NA	NA	NA	NA	NA	NA	NA	NA	NA	PTHR33698 PTHR33698:SF1	NA	NA	NA	NA	NA	NA	NA	NA	LOC_Os03g64380	expressed protein	NA	NA	NA	NA	NA	NA	NA	NA	NA
pg.00011	NA	0	NA	0	Sobic.001G001066	1	neither-exist	neither-exist	not-exist	not-exist	no-match	no-match	no-match	FALSE	one-to-one	Ortho:missing_623:1-1	FALSE	FALSE	NA	NA	NA	NA	NA	NA	NA	NA	NA	NA	NA	NA	NA	NA	NA	NA	NA	NA	NA	NA	NA	NA	NA	NA	NA	NA	NA	NA	NA	NA	NA
pg.00012	SbiBTX642.01G000800	1	SbiRTX430.01G001100	1	NA	0	one-to-one	one-to-one	no-match	no-match	one-to-one	one-to-one	one-to-one	TRUE	no-match	Ortho:1-1-1_623:no-match	TRUE	FALSE	NA	NA	NA	NA	NA	NA	NA	NA	NA	NA	NA	NA	NA	NA	NA	NA	NA	NA	NA	NA	NA	NA	NA	NA	NA	NA	NA	NA	NA	NA	NA
pg.00013	NA	0	SbiRTX430.01G001200	1	Sobic.001G001132	1	no-match	not-exist	one-to-one	not-exist	one-to-one	no-match	430:one_642:none	FALSE	one-to-one	Ortho:missing_623:1-1	FALSE	FALSE	NA	NA	NA	NA	NA	NA	NA	NA	NA	NA	NA	NA	NA	NA	NA	NA	NA	NA	NA	NA	NA	NA	NA	NA	NA	NA	NA	NA	NA	NA	NA
pg.00014	SbiBTX642.01G000900	1	SbiRTX430.01G001300	1	Sobic.001G001200	1	one-to-one	one-to-one	one-to-one	one-to-one	one-to-one	one-to-one	one-to-one	TRUE	one-to-one	Ortho:1-1-1_623:1-1	TRUE	TRUE	PF01535 PF13041 PF13812	PTHR24015 PTHR24015:SF521	NA	NA	NA	NA	NA	NA	LOC_Os03g64370	pentatricopeptide, putative, expressed	PF01535 PF13041 PF13812	PTHR24015 PTHR24015:SF521	NA	NA	NA	GO:0005515	NA	NA	NA	NA	LOC_Os03g64370	pentatricopeptide, putative, expressed	PF01535 PF13041 PF13812	PTHR24015 PTHR24015:SF521	NA	NA	NA	NA	NA	NA	LOC_Os03g64370
pg.00015	SbiBTX642.01G001000	1	SbiRTX430.01G001400	1	Sobic.001G001300	1	one-to-one	one-to-one	one-to-one	one-to-one	one-to-one	one-to-one	one-to-one	TRUE	one-to-one	Ortho:1-1-1_623:1-1	TRUE	TRUE	NA	PTHR22778 PTHR22778:SF18	NA	NA	NA	NA	NA	NA	LOC_Os03g64350	rhodanese-like domain containing protein, putative, expressed	PF00581 PF12368	PTHR22778 PTHR22778:SF18	NA	NA	NA	NA	AT1G17850	Rhodanese/Cell cycle control phosphatase superfamily protein	Cre06.g304600	(1 of 1) PTHR22778//PTHR22778:SF18 - OVARIAN CANCER GENE-2 PROTEIN-RELATED // RHODANESE-LIKE DOMAIN-CONTAINING PROTEIN 8, CHLOROPLASTIC	LOC_Os03g64350	rhodanese-like domain containing protein, putative, expressed	NA	PTHR22778 PTHR22778:SF18	NA	NA	NA	NA	NA	NA	LOC_Os03g64350
pg.00016	SbiBTX642.01G001100	1	SbiRTX430.01G001500	1	Sobic.001G001400	1	one-to-one	one-to-one	one-to-one	one-to-one	one-to-one	one-to-one	one-to-one	TRUE	one-to-one	Ortho:1-1-1_623:1-1	TRUE	TRUE	NA	PTHR31008 PTHR31008:SF0	NA	NA	NA	NA	AT5G43310	COP1-interacting protein-related	LOC_Os03g64320	expressed protein	NA	PTHR31008 PTHR31008:SF0	NA	NA	NA	NA	AT5G43310	COP1-interacting protein-related	NA	NA	LOC_Os03g64320	expressed protein	NA	PTHR31008 PTHR31008:SF0	NA	NA	NA	NA	AT5G43310	COP1-interacting protein-related	LOC_Os03g64320
pg.00017	NA	0	SbiRTX430.01G001600	1	NA	0	no-match	not-exist	no-match	neither-exist	one-to-one	no-match	430:one_642:none	FALSE	no-match	Ortho:missing_623:no-match	FALSE	FALSE	NA	NA	NA	NA	NA	NA	NA	NA	NA	NA	NA	NA	NA	NA	NA	NA	NA	NA	NA	NA	NA	NA	NA	NA	NA	NA	NA	NA	NA	NA	NA
pg.00018	SbiBTX642.01G001200	1	SbiRTX430.01G001700	1	Sobic.001G001700	1	one-to-one	one-to-one	one-to-one	one-to-one	one-to-one	one-to-one	one-to-one	TRUE	one-to-one	Ortho:1-1-1_623:1-1	TRUE	TRUE	NA	NA	NA	NA	NA	NA	NA	NA	NA	NA	NA	NA	NA	NA	NA	NA	NA	NA	NA	NA	NA	NA	NA	NA	NA	NA	NA	NA	NA	NA	NA
pg.00019	SbiBTX642.01G001300	1	SbiRTX430.01G001800	1	Sobic.001G001800	1	one-to-one	one-to-one	one-to-one	one-to-one	one-to-one	one-to-one	one-to-one	TRUE	one-to-one	Ortho:1-1-1_623:1-1	TRUE	TRUE	NA	NA	NA	NA	NA	NA	NA	NA	LOC_Os03g64310	expressed protein	NA	NA	NA	NA	NA	NA	NA	NA	NA	NA	LOC_Os03g64310	expressed protein	NA	NA	NA	NA	NA	NA	NA	NA	LOC_Os03g64310
pg.00020	SbiBTX642.01G001400	1	SbiRTX430.01G001900	1	Sobic.001G001900	1	one-to-one	one-to-one	one-to-one	one-to-one	one-to-one	one-to-one	one-to-one	TRUE	one-to-one	Ortho:1-1-1_623:1-1	TRUE	TRUE	PF00400 PF08513	PTHR22847 PTHR22847:SF429	NA	NA	NA	GO:0005515	NA	NA	LOC_Os03g64300	THION30 - Plant thionin family protein precursor, expressed	PF00400 PF08513	PTHR22847 PTHR22847:SF429	NA	KOG0266	NA	GO:0005515	NA	NA	Cre14.g611750	(1 of 3) KOG0272 - U4/U6 small nuclear ribonucleoprotein Prp4 (contains WD40 repeats)	LOC_Os03g64300	THION30 - Plant thionin family protein precursor, expressed	PF00400 PF08513	PTHR22847 PTHR22847:SF429	NA	KOG0266	NA	GO:0005515	NA	NA	LOC_Os03g64300
pg.00021	SbiBTX642.01G001500	1	SbiRTX430.01G002000	1	Sobic.001G002000	1	one-to-one	one-to-one	one-to-one	one-to-one	one-to-one	one-to-one	one-to-one	TRUE	one-to-one	Ortho:1-1-1_623:1-1	TRUE	TRUE	PF00564 PF07714	PTHR31066 PTHR31066:SF7	NA	NA	NA	GO:0004672;GO:0004713;GO:0005515;GO:0005524;GO:0006468	AT1G79570	Protein kinase superfamily protein with octicosapeptide/Phox/Bem1p domain	NA	NA	PF00564 PF07714	PTHR31066 PTHR31066:SF7	EC:2.7.11.1	KOG0192	NA	GO:0004672;GO:0004713;GO:0005515;GO:0005524;GO:0006468	AT1G79570	Protein kinase superfamily protein with octicosapeptide/Phox/Bem1p domain	Cre02.g095129	(1 of 1) PTHR23257//PTHR23257:SF537 - SERINE-THREONINE PROTEIN KINASE // PROTEIN KINASE FAMILY PROTEIN	NA	NA	PF00564 PF07714	PTHR31066 PTHR31066:SF7	EC:2.7.11.1	KOG0192	NA	GO:0004672;GO:0004713;GO:0005515;GO:0005524;GO:0006468	AT1G79570	Protein kinase superfamily protein with octicosapeptide/Phox/Bem1p domain	NA
pg.00022	SbiBTX642.01G001600	1	SbiRTX430.01G002100	1	Sobic.001G002050	1	one-to-one	one-to-one	one-to-one	one-to-one	one-to-one	one-to-one	one-to-one	TRUE	one-to-one	Ortho:1-1-1_623:1-1	TRUE	TRUE	NA	NA	NA	NA	NA	NA	NA	NA	NA	NA	NA	NA	NA	NA	NA	NA	NA	NA	NA	NA	NA	NA	NA	NA	NA	NA	NA	NA	NA	NA	NA
pg.00023	SbiBTX642.01G001700	1	NA	0	Sobic.001G002100	1	not-exist	no-match	not-exist	one-to-one	no-match	one-to-one	430:none_642:one	FALSE	one-to-one	Ortho:missing_623:1-1	FALSE	FALSE	NA	NA	NA	NA	NA	NA	NA	NA	NA	NA	NA	NA	NA	NA	NA	NA	NA	NA	NA	NA	NA	NA	NA	NA	NA	NA	NA	NA	NA	NA	NA
pg.00024	SbiBTX642.01G001800	1	SbiRTX430.01G002200	1	Sobic.001G002200	1	one-to-one	one-to-one	one-to-one	one-to-one	one-to-one	one-to-one	one-to-one	TRUE	one-to-one	Ortho:1-1-1_623:1-1	TRUE	TRUE	NA	PTHR13140 PTHR13140:SF382	NA	NA	K10357	GO:0003774;GO:0005515;GO:0005524;GO:0016459	NA	NA	LOC_Os03g64290	myosin, putative, expressed	PF00063 PF00612 PF01843	PTHR13140 PTHR13140:SF382	EC:3.6.4.1	NA	K10357	GO:0003774;GO:0005515;GO:0005524;GO:0016459	NA	NA	Cre16.g658650	Myosin heavy chain, class XI	LOC_Os03g64290	myosin, putative, expressed	PF00063 PF00612 PF01843 PF02736	PTHR13140 PTHR13140:SF382	EC:3.6.4.1	NA	K10357	GO:0003774;GO:0005515;GO:0005524;GO:0016459	NA	NA	LOC_Os03g64290
pg.00025	SbiBTX642.01G001900	1	SbiRTX430.01G002300	1	Sobic.001G002300	1	one-to-one	one-to-one	one-to-one	one-to-one	one-to-one	one-to-one	one-to-one	TRUE	one-to-one	Ortho:1-1-1_623:1-1	TRUE	TRUE	PF02458	PTHR31625 PTHR31625:SF7	NA	NA	NA	GO:0016747	AT3G29590	HXXXD-type acyl-transferase family protein	NA	NA	PF02458	PTHR31625 PTHR31625:SF7	EC:2.3.1.115	NA	NA	GO:0016747	AT3G29590	HXXXD-type acyl-transferase family protein	NA	NA	NA	NA	PF02458	PTHR31625 PTHR31625:SF7	EC:2.3.1.115	NA	NA	GO:0016747	AT3G29590	HXXXD-type acyl-transferase family protein	NA
pg.00026	SbiBTX642.01G002000	1	SbiRTX430.01G002400	1	Sobic.001G002400	1	one-to-one	one-to-one	one-to-one	one-to-one	one-to-one	one-to-one	one-to-one	TRUE	one-to-one	Ortho:1-1-1_623:1-1	TRUE	TRUE	PF00082 PF02225 PF05922	PTHR10795 PTHR10795:SF346	NA	NA	NA	GO:0004252;GO:0006508	NA	NA	LOC_Os08g23740	OsSub55 - Putative Subtilisin homologue, expressed	PF00082 PF02225 PF05922	PTHR10795 PTHR10795:SF346	EC:3.4.14.10	NA	NA	GO:0004252;GO:0006508	NA	NA	Cre05.g242100	Subtilisin-like protease	LOC_Os08g23740	OsSub55 - Putative Subtilisin homologue, expressed	PF00082 PF02225 PF05922	PTHR10795 PTHR10795:SF346	EC:3.4.14.10	NA	NA	GO:0004252;GO:0006508	NA	NA	LOC_Os08g23740
pg.00027	SbiBTX642.01G002100	1	SbiRTX430.01G002500	1	Sobic.001G002500	1	one-to-one	one-to-one	one-to-one	one-to-one	one-to-one	one-to-one	one-to-one	TRUE	one-to-one	Ortho:1-1-1_623:1-1	TRUE	TRUE	PF00847	PTHR31190 PTHR31190:SF3	NA	NA	K14516	GO:0003677;GO:0003700;GO:0006355	AT3G23240	ethylene response factor 1	NA	NA	PF00847	PTHR31190 PTHR31190:SF3	NA	NA	K14516	GO:0003677;GO:0003700;GO:0006355	AT3G23240	ethylene response factor 1	NA	NA	NA	NA	PF00847	PTHR31190 PTHR31190:SF3	NA	NA	K14516	GO:0003677;GO:0003700;GO:0006355	AT3G23240	ethylene response factor 1	NA
pg.00028	SbiBTX642.01G002200	1	SbiRTX430.01G002600	1	Sobic.001G002600	1	one-to-one	one-to-one	one-to-one	one-to-one	one-to-one	one-to-one	one-to-one	TRUE	one-to-one	Ortho:1-1-1_623:1-1	TRUE	TRUE	PF04266	PTHR12963	NA	NA	NA	NA	AT2G20410	RNA-binding ASCH domain protein	LOC_Os03g64250	expressed protein	PF04266	PTHR12963	NA	NA	NA	NA	AT2G20410	RNA-binding ASCH domain protein	Cre16.g655100	(1 of 1) PTHR12963 - THYROID RECEPTOR INTERACTING PROTEIN RELATED	LOC_Os03g64250	expressed protein	PF04266	PTHR12963	NA	NA	NA	NA	AT2G20410	RNA-binding ASCH domain protein	LOC_Os03g64250
pg.00029	SbiBTX642.01G002300	1	NA	0	Sobic.001G002650	1	not-exist	no-match	not-exist	one-to-one	no-match	one-to-one	430:none_642:one	FALSE	one-to-one	Ortho:missing_623:1-1	FALSE	FALSE	NA	NA	NA	NA	NA	NA	NA	NA	NA	NA	NA	NA	NA	NA	NA	NA	NA	NA	NA	NA	NA	NA	NA	NA	NA	NA	NA	NA	NA	NA	NA
pg.00030	SbiBTX642.01G002400	1	SbiRTX430.01G002700	1	Sobic.001G002700	1	one-to-one	one-to-one	one-to-one	one-to-one	one-to-one	one-to-one	one-to-one	TRUE	one-to-one	Ortho:1-1-1_623:1-1	TRUE	TRUE	PF00149 PF16891	PTHR11668 PTHR11668:SF280	NA	NA	K06269	GO:0016787	NA	NA	NA	NA	PF00149 PF16891	PTHR11668 PTHR11668:SF280	EC:3.1.3.16	KOG0374	K06269	GO:0016787	NA	NA	NA	NA	NA	NA	PF00149 PF16891	PTHR11668 PTHR11668:SF280	EC:3.1.3.16	KOG0374	K06269	GO:0016787	NA	NA	NA
pg.00031	SbiBTX642.01G002500	1	SbiRTX430.01G002800	1	Sobic.001G002800	1	one-to-one	one-to-one	one-to-one	one-to-one	one-to-one	one-to-one	one-to-one	TRUE	one-to-one	Ortho:1-1-1_623:1-1	TRUE	TRUE	PF04784 PF14389	PTHR23054 PTHR23054:SF16	NA	NA	NA	NA	AT5G60720	Protein of unknown function, DUF547	LOC_Os03g64230	expressed protein	PF04784 PF14389	PTHR23054 PTHR23054:SF16	NA	NA	NA	NA	AT5G60720	Protein of unknown function, DUF547	NA	NA	LOC_Os03g64230	expressed protein	PF04784 PF14389	PTHR23054 PTHR23054:SF16	NA	NA	NA	NA	AT5G60720	Protein of unknown function, DUF547	LOC_Os03g64230
pg.00032	NA	0	SbiRTX430.01G002900	1	NA	0	no-match	not-exist	no-match	neither-exist	one-to-one	no-match	430:one_642:none	FALSE	no-match	Ortho:missing_623:no-match	FALSE	FALSE	NA	NA	NA	NA	NA	NA	NA	NA	NA	NA	NA	NA	NA	NA	NA	NA	NA	NA	NA	NA	NA	NA	NA	NA	NA	NA	NA	NA	NA	NA	NA
pg.00033	SbiBTX642.01G002600	1	SbiRTX430.01G003000	1	Sobic.001G002900	1	one-to-one	one-to-one	one-to-one	one-to-one	one-to-one	one-to-one	one-to-one	TRUE	one-to-one	Ortho:1-1-1_623:1-1	TRUE	TRUE	NA	NA	NA	NA	NA	NA	NA	NA	NA	NA	NA	NA	NA	NA	NA	NA	NA	NA	NA	NA	NA	NA	NA	NA	NA	NA	NA	NA	NA	NA	NA
pg.00034	SbiBTX642.01G002700	1	SbiRTX430.01G003100	1	Sobic.001G003000	1	one-to-one	one-to-one	one-to-one	one-to-one	one-to-one	one-to-one	one-to-one	TRUE	one-to-one	Ortho:1-1-1_623:1-1	TRUE	TRUE	PF02338	PTHR12419 PTHR12419:SF18	NA	NA	NA	NA	AT5G04250	Cysteine proteinases superfamily protein	LOC_Os03g64219	OTU-like cysteine protease family protein, putative, expressed	PF02338	PTHR12419 PTHR12419:SF18	EC:3.4.19.12	KOG2605	NA	NA	AT5G04250	Cysteine proteinases superfamily protein	NA	NA	LOC_Os03g64219	OTU-like cysteine protease family protein, putative, expressed	PF02338	PTHR12419 PTHR12419:SF18	EC:3.4.19.12	KOG2605	NA	NA	AT5G04250	Cysteine proteinases superfamily protein	LOC_Os03g64219
pg.00035	SbiBTX642.01G002800	1	SbiRTX430.01G003200	1	Sobic.001G003100	1	one-to-one	one-to-one	one-to-one	one-to-one	one-to-one	one-to-one	one-to-one	TRUE	one-to-one	Ortho:1-1-1_623:1-1	TRUE	TRUE	PF00118	PTHR11353 PTHR11353:SF11	NA	NA	NA	GO:0005524;GO:0005737;GO:0042026	NA	NA	LOC_Os03g64210	T-complex protein, putative, expressed	PF00118	PTHR11353 PTHR11353:SF11	NA	NA	NA	GO:0005524;GO:0005737;GO:0042026	NA	NA	NA	NA	LOC_Os03g64210	T-complex protein, putative, expressed	PF00118	PTHR11353 PTHR11353:SF11	NA	NA	NA	GO:0005524;GO:0005737;GO:0042026	NA	NA	LOC_Os03g64210
pg.00036	SbiBTX642.01G002900	1	SbiRTX430.01G003300	1	Sobic.001G003200	1	one-to-one	one-to-one	one-to-one	one-to-one	one-to-one	one-to-one	one-to-one	TRUE	one-to-one	Ortho:1-1-1_623:1-1	TRUE	TRUE	PF04539 PF04542 PF04545	PTHR30603 PTHR30603:SF9	NA	NA	K03086	GO:0003677;GO:0003700;GO:0006352;GO:0006355;GO:0016987	AT2G36990	RNApolymerase sigma-subunit F	LOC_Os08g14450	RNA polymerase sigma factor, putative, expressed	PF04539 PF04542 PF04545	PTHR30603 PTHR30603:SF9	NA	NA	K03086	GO:0003677;GO:0003700;GO:0006352;GO:0006355;GO:0016987	AT2G36990	RNApolymerase sigma-subunit F	NA	NA	LOC_Os08g14450	RNA polymerase sigma factor, putative, expressed	PF04539 PF04542 PF04545	PTHR30603 PTHR30603:SF9	NA	NA	K03086	GO:0003677;GO:0003700;GO:0006352;GO:0006355;GO:0016987	AT2G36990	RNApolymerase sigma-subunit F	LOC_Os08g14450
pg.00037	SbiBTX642.01G003000	1	SbiRTX430.01G003400	1	Sobic.001G003300	1	one-to-one	one-to-one	one-to-one	one-to-one	one-to-one	one-to-one	one-to-one	TRUE	one-to-one	Ortho:1-1-1_623:1-1	TRUE	TRUE	PF00005 PF01061	PTHR19241 PTHR19241:SF200	NA	NA	NA	GO:0005524;GO:0016020;GO:0016887	AT2G28070	ABC-2 type transporter family protein	LOC_Os03g64200	ABC-2 type transporter, putative, expressed	PF00005 PF01061	PTHR19241 PTHR19241:SF200	EC:3.6.3.19	KOG0061	NA	GO:0005524;GO:0016020;GO:0016887	AT2G28070	ABC-2 type transporter family protein	NA	NA	LOC_Os03g64200	ABC-2 type transporter, putative, expressed	PF00005 PF01061	PTHR19241 PTHR19241:SF200	EC:3.6.3.19	KOG0061	NA	GO:0005524;GO:0016020;GO:0016887	AT2G28070	ABC-2 type transporter family protein	LOC_Os03g64200
pg.00038	SbiBTX642.01G003100	1	SbiRTX430.01G003500	1	Sobic.001G003400	1	one-to-one	one-to-one	one-to-one	one-to-one	one-to-one	one-to-one	one-to-one	TRUE	one-to-one	Ortho:1-1-1_623:1-1	TRUE	TRUE	PF00403	PTHR22814 PTHR22814:SF114	NA	NA	NA	GO:0030001;GO:0046872	NA	NA	NA	NA	PF00403	PTHR22814 PTHR22814:SF114	NA	KOG1603	NA	GO:0030001;GO:0046872	NA	NA	NA	NA	NA	NA	PF00403	PTHR22814 PTHR22814:SF114	NA	KOG1603	NA	GO:0030001;GO:0046872	NA	NA	NA
pg.00039	SbiBTX642.01G003200	1	SbiRTX430.01G003600	1	Sobic.001G003500	1	one-to-one	one-to-one	one-to-one	one-to-one	one-to-one	one-to-one	one-to-one	TRUE	one-to-one	Ortho:1-1-1_623:1-1	TRUE	TRUE	PF05383	PTHR22792 PTHR22792:SF72	NA	NA	K18757	NA	NA	NA	LOC_Os03g64190	la domain containing protein, putative, expressed	PF05383	PTHR22792 PTHR22792:SF72	NA	NA	K18757	NA	NA	NA	NA	NA	LOC_Os03g64190	la domain containing protein, putative, expressed	PF05383	PTHR22792 PTHR22792:SF72	NA	NA	K18757	NA	NA	NA	LOC_Os03g64190
pg.00040	SbiBTX642.01G003300	1	SbiRTX430.01G003700	1	Sobic.001G003600	1	one-to-one	one-to-one	one-to-one	one-to-one	one-to-one	one-to-one	one-to-one	TRUE	one-to-one	Ortho:1-1-1_623:1-1	TRUE	TRUE	PF00657	PTHR22835 PTHR22835:SF282	NA	NA	NA	GO:0016788	NA	NA	LOC_Os03g64170	GDSL-like lipase/acylhydrolase, putative, expressed	PF00657	PTHR22835 PTHR22835:SF282	EC:3.1.1.3	NA	NA	GO:0016788	NA	NA	Cre14.g615650	(1 of 5) 2.3.1.43 - Phosphatidylcholine--sterol O-acyltransferase / Phospholipid--cholesterol acyltransferase	LOC_Os03g64170	GDSL-like lipase/acylhydrolase, putative, expressed	PF00657	PTHR22835 PTHR22835:SF282	EC:3.1.1.3	NA	NA	GO:0016788	NA	NA	LOC_Os03g64170
pg.00041	SbiBTX642.01G003400	1	SbiRTX430.01G003800	1	Sobic.001G003700	1	one-to-one	one-to-one	one-to-one	one-to-one	one-to-one	one-to-one	one-to-one	TRUE	one-to-one	Ortho:1-1-1_623:1-1	TRUE	TRUE	PF01554	PTHR11206 PTHR11206:SF93	NA	NA	K03327	GO:0006855;GO:0015238;GO:0015297;GO:0016020;GO:0055085	AT4G22790	MATE efflux family protein	LOC_Os03g64150	MATE efflux family protein, putative, expressed	PF01554	PTHR11206 PTHR11206:SF93	NA	KOG1347	K03327	GO:0006855;GO:0015238;GO:0015297;GO:0016020;GO:0055085	AT4G22790	MATE efflux family protein	NA	NA	LOC_Os03g64150	MATE efflux family protein, putative, expressed	PF01554	PTHR11206 PTHR11206:SF93	NA	KOG1347	K03327	GO:0006855;GO:0015238;GO:0015297;GO:0016020;GO:0055085	AT4G22790	MATE efflux family protein	LOC_Os03g64150
pg.00042	SbiBTX642.01G003500	1	SbiRTX430.01G003900	1	Sobic.001G003900	1	one-to-one	one-to-one	one-to-one	one-to-one	one-to-one	one-to-one	one-to-one	TRUE	one-to-one	Ortho:1-1-1_623:1-1	TRUE	TRUE	PF01535 PF13041	PTHR24015 PTHR24015:SF662	NA	NA	NA	NA	NA	NA	LOC_Os02g41560	pentatricopeptide, putative, expressed	PF01535 PF13041	PTHR24015 PTHR24015:SF662	NA	NA	NA	GO:0005515	NA	NA	NA	NA	LOC_Os02g41560	pentatricopeptide, putative, expressed	PF01535 PF13041	PTHR24015 PTHR24015:SF662	NA	NA	NA	NA	NA	NA	LOC_Os02g41560
pg.00043	SbiBTX642.01G003600	1	NA	0	NA	0	not-exist	no-match	neither-exist	no-match	no-match	one-to-one	430:none_642:one	FALSE	no-match	Ortho:missing_623:no-match	FALSE	FALSE	NA	NA	NA	NA	NA	NA	NA	NA	NA	NA	NA	NA	NA	NA	NA	NA	NA	NA	NA	NA	NA	NA	PF07386	PTHR34801 PTHR34801:SF1	NA	NA	NA	NA	AT3G60810	(1 of 1) PF07386 - Protein of unknown function (DUF1499) (DUF1499)	LOC_Os03g64140
pg.00044	SbiBTX642.01G003700	1	SbiRTX430.01G004000	1	Sobic.001G004000	1	one-to-one	one-to-one	one-to-one	one-to-one	one-to-one	one-to-one	one-to-one	TRUE	one-to-one	Ortho:1-1-1_623:1-1	TRUE	TRUE	PF05003 PF11961	PTHR31371 PTHR31371:SF4	NA	NA	NA	NA	AT5G51670	Protein of unknown function (DUF668)	LOC_Os03g64130	avr9/Cf-9 rapidly elicited protein, putative, expressed	PF05003 PF11961	PTHR31371 PTHR31371:SF4	NA	NA	NA	GO:0003677	AT5G51670	Protein of unknown function (DUF668)	NA	NA	LOC_Os03g64130	avr9/Cf-9 rapidly elicited protein, putative, expressed	PF05003 PF11961	PTHR31371 PTHR31371:SF4	NA	NA	NA	NA	AT5G51670	Protein of unknown function (DUF668)	LOC_Os03g64130
pg.00045	SbiBTX642.01G003800	1	SbiRTX430.01G004100	1	Sobic.001G004100	1	one-to-one	one-to-one	one-to-one	one-to-one	one-to-one	one-to-one	one-to-one	TRUE	one-to-one	Ortho:1-1-1_623:1-1	TRUE	TRUE	PF00400	PTHR22847 PTHR22847:SF358	NA	NA	NA	GO:0005515	AT4G00090	Transducin/WD40 repeat-like superfamily protein	LOC_Os03g64110	WD domain, G-beta repeat domain containing protein, expressed	PF00400	PTHR22847 PTHR22847:SF358	NA	KOG2096	NA	GO:0005515	AT4G00090	Transducin/WD40 repeat-like superfamily protein	Cre02.g102450	(1 of 1) PTHR22847//PTHR22847:SF358 - WD40 REPEAT PROTEIN // SUBFAMILY NOT NAMED	LOC_Os03g64110	WD domain, G-beta repeat domain containing protein, expressed	PF00400	PTHR22847 PTHR22847:SF358	NA	KOG2096	NA	GO:0005515	AT4G00090	Transducin/WD40 repeat-like superfamily protein	LOC_Os03g64110
pg.00046	SbiBTX642.01G003900	1	SbiRTX430.01G004200	1	Sobic.001G004200	1	one-to-one	one-to-one	one-to-one	one-to-one	one-to-one	one-to-one	one-to-one	TRUE	one-to-one	Ortho:1-1-1_623:1-1	TRUE	TRUE	PF04227	PTHR10584 PTHR10584:SF201	NA	NA	K16329	GO:0016798	AT1G50510	indigoidine synthase A family protein	LOC_Os08g39420	uncharacterized protein yeiN, putative, expressed	PF04227	PTHR10584 PTHR10584:SF201	EC:4.2.1.70	NA	K16329	GO:0016798	AT1G50510	indigoidine synthase A family protein	Cre02.g144000	Indigoidine synthase	LOC_Os08g39420	uncharacterized protein yeiN, putative, expressed	PF04227	PTHR10584 PTHR10584:SF201	NA	NA	K16329	GO:0016798	AT1G50510	indigoidine synthase A family protein	LOC_Os08g39420
pg.00047	SbiBTX642.01G004000	1	SbiRTX430.01G004300	1	Sobic.001G004300	1	one-to-one	one-to-one	one-to-one	one-to-one	one-to-one	one-to-one	one-to-one	TRUE	one-to-one	Ortho:1-1-1_623:1-1	TRUE	TRUE	NA	PTHR33306 PTHR33306:SF8	NA	NA	NA	NA	NA	NA	LOC_Os03g64100	expressed protein	NA	PTHR33306 PTHR33306:SF8	NA	NA	NA	NA	NA	NA	NA	NA	LOC_Os03g64100	expressed protein	NA	PTHR33306 PTHR33306:SF8	NA	NA	NA	NA	NA	NA	LOC_Os03g64100
pg.00048	SbiBTX642.01G004100	1	NA	0	NA	0	not-exist	no-match	neither-exist	no-match	no-match	one-to-one	430:none_642:one	FALSE	no-match	Ortho:missing_623:no-match	FALSE	FALSE	NA	NA	NA	NA	NA	NA	NA	NA	NA	NA	NA	NA	NA	NA	NA	NA	NA	NA	NA	NA	NA	NA	NA	NA	NA	NA	NA	NA	NA	NA	NA
pg.00049	SbiBTX642.01G004200	1	SbiRTX430.01G004400	1	Sobic.001G004400	1	one-to-one	one-to-one	one-to-one	one-to-one	one-to-one	one-to-one	one-to-one	TRUE	one-to-one	Ortho:1-1-1_623:1-1	TRUE	TRUE	PF03810 PF08389 PF08767	PTHR11223	NA	NA	K14290	GO:0005488;GO:0006886;GO:0008536	AT5G17020	exportin 1A	NA	NA	PF03810 PF08389 PF08767	PTHR11223	NA	NA	K14290	GO:0005488;GO:0006886;GO:0008536	AT5G17020	exportin 1A	Cre03.g146487	1 Exportin protein related	NA	NA	PF03810 PF08389 PF08767	PTHR11223	NA	NA	K14290	GO:0005488;GO:0006886;GO:0008536	AT5G17020	exportin 1A	NA
pg.00050	SbiBTX642.01G004300	1	SbiRTX430.01G004500	1	Sobic.001G004500	1	one-to-one	one-to-one	one-to-one	one-to-one	one-to-one	one-to-one	one-to-one	TRUE	one-to-one	Ortho:1-1-1_623:1-1	TRUE	TRUE	PF03641	PTHR31223 PTHR31223:SF19	NA	NA	K06966	NA	NA	NA	NA	NA	PF03641	PTHR31223 PTHR31223:SF19	NA	NA	K06966	NA	NA	NA	NA	NA	NA	NA	PF03641	PTHR31223 PTHR31223:SF19	NA	NA	K06966	NA	NA	NA	NA
pg.00051	NA	0	NA	0	Sobic.001G004550	1	neither-exist	neither-exist	not-exist	not-exist	no-match	no-match	no-match	FALSE	one-to-one	Ortho:missing_623:1-1	FALSE	FALSE	NA	NA	NA	NA	NA	NA	NA	NA	NA	NA	NA	NA	NA	NA	NA	NA	NA	NA	NA	NA	NA	NA	NA	NA	NA	NA	NA	NA	NA	NA	NA
pg.00052	SbiBTX642.01G004400	1	SbiRTX430.01G004600	1	Sobic.001G004600	1	one-to-one	one-to-one	one-to-one	one-to-one	one-to-one	one-to-one	one-to-one	TRUE	one-to-one	Ortho:1-1-1_623:1-1	TRUE	TRUE	PF05266 PF05641	PTHR31917 PTHR31917:SF15	NA	NA	NA	NA	AT1G26540	Agenet domain-containing protein	LOC_Os01g37600	agenet domain containing protein, expressed	PF05266 PF05641	PTHR31917 PTHR31917:SF15	NA	NA	NA	NA	AT1G26540	Agenet domain-containing protein	NA	NA	LOC_Os01g37600	agenet domain containing protein, expressed	PF05266 PF05641	PTHR31917 PTHR31917:SF15	NA	NA	NA	NA	AT1G26540	Agenet domain-containing protein	LOC_Os01g37600
pg.00053	SbiBTX642.01G004500	1	SbiRTX430.01G004700	1	Sobic.001G004700	1	one-to-one	one-to-one	one-to-one	one-to-one	one-to-one	one-to-one	one-to-one	TRUE	one-to-one	Ortho:1-1-1_623:1-1	TRUE	TRUE	NA	PTHR35106	NA	NA	NA	NA	AT1G65000	NA	LOC_Os03g64060	expressed protein	NA	PTHR35106	NA	NA	NA	GO:0008270;GO:0035556	AT1G65000	NA	NA	NA	LOC_Os03g64060	expressed protein	NA	PTHR35106	NA	NA	NA	NA	AT1G65000	NA	LOC_Os03g64060
pg.00054	SbiBTX642.01G004600	1	SbiRTX430.01G004800	1	Sobic.001G004800	1	one-to-one	one-to-one	one-to-one	one-to-one	one-to-one	one-to-one	one-to-one	TRUE	one-to-one	Ortho:1-1-1_623:1-1	TRUE	TRUE	PF03629	PTHR31988 PTHR31988:SF3	NA	NA	NA	NA	AT3G53010	Domain of unknown function (DUF303)	LOC_Os03g64050	receptor protein kinase, putative, expressed	PF03629	PTHR31988 PTHR31988:SF3	NA	NA	NA	NA	AT3G53010	Domain of unknown function (DUF303)	Cre07.g344000	(1 of 1) PTHR31988:SF1 - 9-O-ACETYL-N-ACETYLNEURAMINIC ACID DEACETYLASE-RELATED	LOC_Os03g64050	receptor protein kinase, putative, expressed	PF03629	PTHR31988 PTHR31988:SF3	NA	NA	NA	NA	AT3G53010	Domain of unknown function (DUF303)	LOC_Os03g64050
pg.00055	NA	0	SbiRTX430.01G004900	1	Sobic.001G004901	1	no-match	not-exist	one-to-one	not-exist	one-to-one	no-match	430:one_642:none	FALSE	one-to-one	Ortho:missing_623:1-1	FALSE	FALSE	NA	NA	NA	NA	NA	NA	NA	NA	NA	NA	PF03000	PTHR32370 PTHR32370:SF17	NA	NA	NA	GO:0004871;GO:0009638	NA	NA	NA	NA	NA	NA	NA	NA	NA	NA	NA	NA	NA	NA	NA
pg.00056	SbiBTX642.01G004700	1	SbiRTX430.01G005000	1	Sobic.001G005000	1	one-to-one	one-to-one	one-to-one	one-to-one	one-to-one	one-to-one	one-to-one	TRUE	one-to-one	Ortho:1-1-1_623:1-1	TRUE	TRUE	PF03629	PTHR31988 PTHR31988:SF1	NA	NA	NA	NA	AT3G53010	Domain of unknown function (DUF303)	LOC_Os03g64030	receptor protein kinase, putative, expressed	PF03629	PTHR31988 PTHR31988:SF1	NA	NA	NA	NA	AT3G53010	Domain of unknown function (DUF303)	Cre07.g344000	(1 of 1) PTHR31988:SF1 - 9-O-ACETYL-N-ACETYLNEURAMINIC ACID DEACETYLASE-RELATED	LOC_Os03g64030	receptor protein kinase, putative, expressed	PF03629	PTHR31988 PTHR31988:SF1	NA	NA	NA	NA	AT3G53010	Domain of unknown function (DUF303)	LOC_Os03g64030
pg.00057	SbiBTX642.01G004800	1	SbiRTX430.01G005100	1	Sobic.001G005100	1	one-to-one	one-to-one	one-to-one	one-to-one	one-to-one	one-to-one	one-to-one	TRUE	one-to-one	Ortho:1-1-1_623:1-1	TRUE	TRUE	PF00168 PF17047	PTHR10774 PTHR10774:SF51	NA	NA	NA	GO:0005515;GO:0006355;GO:0006950	AT3G61050	Calcium-dependent lipid-binding (CaLB domain) family protein	NA	NA	PF00168 PF17047	PTHR10774 PTHR10774:SF51	NA	NA	NA	GO:0005515;GO:0006355;GO:0006950	AT3G61050	Calcium-dependent lipid-binding (CaLB domain) family protein	Cre01.g044650	(1 of 1) PF00168//PF17047 - C2 domain (C2) // Synaptotagmin-like mitochondrial-lipid-binding domain (SMP_LBD)	NA	NA	PF00168 PF17047	PTHR10774 PTHR10774:SF51	NA	NA	NA	GO:0005515;GO:0006355;GO:0006950	AT3G61050	Calcium-dependent lipid-binding (CaLB domain) family protein	NA
pg.00058	SbiBTX642.01G004900	1	SbiRTX430.01G005200	1	Sobic.001G005200	1	one-to-one	one-to-one	one-to-one	one-to-one	one-to-one	one-to-one	one-to-one	TRUE	one-to-one	Ortho:1-1-1_623:1-1	TRUE	TRUE	NA	PTHR31032 PTHR31032:SF3	NA	NA	NA	NA	NA	NA	LOC_Os03g64020	expressed protein	NA	PTHR31032 PTHR31032:SF3	NA	NA	NA	NA	NA	NA	Cre07.g340200	Proton-gradient related-like	LOC_Os03g64020	expressed protein	NA	PTHR31032 PTHR31032:SF3	NA	NA	NA	NA	NA	NA	LOC_Os03g64020
pg.00059	SbiBTX642.01G005000	1	SbiRTX430.01G005300	1	Sobic.001G005300	1	one-to-one	one-to-one	one-to-one	one-to-one	one-to-one	one-to-one	one-to-one	TRUE	one-to-one	Ortho:1-1-1_623:1-1	TRUE	TRUE	PF03171 PF14226	PTHR10209 PTHR10209:SF140	NA	NA	K05282	GO:0005506;GO:0016491;GO:0055114	AT5G51810	gibberellin 20 oxidase 2	LOC_Os03g63970	gibberellin 20 oxidase 1, putative, expressed	PF03171 PF14226	PTHR10209 PTHR10209:SF140	EC:1.14.11.13	KOG0143	K05282	GO:0005506;GO:0016491;GO:0055114	AT5G51810	gibberellin 20 oxidase 2	NA	NA	LOC_Os03g63970	gibberellin 20 oxidase 1, putative, expressed	PF03171 PF14226	PTHR10209 PTHR10209:SF140	EC:1.14.11.13	KOG0143	K05282	GO:0005506;GO:0016491;GO:0055114	AT5G51810	gibberellin 20 oxidase 2	LOC_Os03g63970
pg.00060	NA	0	NA	0	Sobic.001G005400	1	neither-exist	neither-exist	not-exist	not-exist	no-match	no-match	no-match	FALSE	one-to-one	Ortho:missing_623:1-1	FALSE	FALSE	NA	NA	NA	NA	NA	NA	NA	NA	NA	NA	NA	NA	NA	NA	NA	NA	NA	NA	NA	NA	NA	NA	NA	NA	NA	NA	NA	NA	NA	NA	NA
pg.00061	SbiBTX642.01G005100	1	SbiRTX430.01G005400	1	Sobic.001G005500	1	one-to-one	one-to-one	one-to-one	one-to-one	one-to-one	one-to-one	one-to-one	TRUE	one-to-one	Ortho:1-1-1_623:1-1	TRUE	TRUE	PF02482 PF16321	PTHR33231 PTHR33231:SF1	NA	NA	NA	GO:0044238	AT5G24490	30S ribosomal protein, putative	LOC_Os03g63950	plastid-specific 30S ribosomal protein 1, chloroplast precursor, putative, expressed	PF02482 PF16321	PTHR33231 PTHR33231:SF1	NA	NA	NA	GO:0044238	AT5G24490	30S ribosomal protein, putative	Cre05.g237450	Plastid-specific ribosomal protein 1	LOC_Os03g63950	plastid-specific 30S ribosomal protein 1, chloroplast precursor, putative, expressed	PF02482 PF16321	PTHR33231 PTHR33231:SF1	NA	NA	NA	GO:0044238	AT5G24490	30S ribosomal protein, putative	LOC_Os03g63950
pg.00062	SbiBTX642.01G005200	1	SbiRTX430.01G005500	1	Sobic.001G005600	1	one-to-one	one-to-one	one-to-one	one-to-one	one-to-one	one-to-one	one-to-one	TRUE	one-to-one	Ortho:1-1-1_623:1-1	TRUE	TRUE	PF00571 PF16561	PTHR13780 PTHR13780:SF54	NA	NA	NA	NA	AT1G09020	homolog of yeast sucrose nonfermenting 4	LOC_Os03g63940	CBS domain containing membrane protein, putative, expressed	PF00571 PF16561	PTHR13780 PTHR13780:SF54	NA	KOG1764	NA	NA	AT1G09020	homolog of yeast sucrose nonfermenting 4	Cre12.g484350	(1 of 1) K07200 - 5'-AMP-activated protein kinase, regulatory gamma subunit (PRKAG)	LOC_Os03g63940	CBS domain containing membrane protein, putative, expressed	PF00571 PF16561	PTHR13780 PTHR13780:SF54	NA	KOG1764	NA	NA	AT1G09020	homolog of yeast sucrose nonfermenting 4	LOC_Os03g63940
pg.00063	SbiBTX642.01G005300	1	NA	0	NA	0	not-exist	no-match	neither-exist	no-match	no-match	one-to-one	430:none_642:one	FALSE	no-match	Ortho:missing_623:no-match	FALSE	FALSE	NA	NA	NA	NA	NA	NA	NA	NA	NA	NA	NA	NA	NA	NA	NA	NA	NA	NA	NA	NA	NA	NA	NA	NA	NA	NA	NA	NA	NA	NA	NA
pg.00064	SbiBTX642.01G005400	1	SbiRTX430.01G005600	1	Sobic.001G005700	1	one-to-one	one-to-one	one-to-one	one-to-one	one-to-one	one-to-one	one-to-one	TRUE	one-to-one	Ortho:1-1-1_623:1-1	TRUE	TRUE	PF00550	PTHR20863 PTHR20863:SF34	NA	NA	NA	GO:0006633	AT3G05020	acyl carrier protein 1	LOC_Os03g63930	acyl carrier protein, putative, expressed	PF00550	PTHR20863 PTHR20863:SF34	NA	KOG1748	NA	GO:0006633	AT3G05020	acyl carrier protein 1	Cre13.g577100	Acyl-carrier protein 2	LOC_Os03g63930	acyl carrier protein, putative, expressed	PF00550	PTHR20863 PTHR20863:SF34	NA	KOG1748	NA	GO:0006633	AT3G05020	acyl carrier protein 1	LOC_Os03g63930
pg.00065	SbiBTX642.01G005500	1	SbiRTX430.01G005700	1	Sobic.001G005800	1	one-to-one	one-to-one	one-to-one	one-to-one	one-to-one	one-to-one	one-to-one	TRUE	one-to-one	Ortho:1-1-1_623:1-1	TRUE	TRUE	PF02735 PF03730 PF03731 PF08785	PTHR12604 PTHR12604:SF4	NA	NA	K10885	GO:0000723;GO:0003677;GO:0003684;GO:0004003;GO:0005634;GO:0006303;GO:0006310;GO:0016817;GO:0042162;GO:0043564	AT1G48050	Ku80 family protein	LOC_Os03g63920	KAP-2, putative, expressed	PF02735 PF03730 PF03731 PF08785	PTHR12604 PTHR12604:SF4	EC:3.6.4.12	KOG2326	K10885	GO:0000723;GO:0003677;GO:0003684;GO:0004003;GO:0005634;GO:0006303;GO:0006310;GO:0016817;GO:0042162;GO:0043564	AT1G48050	Ku80 family protein	Cre10.g423800	(1 of 1) K10885 - ATP-dependent DNA helicase 2 subunit 2 (XRCC5, KU80, G22P2)	LOC_Os03g63920	KAP-2, putative, expressed	PF02735 PF03730 PF03731 PF08785	PTHR12604 PTHR12604:SF4	EC:3.6.4.12	KOG2326	K10885	GO:0000723;GO:0003677;GO:0003684;GO:0004003;GO:0005634;GO:0006303;GO:0006310;GO:0016817;GO:0042162;GO:0043564	AT1G48050	Ku80 family protein	LOC_Os03g63920
pg.00066	SbiBTX642.01G005600	1	SbiRTX430.01G005800	1	Sobic.001G005900	1	one-to-one	one-to-one	one-to-one	one-to-one	one-to-one	one-to-one	one-to-one	TRUE	one-to-one	Ortho:1-1-1_623:1-1	TRUE	TRUE	PF01217	PTHR11043 PTHR11043:SF9	NA	NA	NA	GO:0006810	AT1G15370	SNARE-like superfamily protein	NA	NA	PF01217	PTHR11043 PTHR11043:SF9	NA	NA	NA	GO:0006810	AT1G15370	SNARE-like superfamily protein	Cre12.g561200	Zeta2 subunit of COP-I complex	NA	NA	PF01217	PTHR11043 PTHR11043:SF9	NA	NA	NA	GO:0006810	AT1G15370	SNARE-like superfamily protein	NA
pg.00067	SbiBTX642.01G005700	1	SbiRTX430.01G005900	1	Sobic.001G006000	1	one-to-one	one-to-one	one-to-one	one-to-one	one-to-one	one-to-one	one-to-one	TRUE	one-to-one	Ortho:1-1-1_623:1-1	TRUE	TRUE	PF01535 PF13041 PF13812	PTHR24015 PTHR24015:SF357	NA	NA	NA	NA	AT5G46580	pentatricopeptide (PPR) repeat-containing protein	LOC_Os03g63910	PPR repeat domain containing protein, putative, expressed	PF01535 PF13041 PF13812	PTHR24015 PTHR24015:SF357	NA	NA	NA	GO:0005515	AT5G46580	pentatricopeptide (PPR) repeat-containing protein	NA	NA	LOC_Os03g63910	PPR repeat domain containing protein, putative, expressed	PF01535 PF13041 PF13812	PTHR24015 PTHR24015:SF357	NA	NA	NA	NA	AT5G46580	pentatricopeptide (PPR) repeat-containing protein	LOC_Os03g63910
pg.00068	SbiBTX642.01G005800	2	SbiRTX430.01G006000	2	Sobic.001G006101	2	many-to-many	many-to-many	many-to-many	many-to-many	one-to-many	one-to-many	one-to-many	FALSE	one-to-many	Ortho:not1-1-1_623:not1-1	FALSE	FALSE	PF03171 PF14226	PTHR10209 PTHR10209:SF178	NA	NA	NA	GO:0016491;GO:0055114	AT1G17010	2-oxoglutarate (2OG) and Fe(II)-dependent oxygenase superfamily protein	LOC_Os03g63900	1-aminocyclopropane-1-carboxylate oxidase 2, putative, expressed	PF03171 PF14226	PTHR10209 PTHR10209:SF178	EC:4.2.1.78	KOG0143	NA	GO:0016491;GO:0055114	AT1G17010	2-oxoglutarate (2OG) and Fe(II)-dependent oxygenase superfamily protein	NA	NA	LOC_Os03g63900	1-aminocyclopropane-1-carboxylate oxidase 2, putative, expressed	PF03171 PF14226	PTHR10209 PTHR10209:SF178	EC:4.2.1.78	KOG0143	NA	GO:0016491;GO:0055114	AT1G17010	2-oxoglutarate (2OG) and Fe(II)-dependent oxygenase superfamily protein	LOC_Os03g63900
pg.00068	SbiBTX642.01G005800	2	SbiRTX430.01G006000	2	Sobic.001G006201	2	many-to-many	many-to-many	many-to-many	many-to-many	one-to-many	one-to-many	one-to-many	FALSE	one-to-many	Ortho:not1-1-1_623:not1-1	FALSE	FALSE	PF03171 PF14226	PTHR10209 PTHR10209:SF178	NA	NA	NA	GO:0016491;GO:0055114	AT1G17010	2-oxoglutarate (2OG) and Fe(II)-dependent oxygenase superfamily protein	LOC_Os03g63900	1-aminocyclopropane-1-carboxylate oxidase 2, putative, expressed	PF03171 PF14226	PTHR10209 PTHR10209:SF178	EC:4.2.1.78	KOG0143	NA	GO:0016491;GO:0055114	AT1G17010	2-oxoglutarate (2OG) and Fe(II)-dependent oxygenase superfamily protein	NA	NA	LOC_Os03g63900	1-aminocyclopropane-1-carboxylate oxidase 2, putative, expressed	PF03171 PF14226	PTHR10209 PTHR10209:SF178	EC:4.2.1.78	KOG0143	NA	GO:0016491;GO:0055114	AT1G17010	2-oxoglutarate (2OG) and Fe(II)-dependent oxygenase superfamily protein	LOC_Os03g63900
pg.00068	SbiBTX642.01G005900	2	SbiRTX430.01G006000	2	Sobic.001G006101	2	many-to-many	many-to-many	many-to-many	many-to-many	one-to-many	one-to-many	one-to-many	FALSE	one-to-many	Ortho:not1-1-1_623:not1-1	FALSE	FALSE	PF03171 PF14226	PTHR10209 PTHR10209:SF178	NA	NA	NA	GO:0016491;GO:0055114	AT1G17010	2-oxoglutarate (2OG) and Fe(II)-dependent oxygenase superfamily protein	LOC_Os03g63900	1-aminocyclopropane-1-carboxylate oxidase 2, putative, expressed	PF03171 PF14226	PTHR10209 PTHR10209:SF178	EC:4.2.1.78	KOG0143	NA	GO:0016491;GO:0055114	AT1G17010	2-oxoglutarate (2OG) and Fe(II)-dependent oxygenase superfamily protein	NA	NA	LOC_Os03g63900	1-aminocyclopropane-1-carboxylate oxidase 2, putative, expressed	PF03171 PF14226	PTHR10209 PTHR10209:SF178	EC:4.2.1.78	KOG0143	NA	GO:0016491;GO:0055114	AT1G17010	2-oxoglutarate (2OG) and Fe(II)-dependent oxygenase superfamily protein	LOC_Os03g63900
pg.00068	SbiBTX642.01G005900	2	SbiRTX430.01G006000	2	Sobic.001G006201	2	many-to-many	many-to-many	many-to-many	many-to-many	one-to-many	one-to-many	one-to-many	FALSE	one-to-many	Ortho:not1-1-1_623:not1-1	FALSE	FALSE	PF03171 PF14226	PTHR10209 PTHR10209:SF178	NA	NA	NA	GO:0016491;GO:0055114	AT1G17010	2-oxoglutarate (2OG) and Fe(II)-dependent oxygenase superfamily protein	LOC_Os03g63900	1-aminocyclopropane-1-carboxylate oxidase 2, putative, expressed	PF03171 PF14226	PTHR10209 PTHR10209:SF178	EC:4.2.1.78	KOG0143	NA	GO:0016491;GO:0055114	AT1G17010	2-oxoglutarate (2OG) and Fe(II)-dependent oxygenase superfamily protein	NA	NA	LOC_Os03g63900	1-aminocyclopropane-1-carboxylate oxidase 2, putative, expressed	PF03171 PF14226	PTHR10209 PTHR10209:SF178	EC:4.2.1.78	KOG0143	NA	GO:0016491;GO:0055114	AT1G17010	2-oxoglutarate (2OG) and Fe(II)-dependent oxygenase superfamily protein	LOC_Os03g63900
pg.00068	SbiBTX642.01G005800	2	SbiRTX430.01G006100	2	Sobic.001G006101	2	many-to-many	many-to-many	many-to-many	many-to-many	one-to-many	one-to-many	one-to-many	FALSE	one-to-many	Ortho:not1-1-1_623:not1-1	FALSE	FALSE	PF03171 PF14226	PTHR10209 PTHR10209:SF178	NA	NA	NA	GO:0016491;GO:0055114	AT1G17010	2-oxoglutarate (2OG) and Fe(II)-dependent oxygenase superfamily protein	LOC_Os03g63900	1-aminocyclopropane-1-carboxylate oxidase 2, putative, expressed	PF03171 PF14226	PTHR10209 PTHR10209:SF178	EC:4.2.1.78	KOG0143	NA	GO:0016491;GO:0055114	AT1G17010	2-oxoglutarate (2OG) and Fe(II)-dependent oxygenase superfamily protein	NA	NA	LOC_Os03g63900	1-aminocyclopropane-1-carboxylate oxidase 2, putative, expressed	PF03171 PF14226	PTHR10209 PTHR10209:SF178	EC:4.2.1.78	KOG0143	NA	GO:0016491;GO:0055114	AT1G17010	2-oxoglutarate (2OG) and Fe(II)-dependent oxygenase superfamily protein	LOC_Os03g63900
pg.00068	SbiBTX642.01G005800	2	SbiRTX430.01G006100	2	Sobic.001G006201	2	many-to-many	many-to-many	many-to-many	many-to-many	one-to-many	one-to-many	one-to-many	FALSE	one-to-many	Ortho:not1-1-1_623:not1-1	FALSE	FALSE	PF03171 PF14226	PTHR10209 PTHR10209:SF178	NA	NA	NA	GO:0016491;GO:0055114	AT1G17010	2-oxoglutarate (2OG) and Fe(II)-dependent oxygenase superfamily protein	LOC_Os03g63900	1-aminocyclopropane-1-carboxylate oxidase 2, putative, expressed	PF03171 PF14226	PTHR10209 PTHR10209:SF178	EC:4.2.1.78	KOG0143	NA	GO:0016491;GO:0055114	AT1G17010	2-oxoglutarate (2OG) and Fe(II)-dependent oxygenase superfamily protein	NA	NA	LOC_Os03g63900	1-aminocyclopropane-1-carboxylate oxidase 2, putative, expressed	PF03171 PF14226	PTHR10209 PTHR10209:SF178	EC:4.2.1.78	KOG0143	NA	GO:0016491;GO:0055114	AT1G17010	2-oxoglutarate (2OG) and Fe(II)-dependent oxygenase superfamily protein	LOC_Os03g63900
pg.00068	SbiBTX642.01G005900	2	SbiRTX430.01G006100	2	Sobic.001G006101	2	many-to-many	many-to-many	many-to-many	many-to-many	one-to-many	one-to-many	one-to-many	FALSE	one-to-many	Ortho:not1-1-1_623:not1-1	FALSE	FALSE	PF03171 PF14226	PTHR10209 PTHR10209:SF178	NA	NA	NA	GO:0016491;GO:0055114	AT1G17010	2-oxoglutarate (2OG) and Fe(II)-dependent oxygenase superfamily protein	LOC_Os03g63900	1-aminocyclopropane-1-carboxylate oxidase 2, putative, expressed	PF03171 PF14226	PTHR10209 PTHR10209:SF178	EC:4.2.1.78	KOG0143	NA	GO:0016491;GO:0055114	AT1G17010	2-oxoglutarate (2OG) and Fe(II)-dependent oxygenase superfamily protein	NA	NA	LOC_Os03g63900	1-aminocyclopropane-1-carboxylate oxidase 2, putative, expressed	PF03171 PF14226	PTHR10209 PTHR10209:SF178	EC:4.2.1.78	KOG0143	NA	GO:0016491;GO:0055114	AT1G17010	2-oxoglutarate (2OG) and Fe(II)-dependent oxygenase superfamily protein	LOC_Os03g63900
pg.00068	SbiBTX642.01G005900	2	SbiRTX430.01G006100	2	Sobic.001G006201	2	many-to-many	many-to-many	many-to-many	many-to-many	one-to-many	one-to-many	one-to-many	FALSE	one-to-many	Ortho:not1-1-1_623:not1-1	FALSE	FALSE	PF03171 PF14226	PTHR10209 PTHR10209:SF178	NA	NA	NA	GO:0016491;GO:0055114	AT1G17010	2-oxoglutarate (2OG) and Fe(II)-dependent oxygenase superfamily protein	LOC_Os03g63900	1-aminocyclopropane-1-carboxylate oxidase 2, putative, expressed	PF03171 PF14226	PTHR10209 PTHR10209:SF178	EC:4.2.1.78	KOG0143	NA	GO:0016491;GO:0055114	AT1G17010	2-oxoglutarate (2OG) and Fe(II)-dependent oxygenase superfamily protein	NA	NA	LOC_Os03g63900	1-aminocyclopropane-1-carboxylate oxidase 2, putative, expressed	PF03171 PF14226	PTHR10209 PTHR10209:SF178	EC:4.2.1.78	KOG0143	NA	GO:0016491;GO:0055114	AT1G17010	2-oxoglutarate (2OG) and Fe(II)-dependent oxygenase superfamily protein	LOC_Os03g63900
pg.00069	SbiBTX642.01G006000	1	SbiRTX430.01G006200	1	Sobic.001G006300	1	one-to-one	one-to-one	one-to-one	one-to-one	one-to-one	one-to-one	one-to-one	TRUE	one-to-one	Ortho:1-1-1_623:1-1	TRUE	TRUE	NA	NA	NA	NA	NA	GO:0003677	NA	NA	NA	NA	NA	NA	NA	NA	NA	GO:0003677	NA	NA	NA	NA	NA	NA	NA	NA	NA	NA	NA	GO:0003677	NA	NA	NA
pg.00070	SbiBTX642.01G006100	1	SbiRTX430.01G006300	1	Sobic.001G006400	1	one-to-one	one-to-one	one-to-one	one-to-one	one-to-one	one-to-one	one-to-one	TRUE	one-to-one	Ortho:1-1-1_623:1-1	TRUE	TRUE	NA	PTHR35284 PTHR35284:SF1	NA	NA	NA	NA	AT5G42960	(1 of 2) PTHR35284:SF1 - OUTER ENVELOPE PORE PROTEIN 24A, CHLOROPLASTIC-RELATED	LOC_Os03g63860	DANA2, putative, expressed	NA	PTHR35284 PTHR35284:SF1	NA	NA	NA	NA	AT5G42960	(1 of 2) PTHR35284:SF1 - OUTER ENVELOPE PORE PROTEIN 24A, CHLOROPLASTIC-RELATED	NA	NA	LOC_Os03g63860	DANA2, putative, expressed	NA	PTHR35284 PTHR35284:SF1	NA	NA	NA	NA	AT5G42960	(1 of 2) PTHR35284:SF1 - OUTER ENVELOPE PORE PROTEIN 24A, CHLOROPLASTIC-RELATED	LOC_Os03g63860
pg.00071	SbiBTX642.01G006200	1	SbiRTX430.01G006400	1	Sobic.001G006500	1	one-to-one	one-to-one	one-to-one	one-to-one	one-to-one	one-to-one	one-to-one	TRUE	one-to-one	Ortho:1-1-1_623:1-1	TRUE	TRUE	PF00646	PTHR32133 PTHR32133:SF131	NA	NA	NA	GO:0005515	NA	NA	LOC_Os03g63850	OsFBDUF19 - F-box and DUF domain containing protein, expressed	PF00646	PTHR32133 PTHR32133:SF131	NA	NA	NA	GO:0005515	NA	NA	NA	NA	LOC_Os03g63850	OsFBDUF19 - F-box and DUF domain containing protein, expressed	PF00646	PTHR32133 PTHR32133:SF131	NA	NA	NA	GO:0005515	NA	NA	LOC_Os03g63850
pg.00072	NA	0	SbiRTX430.01G006500	1	NA	0	no-match	not-exist	no-match	neither-exist	one-to-one	no-match	430:one_642:none	FALSE	no-match	Ortho:missing_623:no-match	FALSE	FALSE	NA	NA	NA	NA	NA	NA	NA	NA	NA	NA	PF10536	PTHR24559 PTHR24559:SF178	NA	NA	NA	NA	NA	NA	NA	NA	ChrUn.fgenesh.gene.28	expressed protein	NA	NA	NA	NA	NA	NA	NA	NA	NA
pg.00073	SbiBTX642.01G006300	1	SbiRTX430.01G006600	1	Sobic.001G006600	1	one-to-one	one-to-one	one-to-one	one-to-one	one-to-one	one-to-one	one-to-one	TRUE	one-to-one	Ortho:1-1-1_623:1-1	TRUE	TRUE	PF03106	PTHR32096 PTHR32096:SF28	NA	NA	NA	GO:0003700;GO:0006355;GO:0043565	NA	NA	LOC_Os03g63810	WRKY80, expressed	PF03106	PTHR32096 PTHR32096:SF28	NA	NA	NA	GO:0003700;GO:0006355;GO:0043565	NA	NA	NA	NA	LOC_Os03g63810	WRKY80, expressed	PF03106	PTHR32096 PTHR32096:SF28	NA	NA	NA	GO:0003700;GO:0006355;GO:0043565	NA	NA	LOC_Os03g63810
pg.00074	SbiBTX642.01G006400	1	SbiRTX430.01G006700	1	Sobic.001G006700	1	one-to-one	one-to-one	one-to-one	one-to-one	one-to-one	one-to-one	one-to-one	TRUE	one-to-one	Ortho:1-1-1_623:1-1	TRUE	TRUE	PF12174	PTHR32263 PTHR32263:SF4	NA	NA	NA	GO:0003950	AT1G32230	WWE protein-protein interaction domain protein family	LOC_Os03g63770	RCD1, putative, expressed	PF12174	PTHR32263 PTHR32263:SF4	EC:2.4.2.30	NA	NA	GO:0003950	AT1G32230	WWE protein-protein interaction domain protein family	NA	NA	LOC_Os03g63770	RCD1, putative, expressed	PF12174	PTHR32263 PTHR32263:SF4	EC:2.4.2.30	NA	NA	GO:0003950	AT1G32230	WWE protein-protein interaction domain protein family	LOC_Os03g63770
pg.00075	SbiBTX642.01G006500	1	SbiRTX430.01G006800	1	Sobic.001G006800	1	one-to-one	one-to-one	one-to-one	one-to-one	one-to-one	one-to-one	one-to-one	TRUE	one-to-one	Ortho:1-1-1_623:1-1	TRUE	TRUE	NA	NA	NA	NA	NA	NA	NA	NA	LOC_Os03g11480	expressed protein	NA	NA	EC:2.4.1.10	NA	NA	NA	NA	NA	NA	NA	LOC_Os03g11480	expressed protein	NA	NA	NA	NA	NA	NA	NA	NA	LOC_Os03g11480
pg.00076	SbiBTX642.01G006600	1	SbiRTX430.01G006900	1	Sobic.001G006900	1	one-to-one	one-to-one	one-to-one	one-to-one	one-to-one	one-to-one	one-to-one	TRUE	one-to-one	Ortho:1-1-1_623:1-1	TRUE	TRUE	PF00722 PF06955	PTHR31062 PTHR31062:SF39	NA	NA	K08235	GO:0004553;GO:0005618;GO:0005975;GO:0006073;GO:0010411;GO:0016762;GO:0042546;GO:0048046	NA	NA	LOC_Os03g63760	glycosyl hydrolases family 16, putative, expressed	PF00722 PF06955	PTHR31062 PTHR31062:SF39	EC:2.4.1.207	NA	K08235	GO:0004553;GO:0005618;GO:0005975;GO:0006073;GO:0010411;GO:0016762;GO:0042546;GO:0048046	NA	NA	NA	NA	LOC_Os03g63760	glycosyl hydrolases family 16, putative, expressed	PF00722 PF06955	PTHR31062 PTHR31062:SF39	EC:2.4.1.207	NA	K08235	GO:0004553;GO:0005618;GO:0005975;GO:0006073;GO:0010411;GO:0016762;GO:0042546;GO:0048046	NA	NA	LOC_Os03g63760
pg.00077	SbiBTX642.01G006700	1	SbiRTX430.01G007000	1	Sobic.001G007000	1	one-to-one	one-to-one	one-to-one	one-to-one	one-to-one	one-to-one	one-to-one	TRUE	one-to-one	Ortho:1-1-1_623:1-1	TRUE	TRUE	NA	PTHR19288 PTHR19288:SF33	NA	NA	K19269	GO:0008152;GO:0016791	NA	NA	LOC_Os09g08660	4-nitrophenylphosphatase, putative, expressed	PF13242 PF13344	PTHR19288 PTHR19288:SF33	EC:3.1.3.18	KOG2882	K19269	GO:0008152;GO:0016791	NA	NA	NA	NA	LOC_Os09g08660	4-nitrophenylphosphatase, putative, expressed	PF13242	PTHR19288 PTHR19288:SF33	EC:3.1.3.18	KOG2882	K19269	GO:0008152;GO:0016791	NA	NA	LOC_Os09g08660
pg.00078	SbiBTX642.01G006800	1	SbiRTX430.01G007100	1	Sobic.001G007100	1	one-to-one	one-to-one	one-to-one	one-to-one	one-to-one	one-to-one	one-to-one	TRUE	one-to-one	Ortho:1-1-1_623:1-1	TRUE	TRUE	NA	PTHR21717 PTHR21717:SF28	NA	NA	NA	GO:0003677	NA	NA	NA	NA	NA	PTHR21717 PTHR21717:SF28	NA	NA	NA	GO:0003677	AT5G03780	TRF-like 10	NA	NA	NA	NA	NA	PTHR21717 PTHR21717:SF28	NA	NA	NA	GO:0003677	AT1G14770	RING/FYVE/PHD zinc finger superfamily protein	NA
pg.00079	SbiBTX642.01G006900	1	SbiRTX430.01G007200	1	Sobic.001G007200	1	one-to-one	one-to-one	one-to-one	one-to-one	one-to-one	one-to-one	one-to-one	TRUE	one-to-one	Ortho:1-1-1_623:1-1	TRUE	TRUE	PF00447	PTHR10015 PTHR10015:SF149	NA	NA	K09419	GO:0003700;GO:0005634;GO:0006355;GO:0043565	AT5G16820	heat shock factor 3	LOC_Os03g63750	HSF-type DNA-binding domain containing protein, expressed	PF00447	PTHR10015 PTHR10015:SF149	NA	NA	K09419	GO:0003700;GO:0005634;GO:0006355;GO:0043565	AT5G16820	heat shock factor 3	NA	NA	LOC_Os03g63750	HSF-type DNA-binding domain containing protein, expressed	PF00447	PTHR10015 PTHR10015:SF149	NA	NA	K09419	GO:0003700;GO:0005634;GO:0006355;GO:0043565	AT5G16820	heat shock factor 3	LOC_Os03g63750
pg.00080	SbiBTX642.01G007000	1	SbiRTX430.01G007300	1	Sobic.001G007300	1	one-to-one	one-to-one	one-to-one	one-to-one	one-to-one	one-to-one	one-to-one	TRUE	one-to-one	Ortho:1-1-1_623:1-1	TRUE	TRUE	NA	PTHR11207	NA	NA	NA	GO:0003723;GO:0004525;GO:0006396	AT1G24450	Ribonuclease III family protein	LOC_Os03g63740	NFD2, putative, expressed	NA	PTHR11207	EC:3.1.26.3	NA	NA	GO:0003723;GO:0004525;GO:0006396	AT1G24450	Ribonuclease III family protein	NA	NA	LOC_Os03g63740	NFD2, putative, expressed	NA	PTHR11207	EC:3.1.26.3	NA	NA	GO:0003723;GO:0004525;GO:0006396	AT1G24450	Ribonuclease III family protein	LOC_Os03g63740
pg.00081	SbiBTX642.01G007100	1	SbiRTX430.01G007400	1	Sobic.001G007400	1	one-to-one	one-to-one	one-to-one	one-to-one	one-to-one	one-to-one	one-to-one	TRUE	one-to-one	Ortho:1-1-1_623:1-1	TRUE	TRUE	PF00076 PF14259	PTHR24012 PTHR24012:SF476	NA	NA	K14837	NA	AT5G46840	RNA-binding (RRM/RBD/RNP motifs) family protein	LOC_Os03g63730	RNA recognition motif containing protein, putative, expressed	PF00076 PF14259	PTHR24012 PTHR24012:SF476	NA	KOG0114	K14837	GO:0000166;GO:0003676	AT5G46840	RNA-binding (RRM/RBD/RNP motifs) family protein	Cre10.g466450	(1 of 16) KOG0131 - Splicing factor 3b, subunit 4	LOC_Os03g63730	RNA recognition motif containing protein, putative, expressed	PF00076 PF14259	PTHR24012 PTHR24012:SF476	NA	KOG0114	K14837	GO:0003676	AT5G46840	RNA-binding (RRM/RBD/RNP motifs) family protein	LOC_Os03g63730
pg.00082	SbiBTX642.01G007200	1	SbiRTX430.01G007500	1	Sobic.001G007500	1	one-to-one	one-to-one	one-to-one	one-to-one	one-to-one	one-to-one	one-to-one	TRUE	one-to-one	Ortho:1-1-1_623:1-1	TRUE	TRUE	PF01138	PTHR11953 PTHR11953:SF1	NA	NA	K12590	NA	AT3G46210	Ribosomal protein S5 domain 2-like superfamily protein	LOC_Os03g63720	exosome complex exonuclease, putative, expressed	PF01138	PTHR11953 PTHR11953:SF1	NA	KOG1069	K12590	NA	AT3G46210	Ribosomal protein S5 domain 2-like superfamily protein	Cre14.g624500	Exosome complex exonuclease component	LOC_Os03g63720	exosome complex exonuclease, putative, expressed	PF01138	PTHR11953 PTHR11953:SF1	NA	KOG1069	K12590	NA	AT3G46210	Ribosomal protein S5 domain 2-like superfamily protein	LOC_Os03g63720
pg.00083	SbiBTX642.01G007300	1	SbiRTX430.01G007600	1	Sobic.001G007600	1	one-to-one	one-to-one	one-to-one	one-to-one	one-to-one	one-to-one	one-to-one	TRUE	one-to-one	Ortho:1-1-1_623:1-1	TRUE	TRUE	PF01412	PTHR23180 PTHR23180:SF275	NA	NA	K12493	GO:0005096	AT4G17890	ARF-GAP domain 8	LOC_Os03g63710	GTPase-activating protein, putative, expressed	PF01412	PTHR23180 PTHR23180:SF275	NA	KOG0706	K12493	GO:0005096	AT4G17890	ARF-GAP domain 8	Cre17.g715350	(1 of 1) K12493 - ADP-ribosylation factor GTPase-activating protein 2/3 (ARFGAP2_3)	LOC_Os03g63710	GTPase-activating protein, putative, expressed	PF01412	PTHR23180 PTHR23180:SF275	NA	KOG0706	K12493	GO:0005096	AT4G17890	ARF-GAP domain 8	LOC_Os03g63710
pg.00084	SbiBTX642.01G007400	1	SbiRTX430.01G007700	1	Sobic.001G007700	1	one-to-one	one-to-one	one-to-one	one-to-one	one-to-one	one-to-one	one-to-one	TRUE	one-to-one	Ortho:1-1-1_623:1-1	TRUE	TRUE	PF06094	PTHR12510	NA	NA	NA	NA	AT3G02910	AIG2-like (avirulence induced gene) family protein	LOC_Os03g63700	AIG2-like family domain containing protein, expressed	PF06094	PTHR12510	EC:2.3.2.4	KOG4450	NA	NA	AT3G02910	AIG2-like (avirulence induced gene) family protein	NA	NA	LOC_Os03g63700	AIG2-like family domain containing protein, expressed	PF06094	PTHR12510	EC:2.3.2.4	KOG4450	NA	NA	AT3G02910	AIG2-like (avirulence induced gene) family protein	LOC_Os03g63700
pg.00085	SbiBTX642.01G007500	1	SbiRTX430.01G007800	1	Sobic.001G007800	1	one-to-one	one-to-one	one-to-one	one-to-one	one-to-one	one-to-one	one-to-one	TRUE	one-to-one	Ortho:1-1-1_623:1-1	TRUE	TRUE	PF00400 PF04158	PTHR22851 PTHR22851:SF0	NA	NA	K11806	GO:0005515	AT4G28450	nucleotide binding;protein binding	LOC_Os01g13730	WD domain, G-beta repeat domain containing protein, expressed	PF00400 PF04158	PTHR22851 PTHR22851:SF0	NA	NA	K11806	GO:0005515	AT4G28450	nucleotide binding;protein binding	Cre07.g318702	(1 of 1) K11806 - WD repeat and SOF domain-containing protein 1 (WDSOF1)	LOC_Os01g13730	WD domain, G-beta repeat domain containing protein, expressed	PF00400 PF04158	PTHR22851 PTHR22851:SF0	NA	NA	K11806	GO:0005515	AT4G28450	nucleotide binding;protein binding	LOC_Os01g13730
pg.00086	SbiBTX642.01G007600	1	SbiRTX430.01G007900	1	Sobic.001G007900	1	one-to-one	one-to-one	one-to-one	one-to-one	one-to-one	one-to-one	one-to-one	TRUE	one-to-one	Ortho:1-1-1_623:1-1	TRUE	TRUE	PF13862	PTHR13261	NA	NA	K15262	NA	AT2G44510	CDK inhibitor P21 binding protein	LOC_Os03g63690	BCCIP, putative, expressed	PF13862	PTHR13261	NA	NA	K15262	NA	AT2G44510	CDK inhibitor P21 binding protein	Cre03.g200991	(1 of 1) K15262 - protein BCP1 (BCP1, BCCIP)	LOC_Os03g63690	BCCIP, putative, expressed	PF13862	PTHR13261	NA	NA	K15262	NA	AT2G44510	CDK inhibitor P21 binding protein	LOC_Os03g63690
pg.00087	SbiBTX642.01G007700	1	SbiRTX430.01G008000	1	Sobic.001G008000	1	one-to-one	one-to-one	one-to-one	one-to-one	one-to-one	one-to-one	one-to-one	TRUE	one-to-one	Ortho:1-1-1_623:1-1	TRUE	TRUE	PF12854 PF13041	PTHR24015	NA	NA	NA	NA	AT4G20090	Pentatricopeptide repeat (PPR) superfamily protein	LOC_Os06g30420	PPR repeat domain containing protein, putative, expressed	PF12854 PF13041	PTHR24015	NA	NA	NA	GO:0005515	AT4G20090	Pentatricopeptide repeat (PPR) superfamily protein	Cre08.g358250	petA mRNA stabilization factor	LOC_Os06g30420	PPR repeat domain containing protein, putative, expressed	PF12854 PF13041	PTHR24015	NA	NA	NA	NA	AT4G20090	Pentatricopeptide repeat (PPR) superfamily protein	LOC_Os06g30420
pg.00088	SbiBTX642.01G007800	1	SbiRTX430.01G008100	1	Sobic.001G008100	1	one-to-one	one-to-one	one-to-one	one-to-one	one-to-one	one-to-one	one-to-one	TRUE	one-to-one	Ortho:1-1-1_623:1-1	TRUE	TRUE	PF06979	PTHR13281 PTHR13281:SF0	NA	NA	K17966	NA	AT2G35790	(1 of 1) PTHR13281:SF0 - TRANSMEMBRANE PROTEIN 70, MITOCHONDRIAL	LOC_Os03g63680	expressed protein	PF06979	PTHR13281 PTHR13281:SF0	NA	KOG4478	K17966	NA	AT2G35790	(1 of 1) PTHR13281:SF0 - TRANSMEMBRANE PROTEIN 70, MITOCHONDRIAL	Cre12.g540051	(1 of 1) PTHR13281:SF0 - TRANSMEMBRANE PROTEIN 70, MITOCHONDRIAL	LOC_Os03g63680	expressed protein	PF06979	PTHR13281 PTHR13281:SF0	NA	KOG4478	K17966	NA	AT2G35790	(1 of 1) PTHR13281:SF0 - TRANSMEMBRANE PROTEIN 70, MITOCHONDRIAL	LOC_Os03g63680
pg.00089	SbiBTX642.01G007900	1	SbiRTX430.01G008200	1	Sobic.001G008200	1	one-to-one	one-to-one	one-to-one	one-to-one	one-to-one	one-to-one	one-to-one	TRUE	one-to-one	Ortho:1-1-1_623:1-1	TRUE	TRUE	PF07842	PTHR12214 PTHR12214:SF0	NA	NA	K13211	GO:0003677;GO:0003700;GO:0005634;GO:0006355	AT5G08550	GC-rich sequence DNA-binding factor-like protein	LOC_Os03g63670	expressed protein	PF07842	PTHR12214 PTHR12214:SF0	NA	NA	K13211	GO:0003677;GO:0003700;GO:0005634;GO:0006355	AT5G08550	GC-rich sequence DNA-binding factor-like protein	Cre06.g269350	(1 of 1) K13211 - GC-rich sequence DNA-binding factor (GCFC)	LOC_Os03g63670	expressed protein	PF07842	PTHR12214 PTHR12214:SF0	NA	NA	K13211	GO:0003677;GO:0003700;GO:0005634;GO:0006355	AT5G08550	GC-rich sequence DNA-binding factor-like protein	LOC_Os03g63670
pg.00090	SbiBTX642.01G008000	1	SbiRTX430.01G008300	1	Sobic.001G008300	1	one-to-one	one-to-one	one-to-one	one-to-one	one-to-one	one-to-one	one-to-one	TRUE	one-to-one	Ortho:1-1-1_623:1-1	TRUE	TRUE	NA	PTHR21596 PTHR21596:SF8	NA	NA	NA	NA	AT3G45900	Ribonuclease P protein subunit P38-related	LOC_Os03g63660	expressed protein	NA	PTHR21596 PTHR21596:SF8	NA	NA	NA	NA	AT3G45900	Ribonuclease P protein subunit P38-related	NA	NA	LOC_Os03g63660	expressed protein	NA	PTHR21596 PTHR21596:SF8	NA	NA	NA	NA	AT3G45900	Ribonuclease P protein subunit P38-related	LOC_Os03g63660
pg.00091	SbiBTX642.01G008100	1	SbiRTX430.01G008400	1	Sobic.001G008400	1	one-to-one	one-to-one	one-to-one	one-to-one	one-to-one	one-to-one	one-to-one	TRUE	one-to-one	Ortho:1-1-1_623:1-1	TRUE	TRUE	PF08381 PF13713	PTHR22870	NA	NA	NA	NA	NA	NA	LOC_Os03g63650	brevis radix, putative, expressed	PF08381 PF13713	PTHR22870	NA	NA	NA	NA	NA	NA	NA	NA	LOC_Os03g63650	brevis radix, putative, expressed	PF08381 PF13713	PTHR22870	NA	NA	NA	NA	NA	NA	LOC_Os03g63650
pg.00092	SbiBTX642.01G008200	1	SbiRTX430.01G008500	1	Sobic.001G008500	1	one-to-one	one-to-one	one-to-one	one-to-one	one-to-one	one-to-one	one-to-one	TRUE	one-to-one	Ortho:1-1-1_623:1-1	TRUE	TRUE	PF00753 PF07521 PF10996 PF11718	PTHR11203 PTHR11203:SF11	NA	NA	K14403	NA	AT1G61010	cleavage and polyadenylation specificity factor 73-I	LOC_Os03g63590	metallo-beta-lactamase, putative, expressed	PF00753 PF07521 PF10996 PF11718	PTHR11203 PTHR11203:SF11	NA	NA	K14403	NA	AT1G61010	cleavage and polyadenylation specificity factor 73-I	Cre12.g498050	Putative subunit of mRNA cleavage and polyadenylation specificity factor	LOC_Os03g63590	metallo-beta-lactamase, putative, expressed	PF00753 PF07521 PF10996 PF11718	PTHR11203 PTHR11203:SF11	NA	NA	K14403	NA	AT1G61010	cleavage and polyadenylation specificity factor 73-I	LOC_Os03g63590
pg.00093	SbiBTX642.01G008300	1	SbiRTX430.01G008600	1	Sobic.001G008600	1	one-to-one	one-to-one	one-to-one	one-to-one	one-to-one	one-to-one	one-to-one	TRUE	one-to-one	Ortho:1-1-1_623:1-1	TRUE	TRUE	PF04185	PTHR31956 PTHR31956:SF1	NA	NA	K01114	GO:0003824;GO:0008152;GO:0016788	AT3G03530	non-specific phospholipase C4	LOC_Os03g63580	phosphoesterase family protein, putative, expressed	PF04185	PTHR31956 PTHR31956:SF1	EC:3.1.4.3	NA	K01114	GO:0003824;GO:0008152;GO:0016788	AT3G03530	non-specific phospholipase C4	NA	NA	LOC_Os03g63580	phosphoesterase family protein, putative, expressed	PF04185	PTHR31956 PTHR31956:SF1	EC:3.1.4.3	NA	K01114	GO:0003824;GO:0008152;GO:0016788	AT3G03530	non-specific phospholipase C4	LOC_Os03g63580
pg.00094	SbiBTX642.01G008400	1	NA	0	Sobic.001G008700	1	not-exist	no-match	not-exist	one-to-one	no-match	one-to-one	430:none_642:one	FALSE	one-to-one	Ortho:missing_623:1-1	FALSE	FALSE	NA	NA	NA	NA	NA	NA	NA	NA	NA	NA	NA	NA	NA	NA	NA	NA	NA	NA	NA	NA	NA	NA	PF04483	PTHR33787 PTHR33787:SF3	NA	NA	NA	NA	AT3G56830	Protein of unknown function (DUF565)	LOC_Os03g63554
pg.00095	SbiBTX642.01G008500	1	SbiRTX430.01G008700	1	Sobic.001G008800	1	one-to-one	one-to-one	one-to-one	one-to-one	one-to-one	one-to-one	one-to-one	TRUE	one-to-one	Ortho:1-1-1_623:1-1	TRUE	TRUE	NA	PTHR35110 PTHR35110:SF2	NA	NA	NA	NA	AT1G73940	NA	LOC_Os03g63550	expressed protein	NA	PTHR35110 PTHR35110:SF2	NA	NA	NA	NA	AT1G73940	NA	NA	NA	LOC_Os03g63550	expressed protein	NA	PTHR35110 PTHR35110:SF2	NA	NA	NA	NA	AT1G73940	NA	LOC_Os03g63550
pg.00096	SbiBTX642.01G008600	1	SbiRTX430.01G008800	1	Sobic.001G008900	1	one-to-one	one-to-one	one-to-one	one-to-one	one-to-one	one-to-one	one-to-one	TRUE	one-to-one	Ortho:1-1-1_623:1-1	TRUE	TRUE	NA	PTHR34551	NA	NA	NA	NA	AT2G28440	proline-rich family protein	LOC_Os03g63540	lysine-rich arabinogalactan protein 19 precursor, putative, expressed	NA	PTHR34551	NA	NA	NA	NA	AT2G28440	proline-rich family protein	NA	NA	LOC_Os03g63540	lysine-rich arabinogalactan protein 19 precursor, putative, expressed	NA	PTHR34551	NA	NA	NA	NA	AT2G28440	proline-rich family protein	LOC_Os03g63540
pg.00097	SbiBTX642.01G008700	1	NA	0	NA	0	not-exist	no-match	neither-exist	no-match	no-match	one-to-one	430:none_642:one	FALSE	no-match	Ortho:missing_623:no-match	FALSE	FALSE	NA	NA	NA	NA	NA	NA	NA	NA	NA	NA	NA	NA	NA	NA	NA	NA	NA	NA	NA	NA	NA	NA	NA	NA	NA	NA	NA	NA	NA	NA	NA
pg.00098	SbiBTX642.01G008800	1	SbiRTX430.01G008900	1	Sobic.001G009000	1	one-to-one	one-to-one	one-to-one	one-to-one	one-to-one	one-to-one	one-to-one	TRUE	one-to-one	Ortho:1-1-1_623:1-1	TRUE	TRUE	NA	NA	NA	NA	NA	NA	NA	NA	LOC_Os01g46050	expressed protein	NA	NA	NA	NA	NA	NA	NA	NA	NA	NA	LOC_Os01g46050	expressed protein	NA	NA	NA	NA	NA	NA	NA	NA	LOC_Os01g46050
pg.00099	SbiBTX642.01G008900	1	SbiRTX430.01G009000	1	Sobic.001G009100	1	one-to-one	one-to-one	one-to-one	one-to-one	one-to-one	one-to-one	one-to-one	TRUE	one-to-one	Ortho:1-1-1_623:1-1	TRUE	TRUE	NA	NA	NA	NA	NA	NA	NA	NA	LOC_Os01g46690	expressed protein	NA	NA	NA	NA	NA	NA	NA	NA	NA	NA	LOC_Os01g46690	expressed protein	NA	NA	NA	NA	NA	NA	NA	NA	LOC_Os01g46690
pg.00100	SbiBTX642.01G009000	1	SbiRTX430.01G009100	1	Sobic.001G009200	1	one-to-one	one-to-one	one-to-one	one-to-one	one-to-one	one-to-one	one-to-one	TRUE	one-to-one	Ortho:1-1-1_623:1-1	TRUE	TRUE	PF00808	PTHR10252 PTHR10252:SF44	NA	NA	NA	GO:0046982	NA	NA	LOC_Os03g63530	histone-like transcription factor and archaeal histone, putative, expressed	PF00808	PTHR10252 PTHR10252:SF44	NA	NA	NA	GO:0046982	NA	NA	NA	NA	LOC_Os03g63530	histone-like transcription factor and archaeal histone, putative, expressed	PF00808	PTHR10252 PTHR10252:SF44	NA	NA	NA	GO:0046982	NA	NA	LOC_Os03g63530
pg.00101	SbiBTX642.01G009100	1	SbiRTX430.01G009200	1	Sobic.001G009300	1	one-to-one	one-to-one	one-to-one	one-to-one	one-to-one	one-to-one	one-to-one	TRUE	one-to-one	Ortho:1-1-1_623:1-1	TRUE	TRUE	PF04511	PTHR11009	NA	NA	K13989	NA	AT4G04860	DERLIN-2.2	LOC_Os03g63520	Der1-like family domain containing protein, expressed	PF04511	PTHR11009	NA	KOG0858	K13989	NA	AT4G04860	DERLIN-2.2	Cre15.g636400	(1 of 2) K13989 - Derlin-2/3 (DERL2_3)	LOC_Os03g63520	Der1-like family domain containing protein, expressed	PF04511	PTHR11009	NA	KOG0858	K13989	NA	AT4G04860	DERLIN-2.2	LOC_Os03g63520
pg.00102	SbiBTX642.01G009200	1	SbiRTX430.01G009300	1	Sobic.001G009400	1	one-to-one	one-to-one	one-to-one	one-to-one	one-to-one	one-to-one	one-to-one	TRUE	one-to-one	Ortho:1-1-1_623:1-1	TRUE	TRUE	PF01535 PF13812	PTHR24015 PTHR24015:SF858	NA	NA	NA	NA	AT1G03510	Tetratricopeptide repeat (TPR)-like superfamily protein	LOC_Os03g63510	pentatricopeptide, putative, expressed	PF01535 PF13812	PTHR24015 PTHR24015:SF858	NA	NA	NA	GO:0005515	AT1G03510	Tetratricopeptide repeat (TPR)-like superfamily protein	NA	NA	LOC_Os03g63510	pentatricopeptide, putative, expressed	PF01535 PF13812	PTHR24015 PTHR24015:SF858	NA	NA	NA	NA	AT1G03510	Tetratricopeptide repeat (TPR)-like superfamily protein	LOC_Os03g63510
pg.00103	SbiBTX642.01G009300	1	NA	0	NA	0	not-exist	no-match	neither-exist	no-match	no-match	one-to-one	430:none_642:one	FALSE	no-match	Ortho:missing_623:no-match	FALSE	FALSE	NA	NA	NA	NA	NA	NA	NA	NA	NA	NA	NA	NA	NA	NA	NA	NA	NA	NA	NA	NA	NA	NA	NA	NA	NA	NA	NA	NA	NA	NA	NA
pg.00104	SbiBTX642.01G009400	1	SbiRTX430.01G009400	1	NA	0	one-to-one	one-to-one	no-match	no-match	one-to-one	one-to-one	one-to-one	TRUE	no-match	Ortho:1-1-1_623:no-match	TRUE	FALSE	NA	NA	NA	NA	NA	NA	NA	NA	NA	NA	NA	NA	NA	NA	NA	NA	NA	NA	NA	NA	NA	NA	NA	NA	NA	NA	NA	NA	NA	NA	NA
pg.00105	SbiBTX642.01G009500	1	SbiRTX430.01G009500	1	Sobic.001G009500	1	one-to-one	one-to-one	one-to-one	one-to-one	one-to-one	one-to-one	one-to-one	TRUE	one-to-one	Ortho:1-1-1_623:1-1	TRUE	TRUE	NA	NA	NA	NA	NA	NA	AT5G65660	hydroxyproline-rich glycoprotein family protein	NA	NA	NA	PTHR34291 PTHR34291:SF1	NA	NA	NA	NA	AT5G65660	hydroxyproline-rich glycoprotein family protein	NA	NA	NA	NA	NA	PTHR34291	NA	NA	NA	NA	AT5G65660	hydroxyproline-rich glycoprotein family protein	NA
pg.00106	SbiBTX642.01G009600	1	SbiRTX430.01G009600	1	Sobic.001G009600	1	one-to-one	one-to-one	one-to-one	one-to-one	one-to-one	one-to-one	one-to-one	TRUE	one-to-one	Ortho:1-1-1_623:1-1	TRUE	TRUE	PF03969	PTHR12169 PTHR12169:SF5	NA	NA	NA	GO:0005524	AT2G25530	AFG1-like ATPase family protein	LOC_Os03g63500	ATPase, AFG1 family domain containing protein, expressed	PF03969	PTHR12169 PTHR12169:SF5	NA	KOG2383	NA	GO:0005524	AT2G25530	AFG1-like ATPase family protein	Cre08.g360850	(1 of 1) K18798 - protein AFG1 (AFG1, LACE1)	LOC_Os03g63500	ATPase, AFG1 family domain containing protein, expressed	PF03969	PTHR12169 PTHR12169:SF5	NA	KOG2383	NA	GO:0005524	AT2G25530	AFG1-like ATPase family protein	LOC_Os03g63500
pg.00107	SbiBTX642.01G009700	1	SbiRTX430.01G009700	1	Sobic.001G009700	1	one-to-one	one-to-one	one-to-one	one-to-one	one-to-one	one-to-one	one-to-one	TRUE	one-to-one	Ortho:1-1-1_623:1-1	TRUE	TRUE	PF00125 PF16211	PTHR23430	NA	NA	K11251	GO:0000786;GO:0003677;GO:0005634;GO:0046982	AT5G02560	histone H2A 12	NA	NA	PF00125 PF16211	PTHR23430	NA	KOG1756	K11251	GO:0000786;GO:0003677;GO:0005634;GO:0046982	AT5G02560	histone H2A 12	NA	NA	NA	NA	PF00125 PF16211	PTHR23430	NA	KOG1756	K11251	GO:0000786;GO:0003677;GO:0005634;GO:0046982	AT5G02560	histone H2A 12	NA
pg.00108	SbiBTX642.01G009800	1	SbiRTX430.01G009800	1	Sobic.001G009800	1	one-to-one	one-to-one	one-to-one	one-to-one	one-to-one	one-to-one	one-to-one	TRUE	one-to-one	Ortho:1-1-1_623:1-1	TRUE	TRUE	PF10539	PTHR10857 PTHR10857:SF43	NA	NA	NA	NA	AT3G27090	DCD (Development and Cell Death) domain protein	LOC_Os05g41930	N-rich protein, putative, expressed	PF10539	PTHR10857 PTHR10857:SF43	NA	NA	NA	NA	AT3G27090	DCD (Development and Cell Death) domain protein	NA	NA	LOC_Os05g41930	N-rich protein, putative, expressed	PF10539	PTHR10857 PTHR10857:SF43	NA	NA	NA	NA	AT3G27090	DCD (Development and Cell Death) domain protein	LOC_Os05g41930
pg.00109	SbiBTX642.01G009900	1	SbiRTX430.01G009900	1	Sobic.001G009900	1	one-to-one	one-to-one	one-to-one	one-to-one	one-to-one	one-to-one	one-to-one	TRUE	one-to-one	Ortho:1-1-1_623:1-1	TRUE	TRUE	PF02569	PTHR21299 PTHR21299:SF1	NA	NA	K01918	GO:0004592;GO:0015940	AT5G48840	homolog of bacterial PANC	LOC_Os03g63490	pantoate--beta-alanine ligase, putative, expressed	PF02569	PTHR21299 PTHR21299:SF1	EC:6.3.2.1	KOG3042	K01918	GO:0004592;GO:0015940	AT5G48840	homolog of bacterial PANC	Cre02.g090150	Pantothenate synthetase	LOC_Os03g63490	pantoate--beta-alanine ligase, putative, expressed	PF02569	PTHR21299 PTHR21299:SF1	EC:6.3.2.1	KOG3042	K01918	GO:0004592;GO:0015940	AT5G48840	homolog of bacterial PANC	LOC_Os03g63490
pg.00110	SbiBTX642.01G010000	1	SbiRTX430.01G010000	1	Sobic.001G010000	1	one-to-one	one-to-one	one-to-one	one-to-one	one-to-one	one-to-one	one-to-one	TRUE	one-to-one	Ortho:1-1-1_623:1-1	TRUE	TRUE	PF01535 PF12854	PTHR24015 PTHR24015:SF455	NA	NA	NA	NA	NA	NA	LOC_Os05g02210	pentatricopeptide, putative, expressed	PF01535 PF12854	PTHR24015 PTHR24015:SF455	NA	NA	NA	GO:0005515	NA	NA	NA	NA	LOC_Os05g02210	pentatricopeptide, putative, expressed	PF01535 PF12854	PTHR24015 PTHR24015:SF455	NA	NA	NA	NA	NA	NA	LOC_Os05g02210
pg.00111	SbiBTX642.01G010100	1	SbiRTX430.01G010100	1	Sobic.001G010100	1	one-to-one	one-to-one	one-to-one	one-to-one	one-to-one	one-to-one	one-to-one	TRUE	one-to-one	Ortho:1-1-1_623:1-1	TRUE	TRUE	PF12796	PTHR24193 PTHR24193:SF88	NA	NA	NA	GO:0005515	AT4G35450	ankyrin repeat-containing protein 2	LOC_Os03g63480	ankyrin repeat domain containing protein, expressed	PF12796	PTHR24193 PTHR24193:SF88	NA	KOG4214	NA	GO:0005515	AT4G35450	ankyrin repeat-containing protein 2	Cre03.g173350	predicted protein	LOC_Os03g63480	ankyrin repeat domain containing protein, expressed	PF12796	PTHR24193 PTHR24193:SF88	NA	KOG4214	NA	GO:0005515	AT4G35450	ankyrin repeat-containing protein 2	LOC_Os03g63480
pg.00112	SbiBTX642.01G010200	1	SbiRTX430.01G010200	1	Sobic.001G010200	1	one-to-one	one-to-one	one-to-one	one-to-one	one-to-one	one-to-one	one-to-one	TRUE	one-to-one	Ortho:1-1-1_623:1-1	TRUE	TRUE	NA	PTHR33916 PTHR33916:SF1	NA	NA	NA	NA	AT2G47010	NA	LOC_Os05g19030	expressed protein	NA	PTHR33916 PTHR33916:SF1	NA	NA	NA	NA	AT2G47010	NA	NA	NA	LOC_Os05g19030	expressed protein	NA	PTHR33916 PTHR33916:SF1	NA	NA	NA	NA	AT2G47010	NA	LOC_Os05g19030
pg.00113	SbiBTX642.01G010300	1	SbiRTX430.01G010300	1	Sobic.001G010300	1	one-to-one	one-to-one	one-to-one	one-to-one	one-to-one	one-to-one	one-to-one	TRUE	one-to-one	Ortho:1-1-1_623:1-1	TRUE	TRUE	NA	PTHR22850 PTHR22850:SF115	NA	NA	NA	GO:0005515	AT5G50970	transducin family protein / WD-40 repeat family protein	LOC_Os03g63470	retrotransposon protein, putative, unclassified, expressed	NA	PTHR22850 PTHR22850:SF115	NA	KOG0265	NA	GO:0005515	AT5G50970	transducin family protein / WD-40 repeat family protein	NA	NA	LOC_Os03g63470	retrotransposon protein, putative, unclassified, expressed	NA	PTHR22850 PTHR22850:SF115	NA	KOG0265	NA	GO:0005515	AT5G50970	transducin family protein / WD-40 repeat family protein	LOC_Os03g63470
pg.00114	NA	0	SbiRTX430.01G010400	1	Sobic.001G010400	1	no-match	not-exist	one-to-one	not-exist	one-to-one	no-match	430:one_642:none	FALSE	one-to-one	Ortho:missing_623:1-1	FALSE	FALSE	NA	NA	NA	NA	NA	NA	NA	NA	NA	NA	NA	PTHR34050 PTHR34050:SF3	NA	NA	NA	NA	AT5G47870	NA	NA	NA	LOC_Os03g63450	snRK1-interacting protein 1, putative, expressed	NA	NA	NA	NA	NA	NA	NA	NA	NA
pg.00115	SbiBTX642.01G010400	1	SbiRTX430.01G010500	1	Sobic.001G010500	1	one-to-one	one-to-one	one-to-one	one-to-one	one-to-one	one-to-one	one-to-one	TRUE	one-to-one	Ortho:1-1-1_623:1-1	TRUE	TRUE	PF07899	PTHR31791 PTHR31791:SF3	NA	NA	NA	NA	NA	NA	NA	NA	PF07899	PTHR31791 PTHR31791:SF3	NA	NA	NA	NA	NA	NA	NA	NA	NA	NA	PF07899	PTHR31791 PTHR31791:SF3	NA	NA	NA	NA	NA	NA	LOC_Os03g63440
pg.00116	SbiBTX642.01G010500	1	SbiRTX430.01G010600	1	Sobic.001G010600	1	one-to-one	one-to-one	one-to-one	one-to-one	one-to-one	one-to-one	one-to-one	TRUE	one-to-one	Ortho:1-1-1_623:1-1	TRUE	TRUE	PF14580	PTHR10552	NA	NA	K11092	GO:0005515	AT1G09760	U2 small nuclear ribonucleoprotein A	LOC_Os02g13990	U2 small nuclear ribonucleoprotein A, putative, expressed	PF14580	PTHR10552	NA	KOG1644	K11092	GO:0005515	AT1G09760	U2 small nuclear ribonucleoprotein A	Cre16.g679600	(1 of 1) K11092 - U2 small nuclear ribonucleoprotein A' (SNRPA1)	LOC_Os02g13990	U2 small nuclear ribonucleoprotein A, putative, expressed	PF14580	PTHR10552	NA	KOG1644	K11092	GO:0005515	AT1G09760	U2 small nuclear ribonucleoprotein A	LOC_Os02g13990
pg.00117	SbiBTX642.01G010600	1	SbiRTX430.01G010700	1	Sobic.001G010700	1	one-to-one	one-to-one	one-to-one	one-to-one	one-to-one	one-to-one	one-to-one	TRUE	one-to-one	Ortho:1-1-1_623:1-1	TRUE	TRUE	PF01399	PTHR10855 PTHR10855:SF1	NA	NA	K03035	GO:0005515	AT5G64760	regulatory particle non-ATPase subunit 5B	LOC_Os03g63430	proteasome subunit, putative, expressed	PF01399	PTHR10855 PTHR10855:SF1	NA	NA	K03035	GO:0005515	AT5G64760	regulatory particle non-ATPase subunit 5B	Cre14.g632775	(1 of 1) K03035 - 26S proteasome regulatory subunit N5 (PSMD12, RPN5)	LOC_Os03g63430	proteasome subunit, putative, expressed	PF01399	PTHR10855 PTHR10855:SF1	NA	NA	K03035	GO:0005515	AT5G64760	regulatory particle non-ATPase subunit 5B	LOC_Os03g63430
pg.00118	SbiBTX642.01G010700	1	SbiRTX430.01G010800	1	Sobic.001G010800	1	one-to-one	one-to-one	one-to-one	one-to-one	one-to-one	one-to-one	one-to-one	TRUE	one-to-one	Ortho:1-1-1_623:1-1	TRUE	TRUE	PF01588	PTHR11586 PTHR11586:SF18	NA	NA	NA	GO:0000049	AT3G59980	Nucleic acid-binding, OB-fold-like protein	LOC_Os04g23820	methionyl-tRNA synthetase, putative, expressed	PF01588	PTHR11586 PTHR11586:SF18	EC:6.1.1.1	NA	NA	GO:0000049	AT3G59980	Nucleic acid-binding, OB-fold-like protein	Cre01.g046652	(1 of 3) K01866 - tyrosyl-tRNA synthetase (YARS, tyrS)	LOC_Os04g23820	methionyl-tRNA synthetase, putative, expressed	PF01588	PTHR11586 PTHR11586:SF18	EC:6.1.1.1	KOG2241	NA	GO:0000049	AT3G59980	Nucleic acid-binding, OB-fold-like protein	LOC_Os04g23820
pg.00119	SbiBTX642.01G010800	1	SbiRTX430.01G010900	1	Sobic.001G010900	1	one-to-one	one-to-one	one-to-one	one-to-one	one-to-one	one-to-one	one-to-one	TRUE	one-to-one	Ortho:1-1-1_623:1-1	TRUE	TRUE	PF00462	PTHR10293 PTHR10293:SF37	NA	NA	K07390	GO:0009055;GO:0015035;GO:0045454	AT3G54900	CAX interacting protein 1	LOC_Os03g63420	OsGrx_S14 - glutaredoxin subgroup II, expressed	PF00462	PTHR10293 PTHR10293:SF37	EC:1.8.1.9	KOG1752	K07390	GO:0009055;GO:0015035;GO:0045454	AT3G54900	CAX interacting protein 1	Cre07.g325743	Glutaredoxin, CGFS type	LOC_Os03g63420	OsGrx_S14 - glutaredoxin subgroup II, expressed	PF00462	PTHR10293 PTHR10293:SF37	EC:1.8.1.9	KOG1752	K07390	GO:0009055;GO:0015035;GO:0045454	AT3G54900	CAX interacting protein 1	LOC_Os03g63420
pg.00120	SbiBTX642.01G010900	1	SbiRTX430.01G011000	1	Sobic.001G011000	1	one-to-one	one-to-one	one-to-one	one-to-one	one-to-one	one-to-one	one-to-one	TRUE	one-to-one	Ortho:1-1-1_623:1-1	TRUE	TRUE	PF00009 PF03143 PF03144	PTHR23115 PTHR23115:SF155	NA	NA	K02358	GO:0003746;GO:0003924;GO:0005525;GO:0005622;GO:0006414	AT4G02930	GTP binding Elongation factor Tu family protein	LOC_Os03g63410	elongation factor Tu, putative, expressed	PF00009 PF03143 PF03144	PTHR23115 PTHR23115:SF155	EC:3.6.5.3	NA	K02358	GO:0003746;GO:0003924;GO:0005525;GO:0005622;GO:0006414	AT4G02930	GTP binding Elongation factor Tu family protein	Cre06.g259150	Translation elongation factor Tu family protein	LOC_Os03g63410	elongation factor Tu, putative, expressed	PF00009 PF03143 PF03144	PTHR23115 PTHR23115:SF155	EC:3.6.5.3	NA	K02358	GO:0003746;GO:0003924;GO:0005525;GO:0005622;GO:0006414	AT4G02930	GTP binding Elongation factor Tu family protein	LOC_Os03g63410
pg.00121	SbiBTX642.01G011000	1	SbiRTX430.01G011100	1	Sobic.001G011100	1	one-to-one	one-to-one	one-to-one	one-to-one	one-to-one	one-to-one	one-to-one	TRUE	one-to-one	Ortho:1-1-1_623:1-1	TRUE	TRUE	NA	NA	NA	NA	NA	NA	NA	NA	NA	NA	NA	NA	NA	NA	NA	NA	NA	NA	NA	NA	NA	NA	NA	NA	NA	NA	NA	NA	NA	NA	NA
pg.00122	SbiBTX642.01G011100	1	SbiRTX430.01G011200	1	Sobic.001G011200	1	one-to-one	one-to-one	one-to-one	one-to-one	one-to-one	one-to-one	one-to-one	TRUE	one-to-one	Ortho:1-1-1_623:1-1	TRUE	TRUE	PF01849	PTHR10351 PTHR10351:SF47	NA	NA	K01527	NA	NA	NA	LOC_Os03g63400	transcription factor BTF3, putative, expressed	PF01849	PTHR10351 PTHR10351:SF47	NA	KOG2240	K01527	NA	NA	NA	Cre03.g213537	(1 of 1) K01527 - nascent polypeptide-associated complex subunit beta (EGD1, BTF3)	LOC_Os03g63400	transcription factor BTF3, putative, expressed	PF01849	PTHR10351 PTHR10351:SF47	NA	KOG2240	K01527	NA	NA	NA	LOC_Os03g63400
pg.00123	SbiBTX642.01G011200	1	SbiRTX430.01G011300	1	Sobic.001G011300	1	one-to-one	one-to-one	one-to-one	one-to-one	one-to-one	one-to-one	one-to-one	TRUE	one-to-one	Ortho:1-1-1_623:1-1	TRUE	TRUE	NA	PTHR33880 PTHR33880:SF3	NA	NA	NA	NA	AT4G14100	transferases, transferring glycosyl groups	LOC_Os03g63380	expressed protein	NA	PTHR33880 PTHR33880:SF3	NA	NA	NA	NA	AT4G14100	transferases, transferring glycosyl groups	NA	NA	LOC_Os03g63380	expressed protein	NA	PTHR33880 PTHR33880:SF3	NA	NA	NA	NA	AT4G14100	transferases, transferring glycosyl groups	LOC_Os03g63380
pg.00124	SbiBTX642.01G011300	1	SbiRTX430.01G011400	1	Sobic.001G011400	1	one-to-one	one-to-one	one-to-one	one-to-one	one-to-one	one-to-one	one-to-one	TRUE	one-to-one	Ortho:1-1-1_623:1-1	TRUE	TRUE	PF00650 PF03765	PTHR10174 PTHR10174:SF140	NA	NA	NA	NA	AT1G01630	Sec14p-like phosphatidylinositol transfer family protein	LOC_Os03g63370	CRAL/TRIO domain containing protein, expressed	PF00650 PF03765	PTHR10174 PTHR10174:SF140	NA	KOG1471	NA	NA	AT1G01630	Sec14p-like phosphatidylinositol transfer family protein	Cre01.g055465	(1 - 10) BINDING PROTEIN-RELATED PTHR10174 RETINALDEHYDE of	LOC_Os03g63370	CRAL/TRIO domain containing protein, expressed	PF00650 PF03765	PTHR10174 PTHR10174:SF140	NA	KOG1471	NA	NA	AT1G01630	Sec14p-like phosphatidylinositol transfer family protein	LOC_Os03g63370
pg.00125	SbiBTX642.01G011400	1	SbiRTX430.01G011500	1	Sobic.001G011600	1	one-to-one	one-to-one	one-to-one	one-to-one	one-to-one	one-to-one	one-to-one	TRUE	one-to-one	Ortho:1-1-1_623:1-1	TRUE	TRUE	PF10063	PTHR36716 PTHR36716:SF2	NA	NA	NA	NA	AT1G28140	(1 of 1) PTHR36716:SF2 - F3H9.20 PROTEIN	LOC_Os03g63360	glutathione S-transferase, putative, expressed	PF10063	PTHR36716 PTHR36716:SF2	NA	NA	NA	NA	AT1G28140	(1 of 1) PTHR36716:SF2 - F3H9.20 PROTEIN	Cre04.g228450	Conserved in the Plant Lineage	LOC_Os03g63360	glutathione S-transferase, putative, expressed	PF10063	PTHR36716 PTHR36716:SF2	NA	NA	NA	NA	AT1G28140	(1 of 1) PTHR36716:SF2 - F3H9.20 PROTEIN	LOC_Os03g63360
pg.00126	SbiBTX642.01G011500	1	SbiRTX430.01G011600	1	Sobic.001G011700	1	one-to-one	one-to-one	one-to-one	one-to-one	one-to-one	one-to-one	one-to-one	TRUE	one-to-one	Ortho:1-1-1_623:1-1	TRUE	TRUE	PF00696	PTHR21499 PTHR21499:SF34	NA	NA	K00928	NA	AT5G13280	aspartate kinase 1	LOC_Os03g63330	aspartokinase, chloroplast precursor, putative, expressed	PF00696	PTHR21499 PTHR21499:SF34	EC:2.7.2.4	NA	K00928	GO:0004072;GO:0008152;GO:0008652;GO:0016597	AT5G13280	aspartate kinase 1	Cre10.g458500	Aspartate kinase	LOC_Os03g63330	aspartokinase, chloroplast precursor, putative, expressed	PF00696	PTHR21499 PTHR21499:SF34	EC:2.7.2.4	NA	K00928	GO:0004072;GO:0008152;GO:0008652;GO:0009089;GO:0016597	AT5G13280	aspartate kinase 1	LOC_Os03g63330
pg.00127	SbiBTX642.01G011600	1	SbiRTX430.01G011700	1	Sobic.001G011800	1	one-to-one	one-to-one	one-to-one	one-to-one	one-to-one	one-to-one	one-to-one	TRUE	one-to-one	Ortho:1-1-1_623:1-1	TRUE	TRUE	PF00536	PTHR10627	NA	NA	NA	GO:0005515	AT3G48800	Sterile alpha motif (SAM) domain-containing protein	LOC_Os03g63320	SAM domain containing protein, putative, expressed	PF00536	PTHR10627	NA	NA	NA	GO:0005515	AT3G48800	Sterile alpha motif (SAM) domain-containing protein	NA	NA	LOC_Os03g63320	SAM domain containing protein, putative, expressed	PF00536	PTHR10627	NA	NA	NA	GO:0005515	AT3G48800	Sterile alpha motif (SAM) domain-containing protein	LOC_Os03g63320
pg.00128	SbiBTX642.01G011700	1	SbiRTX430.01G011800	1	NA	0	one-to-one	one-to-one	no-match	no-match	one-to-one	one-to-one	one-to-one	TRUE	no-match	Ortho:1-1-1_623:no-match	TRUE	FALSE	NA	NA	NA	NA	NA	NA	NA	NA	NA	NA	NA	NA	EC:1.14.13.68	NA	NA	GO:0005506;GO:0016705;GO:0020037;GO:0055114	NA	NA	NA	NA	NA	NA	NA	NA	EC:1.14.13.68	NA	NA	NA	NA	NA	NA
pg.00129	SbiBTX642.01G011800	1	NA	0	NA	0	not-exist	no-match	neither-exist	no-match	no-match	one-to-one	430:none_642:one	FALSE	no-match	Ortho:missing_623:no-match	FALSE	FALSE	NA	NA	NA	NA	NA	NA	NA	NA	NA	NA	NA	NA	NA	NA	NA	NA	NA	NA	NA	NA	NA	NA	PF01018	PTHR11702 PTHR11702:SF20	NA	NA	NA	GO:0005525	NA	NA	NA
pg.00130	SbiBTX642.01G011900	1	SbiRTX430.01G011900	1	Sobic.001G012000	1	one-to-one	one-to-one	one-to-one	one-to-one	one-to-one	one-to-one	one-to-one	TRUE	one-to-one	Ortho:1-1-1_623:1-1	TRUE	TRUE	PF00067	PTHR24298 PTHR24298:SF144	NA	NA	K13029	GO:0004497;GO:0005506;GO:0016705;GO:0020037;GO:0055114	NA	NA	NA	NA	PF00067	PTHR24298 PTHR24298:SF144	EC:1.14.13.68	NA	K13029	GO:0004497;GO:0005506;GO:0016705;GO:0020037;GO:0055114	AT3G26210	cytochrome P450, family 71, subfamily B, polypeptide 23	NA	NA	NA	NA	PF00067	PTHR24298 PTHR24298:SF144	EC:1.14.13.68	NA	K13029	GO:0004497;GO:0005506;GO:0016705;GO:0020037;GO:0055114	AT3G26300	cytochrome P450, family 71, subfamily B, polypeptide 34	NA
pg.00131	SbiBTX642.01G012000	1	SbiRTX430.01G012000	1	Sobic.001G012100	1	one-to-one	one-to-one	one-to-one	one-to-one	one-to-one	one-to-one	one-to-one	TRUE	one-to-one	Ortho:1-1-1_623:1-1	TRUE	TRUE	PF00106	PTHR24322 PTHR24322:SF378	NA	NA	NA	GO:0008152;GO:0016491	AT3G01980	NAD(P)-binding Rossmann-fold superfamily protein	LOC_Os03g63290	oxidoreductase, short chain dehydrogenase/reductase family protein, putative, expressed	PF00106	PTHR24322 PTHR24322:SF378	EC:1.1.1.9	KOG0725	NA	GO:0008152;GO:0016491	AT3G01980	NAD(P)-binding Rossmann-fold superfamily protein	NA	NA	LOC_Os03g63290	oxidoreductase, short chain dehydrogenase/reductase family protein, putative, expressed	PF00106	PTHR24322 PTHR24322:SF378	EC:1.1.1.9	KOG0725	NA	GO:0008152;GO:0016491	AT3G01980	NAD(P)-binding Rossmann-fold superfamily protein	LOC_Os03g63290
pg.00132	SbiBTX642.01G012100	1	SbiRTX430.01G012100	1	Sobic.001G012200	1	one-to-one	one-to-one	one-to-one	one-to-one	one-to-one	one-to-one	one-to-one	TRUE	one-to-one	Ortho:1-1-1_623:1-1	TRUE	TRUE	PF00067	PTHR24298 PTHR24298:SF144	NA	NA	K13029	GO:0004497;GO:0005506;GO:0016705;GO:0020037;GO:0055114	NA	NA	LOC_Os03g63310	cytochrome P450 71E1, putative, expressed	PF00067	PTHR24298 PTHR24298:SF144	EC:1.14.13.68	NA	K13029	GO:0004497;GO:0005506;GO:0016705;GO:0020037;GO:0055114	AT3G26300	cytochrome P450, family 71, subfamily B, polypeptide 34	NA	NA	LOC_Os03g63310	cytochrome P450 71E1, putative, expressed	PF00067	PTHR24298 PTHR24298:SF144	EC:1.14.13.68	KOG0156	K13029	GO:0004497;GO:0005506;GO:0016705;GO:0020037;GO:0055114	AT3G26210	cytochrome P450, family 71, subfamily B, polypeptide 23	LOC_Os03g63310
pg.00133	SbiBTX642.01G012200	1	SbiRTX430.01G012200	1	Sobic.001G012300	1	one-to-one	one-to-one	one-to-one	one-to-one	one-to-one	one-to-one	one-to-one	TRUE	one-to-one	Ortho:1-1-1_623:1-1	TRUE	TRUE	PF00067	PTHR24298 PTHR24298:SF1	NA	NA	K13027	GO:0005506;GO:0016705;GO:0020037;GO:0055114	AT4G39950	cytochrome P450, family 79, subfamily B, polypeptide 2	NA	NA	PF00067	PTHR24298 PTHR24298:SF1	EC:1.14.13.41	KOG0156	K13027	GO:0005506;GO:0016705;GO:0020037;GO:0055114	AT4G39950	cytochrome P450, family 79, subfamily B, polypeptide 2	NA	NA	NA	NA	PF00067	PTHR24298 PTHR24298:SF1	EC:1.14.13.41	KOG0156	K13027	GO:0005506;GO:0016705;GO:0020037;GO:0055114	AT4G39950	cytochrome P450, family 79, subfamily B, polypeptide 2	NA
pg.00134	SbiBTX642.01G012300	1	NA	0	NA	0	not-exist	no-match	neither-exist	no-match	no-match	one-to-one	430:none_642:one	FALSE	no-match	Ortho:missing_623:no-match	FALSE	FALSE	NA	NA	NA	NA	NA	NA	NA	NA	NA	NA	NA	NA	NA	NA	NA	NA	NA	NA	NA	NA	NA	NA	NA	NA	NA	NA	NA	NA	NA	NA	NA
pg.00135	SbiBTX642.01G012400	1	SbiRTX430.01G012300	1	Sobic.001G012400	1	one-to-one	one-to-one	one-to-one	one-to-one	one-to-one	one-to-one	one-to-one	TRUE	one-to-one	Ortho:1-1-1_623:1-1	TRUE	TRUE	PF00201	PTHR11926 PTHR11926:SF269	NA	NA	K13030	GO:0008152;GO:0016758	NA	NA	NA	NA	PF00201	PTHR11926 PTHR11926:SF269	EC:2.4.1.85	NA	K13030	GO:0008152;GO:0016758	NA	NA	Cre07.g322884	(1 of 1) PTHR11926//PTHR11926:SF16 - GLUCOSYL/GLUCURONOSYL TRANSFERASES // PROTEIN UGT-61-RELATED	NA	NA	PF00201	PTHR11926 PTHR11926:SF269	EC:2.4.1.85	NA	K13030	GO:0008152;GO:0016758	NA	NA	NA
pg.00136	SbiBTX642.01G012500	1	SbiRTX430.01G012400	1	Sobic.001G012500	1	one-to-one	one-to-one	one-to-one	one-to-one	one-to-one	one-to-one	one-to-one	TRUE	one-to-one	Ortho:1-1-1_623:1-1	TRUE	TRUE	PF00043 PF02798	PTHR11260 PTHR11260:SF262	NA	NA	K00799	GO:0005515	AT3G62760	Glutathione S-transferase family protein	LOC_Os01g55830	glutathione S-transferase, putative, expressed	PF00043 PF02798	PTHR11260 PTHR11260:SF262	EC:2.5.1.18	KOG0867	K00799	GO:0005515	AT3G62760	Glutathione S-transferase family protein	Cre13.g584850	(1 of 15) 2.5.1.18 - Glutathione transferase / S-(hydroxyalkyl)glutathione lyase	LOC_Os01g55830	glutathione S-transferase, putative, expressed	PF00043 PF02798	PTHR11260 PTHR11260:SF262	EC:2.5.1.18	KOG0867	K00799	GO:0005515	AT3G62760	Glutathione S-transferase family protein	LOC_Os01g55830
pg.00137	SbiBTX642.01G012600	1	SbiRTX430.01G012500	1	Sobic.001G012600	1	one-to-one	one-to-one	one-to-one	one-to-one	one-to-one	one-to-one	one-to-one	TRUE	one-to-one	Ortho:1-1-1_623:1-1	TRUE	TRUE	PF01554	PTHR11206 PTHR11206:SF143	NA	NA	K03327	GO:0003824;GO:0006855;GO:0008152;GO:0015238;GO:0015297;GO:0016020;GO:0055085	NA	NA	NA	NA	PF01554	PTHR11206 PTHR11206:SF143	NA	KOG1347	K03327	GO:0003824;GO:0006855;GO:0008152;GO:0015238;GO:0015297;GO:0016020;GO:0055085	NA	NA	NA	NA	NA	NA	PF01554	PTHR11206 PTHR11206:SF143	NA	KOG1347	K03327	GO:0003824;GO:0006855;GO:0008152;GO:0015238;GO:0015297;GO:0016020;GO:0055085	NA	NA	NA
pg.00138	SbiBTX642.01G012700	1	SbiRTX430.01G012600	1	Sobic.001G012700	1	one-to-one	one-to-one	one-to-one	one-to-one	one-to-one	one-to-one	one-to-one	TRUE	one-to-one	Ortho:1-1-1_623:1-1	TRUE	TRUE	PF03407	PTHR24015 PTHR24015:SF903	NA	NA	NA	NA	NA	NA	LOC_Os03g63280	regulatory protein, putative, expressed	PF03407	PTHR24015 PTHR24015:SF903	NA	NA	NA	NA	NA	NA	Cre02.g082950	(1 of 3) K15014 - solute carrier family 29 (equilibrative nucleoside transporter), member 1/2/3 (SLC29A1_2_3, ENT1_2_3)	LOC_Os03g63280	regulatory protein, putative, expressed	PF03407	PTHR24015 PTHR24015:SF903	NA	NA	NA	NA	NA	NA	LOC_Os03g63280
pg.00139	SbiBTX642.01G012800	1	SbiRTX430.01G012700	1	Sobic.001G012800	1	one-to-one	one-to-one	one-to-one	one-to-one	one-to-one	one-to-one	one-to-one	TRUE	one-to-one	Ortho:1-1-1_623:1-1	TRUE	TRUE	PF03407	PTHR24015 PTHR24015:SF807	NA	NA	NA	GO:0003677;GO:0006355	NA	NA	LOC_Os03g63270	regulatory protein, putative, expressed	PF03407	PTHR24015 PTHR24015:SF807	NA	NA	NA	GO:0003677;GO:0006355	NA	NA	Cre02.g082950	(1 of 3) K15014 - solute carrier family 29 (equilibrative nucleoside transporter), member 1/2/3 (SLC29A1_2_3, ENT1_2_3)	LOC_Os03g63270	regulatory protein, putative, expressed	PF03407	PTHR24015 PTHR24015:SF807	NA	NA	NA	GO:0003677;GO:0006355	NA	NA	LOC_Os03g63270
pg.00140	SbiBTX642.01G012900	1	SbiRTX430.01G012800	1	Sobic.001G012900	1	one-to-one	one-to-one	one-to-one	one-to-one	one-to-one	one-to-one	one-to-one	TRUE	one-to-one	Ortho:1-1-1_623:1-1	TRUE	TRUE	PF06148 PF12022	NA	NA	NA	NA	GO:0005488;GO:0007030;GO:0015031;GO:0016020	AT4G24840	(1 of 1) PTHR12961 - CONSERVED OLIGOMERIC GOLGI COMPLEX COMPONENT 2	LOC_Os03g63250	brefeldin A-sensitive Golgi protein-like, putative, expressed	PF06148 PF12022	PTHR12961 PTHR12961:SF0	NA	NA	NA	GO:0005488;GO:0007030;GO:0015031;GO:0016020	AT4G24840	(1 of 1) PTHR12961 - CONSERVED OLIGOMERIC GOLGI COMPLEX COMPONENT 2	Cre09.g402750	Component complex golgi of oligomeric	LOC_Os03g63250	brefeldin A-sensitive Golgi protein-like, putative, expressed	PF06148 PF12022	PTHR12961	NA	NA	NA	GO:0005488;GO:0007030;GO:0015031;GO:0016020	AT4G24840	(1 of 1) PTHR12961 - CONSERVED OLIGOMERIC GOLGI COMPLEX COMPONENT 2	LOC_Os03g63250
pg.00141	SbiBTX642.01G013000	1	SbiRTX430.01G012900	1	Sobic.001G013000	1	one-to-one	one-to-one	one-to-one	one-to-one	one-to-one	one-to-one	one-to-one	TRUE	one-to-one	Ortho:1-1-1_623:1-1	TRUE	TRUE	PF05627	PTHR33159 PTHR33159:SF7	NA	NA	K13456	NA	NA	NA	LOC_Os03g63140	nitrate-induced NOI protein, expressed	PF05627	PTHR33159 PTHR33159:SF7	NA	NA	K13456	NA	NA	NA	NA	NA	LOC_Os03g63140	nitrate-induced NOI protein, expressed	PF05627	PTHR33159 PTHR33159:SF7	NA	NA	K13456	NA	NA	NA	LOC_Os03g63140
pg.00142	SbiBTX642.01G013100	1	SbiRTX430.01G013000	1	Sobic.001G013100	1	one-to-one	one-to-one	one-to-one	one-to-one	one-to-one	one-to-one	one-to-one	TRUE	one-to-one	Ortho:1-1-1_623:1-1	TRUE	TRUE	NA	PTHR12701 PTHR12701:SF13	NA	NA	K14009	GO:0005783;GO:0006886;GO:0016021	AT5G48660	B-cell receptor-associated protein 31-like	LOC_Os03g63110	prefoldin, putative, expressed	NA	PTHR12701 PTHR12701:SF13	NA	KOG1962	K14009	GO:0005783;GO:0006886;GO:0016021	AT5G48660	B-cell receptor-associated protein 31-like	NA	NA	LOC_Os03g63110	prefoldin, putative, expressed	NA	PTHR12701 PTHR12701:SF13	NA	KOG1962	K14009	GO:0005783;GO:0006886;GO:0016021	AT5G48660	B-cell receptor-associated protein 31-like	LOC_Os03g63110
pg.00143	SbiBTX642.01G013200	1	SbiRTX430.01G013100	1	Sobic.001G013200	1	one-to-one	one-to-one	one-to-one	one-to-one	one-to-one	one-to-one	one-to-one	TRUE	one-to-one	Ortho:1-1-1_623:1-1	TRUE	TRUE	PF05856	PTHR22629	NA	NA	K05755	GO:0005885;GO:0015629;GO:0030041;GO:0034314	AT4G14147	protein binding	LOC_Os03g63090	actin-related protein 2/3 complex subunit 4, putative, expressed	PF05856	PTHR22629	NA	KOG1876	K05755	GO:0005885;GO:0015629;GO:0030041;GO:0034314	AT4G14147	protein binding	Cre06.g260800	(1 of 1) K05755 - actin related protein 2/3 complex, subunit 4 (ARPC4)	LOC_Os03g63090	actin-related protein 2/3 complex subunit 4, putative, expressed	PF05856	PTHR22629	NA	KOG1876	K05755	GO:0005885;GO:0015629;GO:0030041;GO:0034314	AT4G14147	protein binding	LOC_Os03g63090
pg.00144	SbiBTX642.01G013300	1	SbiRTX430.01G013200	1	Sobic.001G013300	1	one-to-one	one-to-one	one-to-one	one-to-one	one-to-one	one-to-one	one-to-one	TRUE	one-to-one	Ortho:1-1-1_623:1-1	TRUE	TRUE	NA	PTHR33977 PTHR33977:SF2	NA	NA	NA	GO:0008270	AT1G60560	SWIM zinc finger family protein	LOC_Os09g13880	SWIM zinc finger family protein, putative, expressed	NA	PTHR33977 PTHR33977:SF2	NA	NA	NA	GO:0008270	AT1G60560	SWIM zinc finger family protein	NA	NA	LOC_Os09g13880	SWIM zinc finger family protein, putative, expressed	NA	PTHR33977 PTHR33977:SF2	NA	NA	NA	GO:0008270	AT1G60560	SWIM zinc finger family protein	LOC_Os09g13880
pg.00145	SbiBTX642.01G013500	2	SbiRTX430.01G013400	2	Sobic.001G013500	2	many-to-many	many-to-many	many-to-many	many-to-many	one-to-many	one-to-many	one-to-many	FALSE	one-to-many	Ortho:not1-1-1_623:not1-1	FALSE	FALSE	PF03870	PTHR10917	NA	NA	K03016	GO:0006351	AT3G59600	RNA polymerase Rpb8	LOC_Os06g48230	DNA-directed RNA polymerases I, II, and III subunit RPABC3, putative, expressed	PF03870	PTHR10917	NA	KOG3400	K03016	GO:0006351	AT3G59600	RNA polymerase Rpb8	Cre02.g102800	DNA-directed RNA polymerase II, 16.5 kDa polypeptide	LOC_Os06g48230	DNA-directed RNA polymerases I, II, and III subunit RPABC3, putative, expressed	PF03870	PTHR10917	NA	KOG3400	K03016	GO:0006351	AT3G59600	RNA polymerase Rpb8	LOC_Os06g48230
pg.00145	SbiBTX642.01G013500	2	SbiRTX430.01G013400	2	Sobic.001G014500	2	many-to-many	many-to-many	many-to-many	many-to-many	one-to-many	one-to-many	one-to-many	FALSE	one-to-many	Ortho:not1-1-1_623:not1-1	FALSE	FALSE	PF03870	PTHR10917	NA	NA	K03016	GO:0006351	AT3G59600	RNA polymerase Rpb8	LOC_Os06g48230	DNA-directed RNA polymerases I, II, and III subunit RPABC3, putative, expressed	PF03870	PTHR10917	NA	KOG3400	K03016	GO:0006351	AT3G59600	RNA polymerase Rpb8	Cre02.g102800	DNA-directed RNA polymerase II, 16.5 kDa polypeptide	LOC_Os06g48230	DNA-directed RNA polymerases I, II, and III subunit RPABC3, putative, expressed	PF03870	PTHR10917	NA	KOG3400	K03016	GO:0006351	AT3G59600	RNA polymerase Rpb8	LOC_Os06g48230
pg.00145	SbiBTX642.01G014400	2	SbiRTX430.01G013400	2	Sobic.001G013500	2	many-to-many	many-to-many	many-to-many	many-to-many	one-to-many	one-to-many	one-to-many	FALSE	one-to-many	Ortho:not1-1-1_623:not1-1	FALSE	FALSE	PF03870	PTHR10917	NA	NA	K03016	GO:0006351	AT3G59600	RNA polymerase Rpb8	LOC_Os06g48230	DNA-directed RNA polymerases I, II, and III subunit RPABC3, putative, expressed	PF03870	PTHR10917	NA	KOG3400	K03016	GO:0006351	AT3G59600	RNA polymerase Rpb8	Cre02.g102800	DNA-directed RNA polymerase II, 16.5 kDa polypeptide	LOC_Os06g48230	DNA-directed RNA polymerases I, II, and III subunit RPABC3, putative, expressed	PF03870	PTHR10917	NA	KOG3400	K03016	GO:0006351	AT3G59600	RNA polymerase Rpb8	LOC_Os06g48230
pg.00145	SbiBTX642.01G014400	2	SbiRTX430.01G013400	2	Sobic.001G014500	2	many-to-many	many-to-many	many-to-many	many-to-many	one-to-many	one-to-many	one-to-many	FALSE	one-to-many	Ortho:not1-1-1_623:not1-1	FALSE	FALSE	PF03870	PTHR10917	NA	NA	K03016	GO:0006351	AT3G59600	RNA polymerase Rpb8	LOC_Os06g48230	DNA-directed RNA polymerases I, II, and III subunit RPABC3, putative, expressed	PF03870	PTHR10917	NA	KOG3400	K03016	GO:0006351	AT3G59600	RNA polymerase Rpb8	Cre02.g102800	DNA-directed RNA polymerase II, 16.5 kDa polypeptide	LOC_Os06g48230	DNA-directed RNA polymerases I, II, and III subunit RPABC3, putative, expressed	PF03870	PTHR10917	NA	KOG3400	K03016	GO:0006351	AT3G59600	RNA polymerase Rpb8	LOC_Os06g48230
pg.00145	SbiBTX642.01G013500	2	SbiRTX430.01G014300	2	Sobic.001G013500	2	many-to-many	many-to-many	many-to-many	many-to-many	one-to-many	one-to-many	one-to-many	FALSE	one-to-many	Ortho:not1-1-1_623:not1-1	FALSE	FALSE	PF03870	PTHR10917	NA	NA	K03016	GO:0006351	AT3G59600	RNA polymerase Rpb8	LOC_Os06g48230	DNA-directed RNA polymerases I, II, and III subunit RPABC3, putative, expressed	PF03870	PTHR10917	NA	KOG3400	K03016	GO:0006351	AT3G59600	RNA polymerase Rpb8	Cre02.g102800	DNA-directed RNA polymerase II, 16.5 kDa polypeptide	LOC_Os06g48230	DNA-directed RNA polymerases I, II, and III subunit RPABC3, putative, expressed	PF03870	PTHR10917	NA	KOG3400	K03016	GO:0006351	AT3G59600	RNA polymerase Rpb8	LOC_Os06g48230
pg.00145	SbiBTX642.01G013500	2	SbiRTX430.01G014300	2	Sobic.001G014500	2	many-to-many	many-to-many	many-to-many	many-to-many	one-to-many	one-to-many	one-to-many	FALSE	one-to-many	Ortho:not1-1-1_623:not1-1	FALSE	FALSE	PF03870	PTHR10917	NA	NA	K03016	GO:0006351	AT3G59600	RNA polymerase Rpb8	LOC_Os06g48230	DNA-directed RNA polymerases I, II, and III subunit RPABC3, putative, expressed	PF03870	PTHR10917	NA	KOG3400	K03016	GO:0006351	AT3G59600	RNA polymerase Rpb8	Cre02.g102800	DNA-directed RNA polymerase II, 16.5 kDa polypeptide	LOC_Os06g48230	DNA-directed RNA polymerases I, II, and III subunit RPABC3, putative, expressed	PF03870	PTHR10917	NA	KOG3400	K03016	GO:0006351	AT3G59600	RNA polymerase Rpb8	LOC_Os06g48230
pg.00145	SbiBTX642.01G014400	2	SbiRTX430.01G014300	2	Sobic.001G013500	2	many-to-many	many-to-many	many-to-many	many-to-many	one-to-many	one-to-many	one-to-many	FALSE	one-to-many	Ortho:not1-1-1_623:not1-1	FALSE	FALSE	PF03870	PTHR10917	NA	NA	K03016	GO:0006351	AT3G59600	RNA polymerase Rpb8	LOC_Os06g48230	DNA-directed RNA polymerases I, II, and III subunit RPABC3, putative, expressed	PF03870	PTHR10917	NA	KOG3400	K03016	GO:0006351	AT3G59600	RNA polymerase Rpb8	Cre02.g102800	DNA-directed RNA polymerase II, 16.5 kDa polypeptide	LOC_Os06g48230	DNA-directed RNA polymerases I, II, and III subunit RPABC3, putative, expressed	PF03870	PTHR10917	NA	KOG3400	K03016	GO:0006351	AT3G59600	RNA polymerase Rpb8	LOC_Os06g48230
pg.00145	SbiBTX642.01G014400	2	SbiRTX430.01G014300	2	Sobic.001G014500	2	many-to-many	many-to-many	many-to-many	many-to-many	one-to-many	one-to-many	one-to-many	FALSE	one-to-many	Ortho:not1-1-1_623:not1-1	FALSE	FALSE	PF03870	PTHR10917	NA	NA	K03016	GO:0006351	AT3G59600	RNA polymerase Rpb8	LOC_Os06g48230	DNA-directed RNA polymerases I, II, and III subunit RPABC3, putative, expressed	PF03870	PTHR10917	NA	KOG3400	K03016	GO:0006351	AT3G59600	RNA polymerase Rpb8	Cre02.g102800	DNA-directed RNA polymerase II, 16.5 kDa polypeptide	LOC_Os06g48230	DNA-directed RNA polymerases I, II, and III subunit RPABC3, putative, expressed	PF03870	PTHR10917	NA	KOG3400	K03016	GO:0006351	AT3G59600	RNA polymerase Rpb8	LOC_Os06g48230
pg.00146	SbiBTX642.01G013600	1	SbiRTX430.01G013500	1	Sobic.001G013600	1	one-to-one	one-to-one	one-to-one	one-to-one	one-to-one	one-to-one	one-to-one	TRUE	one-to-one	Ortho:1-1-1_623:1-1	TRUE	TRUE	NA	NA	NA	NA	NA	NA	NA	NA	LOC_Os03g11480	expressed protein	NA	NA	NA	NA	NA	NA	NA	NA	NA	NA	LOC_Os03g11480	expressed protein	NA	NA	NA	NA	NA	NA	NA	NA	LOC_Os03g11480
pg.00147	NA	0	NA	0	Sobic.001G013701	1	neither-exist	neither-exist	not-exist	not-exist	no-match	no-match	no-match	FALSE	one-to-one	Ortho:missing_623:1-1	FALSE	FALSE	NA	NA	NA	NA	NA	NA	NA	NA	NA	NA	NA	NA	NA	NA	NA	NA	NA	NA	NA	NA	NA	NA	NA	NA	NA	NA	NA	NA	NA	NA	NA
pg.00148	NA	0	SbiRTX430.01G013600	1	NA	0	no-match	not-exist	no-match	neither-exist	one-to-one	no-match	430:one_642:none	FALSE	no-match	Ortho:missing_623:no-match	FALSE	FALSE	NA	NA	NA	NA	NA	NA	NA	NA	NA	NA	NA	NA	NA	NA	NA	NA	NA	NA	NA	NA	NA	NA	NA	NA	NA	NA	NA	NA	NA	NA	NA
pg.00149	SbiBTX642.01G013700	1	SbiRTX430.01G013700	1	Sobic.001G013800	1	one-to-one	one-to-one	one-to-one	one-to-one	one-to-one	one-to-one	one-to-one	TRUE	one-to-one	Ortho:1-1-1_623:1-1	TRUE	TRUE	PF00149 PF14008 PF16656	PTHR22953 PTHR22953:SF15	NA	NA	NA	GO:0003993;GO:0016787;GO:0046872	AT3G07130	purple acid phosphatase 15	NA	NA	PF00149 PF14008 PF16656	PTHR22953 PTHR22953:SF15	EC:3.1.3.2 EC:3.1.3.8	KOG1378	NA	GO:0003993;GO:0016787;GO:0046872	AT3G07130	purple acid phosphatase 15	Cre16.g672250	Metallophosphoesterase/metallo-dependent phosphatase	NA	NA	PF00149 PF14008 PF16656	PTHR22953 PTHR22953:SF15	EC:3.1.3.2 EC:3.1.3.8	KOG1378	NA	GO:0003993;GO:0016787;GO:0046872	AT3G07130	purple acid phosphatase 15	NA
pg.00150	SbiBTX642.01G013800	1	SbiRTX430.01G013800	1	Sobic.001G013900	1	one-to-one	one-to-one	one-to-one	one-to-one	one-to-one	one-to-one	one-to-one	TRUE	one-to-one	Ortho:1-1-1_623:1-1	TRUE	TRUE	PF00155 PF03711	PTHR11751 PTHR11751:SF435	NA	NA	NA	GO:0003824;GO:0009058;GO:0030170	NA	NA	NA	NA	PF00155 PF03711	PTHR11751 PTHR11751:SF435	EC:4.1.1.19	NA	NA	GO:0003824;GO:0009058;GO:0030170	NA	NA	Cre02.g105150	(1 of 1) 4.1.1.19 - Arginine decarboxylase / L-arginine carboxy-lyase	NA	NA	PF00155 PF03711	PTHR11751 PTHR11751:SF435	EC:4.1.1.19	NA	NA	GO:0003824;GO:0009058;GO:0030170	NA	NA	NA
pg.00151	SbiBTX642.01G013900	1	SbiRTX430.01G013900	1	Sobic.001G014000	1	one-to-one	one-to-one	one-to-one	one-to-one	one-to-one	one-to-one	one-to-one	TRUE	one-to-one	Ortho:1-1-1_623:1-1	TRUE	TRUE	PF00786	PTHR23177 PTHR23177:SF15	NA	NA	NA	NA	AT5G16490	ROP-interactive CRIB motif-containing protein 4	LOC_Os03g63060	P21-Rho-binding domain containing protein, putative, expressed	PF00786	PTHR23177 PTHR23177:SF15	NA	NA	NA	NA	AT5G16490	ROP-interactive CRIB motif-containing protein 4	NA	NA	LOC_Os03g63060	P21-Rho-binding domain containing protein, putative, expressed	PF00786	PTHR23177 PTHR23177:SF15	NA	NA	NA	NA	AT5G16490	ROP-interactive CRIB motif-containing protein 4	LOC_Os03g63060
pg.00152	SbiBTX642.01G014000	1	SbiRTX430.01G014000	1	Sobic.001G014100	1	one-to-one	one-to-one	one-to-one	one-to-one	one-to-one	one-to-one	one-to-one	TRUE	one-to-one	Ortho:1-1-1_623:1-1	TRUE	TRUE	NA	NA	NA	NA	NA	NA	NA	NA	LOC_Os03g63040	expressed protein	NA	NA	NA	NA	NA	NA	NA	NA	NA	NA	LOC_Os03g63040	expressed protein	NA	NA	NA	NA	NA	NA	NA	NA	LOC_Os03g63040
pg.00153	SbiBTX642.01G014100	2	SbiRTX430.01G014100	1	Sobic.001G014200	1	one-to-many	many-to-one	one-to-one	many-to-one	one-to-one	one-to-many	430:1_642:many	FALSE	one-to-one	Ortho:not1-1-1_623:1-1	FALSE	FALSE	NA	NA	NA	NA	NA	NA	NA	NA	NA	NA	PF00069	PTHR24055 PTHR24055:SF184	EC:2.7.11.22 EC:2.7.11.23	KOG0661	K08829	GO:0004672;GO:0004713;GO:0005524;GO:0006468	AT4G13020	Protein kinase superfamily protein	NA	NA	LOC_Os03g63020	protein kinase domain containing protein, expressed	|PF00069	|PTHR24055 PTHR24055:SF184	EC:2.7.11.22 EC:2.7.11.23	|KOG0661	|K08829	|GO:0004672;GO:0004713;GO:0005524;GO:0006468	|AT4G13020	|Protein kinase superfamily protein	|LOC_Os03g63020
pg.00153	SbiBTX642.01G014300	2	SbiRTX430.01G014100	1	Sobic.001G014200	1	one-to-many	many-to-one	one-to-one	many-to-one	one-to-one	one-to-many	430:1_642:many	FALSE	one-to-one	Ortho:not1-1-1_623:1-1	FALSE	FALSE	NA	NA	NA	NA	NA	NA	NA	NA	NA	NA	PF00069	PTHR24055 PTHR24055:SF184	EC:2.7.11.22 EC:2.7.11.23	KOG0661	K08829	GO:0004672;GO:0004713;GO:0005524;GO:0006468	AT4G13020	Protein kinase superfamily protein	NA	NA	LOC_Os03g63020	protein kinase domain containing protein, expressed	|PF00069	|PTHR24055 PTHR24055:SF184	EC:2.7.11.22 EC:2.7.11.23	|KOG0661	|K08829	|GO:0004672;GO:0004713;GO:0005524;GO:0006468	|AT4G13020	|Protein kinase superfamily protein	|LOC_Os03g63020
pg.00154	SbiBTX642.01G014200	1	SbiRTX430.01G014200	1	Sobic.001G014300	1	one-to-one	one-to-one	one-to-one	one-to-one	one-to-one	one-to-one	one-to-one	TRUE	one-to-one	Ortho:1-1-1_623:1-1	TRUE	TRUE	PF00646 PF03478	PTHR11102 PTHR11102:SF99	NA	NA	NA	GO:0005515	NA	F-box family protein with a domain of unknown function (DUF295)	NA	NA	PF00646 PF03478	PTHR11102 PTHR11102:SF99	EC:2.7.11.22 EC:2.7.11.23	NA	NA	GO:0005515	AT4G22165	F-box family protein with a domain of unknown function (DUF295)	NA	NA	NA	NA	PF00646 PF03478	PTHR11102 PTHR11102:SF99	EC:2.7.11.22 EC:2.7.11.23	NA	NA	GO:0005515	AT4G17565	F-box family protein with a domain of unknown function (DUF295)	NA
pg.00155	NA	0	NA	0	Sobic.001G014400	1	neither-exist	neither-exist	not-exist	not-exist	no-match	no-match	no-match	FALSE	one-to-one	Ortho:missing_623:1-1	FALSE	FALSE	NA	NA	NA	NA	NA	NA	NA	NA	NA	NA	NA	NA	NA	NA	NA	NA	NA	NA	NA	NA	NA	NA	NA	NA	NA	NA	NA	NA	NA	NA	NA
pg.00156	NA	0	NA	0	Sobic.001G014600	1	neither-exist	neither-exist	not-exist	not-exist	no-match	no-match	no-match	FALSE	one-to-one	Ortho:missing_623:1-1	FALSE	FALSE	NA	NA	NA	NA	NA	NA	NA	NA	NA	NA	NA	NA	NA	NA	NA	NA	NA	NA	NA	NA	NA	NA	NA	NA	NA	NA	NA	NA	NA	NA	NA
pg.00157	SbiBTX642.01G014500	1	SbiRTX430.01G014400	1	Sobic.001G014700	1	one-to-one	one-to-one	one-to-one	one-to-one	one-to-one	one-to-one	one-to-one	TRUE	one-to-one	Ortho:1-1-1_623:1-1	TRUE	TRUE	PF00332 PF07983	PTHR32227 PTHR32227:SF66	NA	NA	NA	GO:0004553;GO:0005975	NA	NA	LOC_Os03g62860	glucan endo-1,3-beta-glucosidase precursor, putative, expressed	PF00332 PF07983	PTHR32227 PTHR32227:SF66	EC:3.2.1.39	NA	NA	GO:0004553;GO:0005975	NA	NA	NA	NA	LOC_Os03g62860	glucan endo-1,3-beta-glucosidase precursor, putative, expressed	PF00332 PF07983	PTHR32227 PTHR32227:SF66	EC:3.2.1.39	NA	NA	GO:0004553;GO:0005975	NA	NA	LOC_Os03g62860
pg.00158	SbiBTX642.01G014600	1	SbiRTX430.01G014500	1	Sobic.001G014800	1	one-to-one	one-to-one	one-to-one	one-to-one	one-to-one	one-to-one	one-to-one	TRUE	one-to-one	Ortho:1-1-1_623:1-1	TRUE	TRUE	PF07719	PTHR12760	NA	NA	NA	GO:0005515	AT3G04830	Protein prenylyltransferase superfamily protein	LOC_Os02g03470	tetratricopeptide repeat containing protein, putative, expressed	PF07719	PTHR12760	NA	KOG3060	NA	GO:0005515	AT3G04830	Protein prenylyltransferase superfamily protein	Cre13.g579950	(1 of 1) PTHR12760 - TETRATRICOPEPTIDE REPEAT PROTEIN	LOC_Os02g03470	tetratricopeptide repeat containing protein, putative, expressed	PF07719	PTHR12760	NA	KOG3060	NA	GO:0005515	AT3G04830	Protein prenylyltransferase superfamily protein	LOC_Os02g03470
pg.00159	SbiBTX642.01G014700	1	SbiRTX430.01G014600	1	Sobic.001G014900	1	one-to-one	one-to-one	one-to-one	one-to-one	one-to-one	one-to-one	one-to-one	TRUE	one-to-one	Ortho:1-1-1_623:1-1	TRUE	TRUE	PF00501	PTHR24096 PTHR24096:SF199	NA	NA	K01897	GO:0003824;GO:0008152	AT3G23790	AMP-dependent synthetase and ligase family protein	LOC_Os03g62850	AMP-binding enzyme, putative, expressed	PF00501	PTHR24096 PTHR24096:SF199	EC:6.2.1.20	KOG1256	K01897	GO:0003824;GO:0008152	AT3G23790	AMP-dependent synthetase and ligase family protein	Cre06.g299800	Long-chain-fatty-acid-CoA ligase	LOC_Os03g62850	AMP-binding enzyme, putative, expressed	PF00501	PTHR24096 PTHR24096:SF199	EC:6.2.1.20	KOG1256	K01897	GO:0003824;GO:0008152	AT3G23790	AMP-dependent synthetase and ligase family protein	LOC_Os03g62850
pg.00160	SbiBTX642.01G014800	1	SbiRTX430.01G014800	1	Sobic.001G015000	1	one-to-one	one-to-one	one-to-one	one-to-one	one-to-one	one-to-one	one-to-one	TRUE	one-to-one	Ortho:1-1-1_623:1-1	TRUE	TRUE	NA	PTHR12299 PTHR12299:SF26	NA	NA	NA	NA	NA	NA	LOC_Os03g62830	nuclear antigen, putative, expressed	NA	PTHR12299 PTHR12299:SF26	NA	NA	NA	NA	NA	NA	NA	NA	LOC_Os03g62830	nuclear antigen, putative, expressed	NA	PTHR12299 PTHR12299:SF26	NA	NA	NA	NA	NA	NA	LOC_Os03g62830
pg.00161	SbiBTX642.01G014900	1	SbiRTX430.01G014900	1	Sobic.001G015100	1	one-to-one	one-to-one	one-to-one	one-to-one	one-to-one	one-to-one	one-to-one	TRUE	one-to-one	Ortho:1-1-1_623:1-1	TRUE	TRUE	PF02678 PF05726	PTHR13903 PTHR13903:SF5	NA	NA	K06911	NA	AT2G43120	RmlC-like cupins superfamily protein	LOC_Os03g62790	pirin, putative, expressed	PF02678 PF05726	PTHR13903 PTHR13903:SF5	NA	NA	K06911	NA	AT2G43120	RmlC-like cupins superfamily protein	Cre16.g674964	(1 of 1) K06911 - uncharacterized protein (K06911)	LOC_Os03g62790	pirin, putative, expressed	PF02678 PF05726	PTHR13903 PTHR13903:SF5	NA	NA	K06911	NA	AT2G43120	RmlC-like cupins superfamily protein	LOC_Os03g62790
pg.00162	SbiBTX642.01G015000	1	SbiRTX430.01G015000	1	Sobic.001G015200	1	one-to-one	one-to-one	one-to-one	one-to-one	one-to-one	one-to-one	one-to-one	TRUE	one-to-one	Ortho:1-1-1_623:1-1	TRUE	TRUE	PF00575	PTHR23270 PTHR23270:SF9	NA	NA	NA	GO:0003676	AT3G23700	Nucleic acid-binding proteins superfamily	LOC_Os03g62780	S1 RNA binding domain containing protein, expressed	PF00575	PTHR23270 PTHR23270:SF9	NA	NA	NA	GO:0003676	AT3G23700	Nucleic acid-binding proteins superfamily	Cre03.g148950	Putative RNA binding protein with S1 domain	LOC_Os03g62780	S1 RNA binding domain containing protein, expressed	PF00575	PTHR23270 PTHR23270:SF9	NA	NA	NA	GO:0003676	AT3G23700	Nucleic acid-binding proteins superfamily	LOC_Os03g62780
pg.00163	SbiBTX642.01G015100	1	SbiRTX430.01G015100	1	Sobic.001G015300	1	one-to-one	one-to-one	one-to-one	one-to-one	one-to-one	one-to-one	one-to-one	TRUE	one-to-one	Ortho:1-1-1_623:1-1	TRUE	TRUE	PF14009	PTHR33052 PTHR33052:SF6	NA	NA	NA	NA	NA	NA	LOC_Os03g62770	expressed protein	PF14009	PTHR33052 PTHR33052:SF6	NA	NA	NA	NA	NA	NA	NA	NA	LOC_Os03g62770	expressed protein	PF14009	PTHR33052 PTHR33052:SF6	NA	NA	NA	NA	NA	NA	LOC_Os03g62770
pg.00164	SbiBTX642.01G015200	1	SbiRTX430.01G015200	1	Sobic.001G015400	1	one-to-one	one-to-one	one-to-one	one-to-one	one-to-one	one-to-one	one-to-one	TRUE	one-to-one	Ortho:1-1-1_623:1-1	TRUE	TRUE	PF00009 PF00679 PF03144 PF03764 PF14492	PTHR23115 PTHR23115:SF162	NA	NA	K02355	GO:0003746;GO:0003924;GO:0005525;GO:0005622;GO:0006414	AT1G45332	Translation elongation factor EFG/EF2 protein	LOC_Os03g36780	elongation factor, putative, expressed	PF00009 PF00679 PF03144 PF03764 PF14492	PTHR23115 PTHR23115:SF162	EC:3.6.5.3	NA	K02355	GO:0003746;GO:0003924;GO:0005525;GO:0005622;GO:0006414	AT1G45332	Translation elongation factor EFG/EF2 protein	NA	NA	LOC_Os03g36780	elongation factor, putative, expressed	PF00009 PF00679 PF03144 PF03764 PF14492	PTHR23115 PTHR23115:SF162	EC:3.6.5.3	NA	K02355	GO:0003746;GO:0003924;GO:0005525;GO:0005622;GO:0006414	AT1G45332	Translation elongation factor EFG/EF2 protein	LOC_Os03g36780
pg.00165	SbiBTX642.01G015300	1	SbiRTX430.01G015300	1	Sobic.001G015500	1	one-to-one	one-to-one	one-to-one	one-to-one	one-to-one	one-to-one	one-to-one	TRUE	one-to-one	Ortho:1-1-1_623:1-1	TRUE	TRUE	PF02096	PTHR12428 PTHR12428:SF18	NA	NA	K03217	GO:0016021;GO:0051205	AT1G24490	OxaA/YidC-like membrane insertion protein	LOC_Os03g62750	inner membrane protein, putative, expressed	PF02096	PTHR12428 PTHR12428:SF18	NA	NA	K03217	GO:0016021;GO:0051205	AT1G24490	OxaA/YidC-like membrane insertion protein	Cre06.g251900	ALBINO3-like protein translocon	LOC_Os03g62750	inner membrane protein, putative, expressed	PF02096	PTHR12428 PTHR12428:SF18	NA	NA	K03217	GO:0016021;GO:0051205	AT1G24490	OxaA/YidC-like membrane insertion protein	LOC_Os03g62750
pg.00166	SbiBTX642.01G015400	1	SbiRTX430.01G015400	1	Sobic.001G015600	1	one-to-one	one-to-one	one-to-one	one-to-one	one-to-one	one-to-one	one-to-one	TRUE	one-to-one	Ortho:1-1-1_623:1-1	TRUE	TRUE	NA	NA	NA	NA	NA	NA	NA	NA	LOC_Os03g62760	expressed protein	NA	NA	NA	NA	NA	NA	NA	NA	NA	NA	LOC_Os03g62760	expressed protein	NA	NA	NA	NA	NA	NA	NA	NA	LOC_Os03g62760
pg.00167	SbiBTX642.01G015500	1	SbiRTX430.01G015500	1	Sobic.001G015700	1	one-to-one	one-to-one	one-to-one	one-to-one	one-to-one	one-to-one	one-to-one	TRUE	one-to-one	Ortho:1-1-1_623:1-1	TRUE	TRUE	NA	PTHR22835 PTHR22835:SF231	NA	NA	NA	NA	NA	NA	LOC_Os03g62740	GDSL-like lipase/acylhydrolase, putative, expressed	NA	PTHR22835 PTHR22835:SF231	EC:3.1.1.1	NA	NA	NA	NA	NA	NA	NA	LOC_Os03g62740	GDSL-like lipase/acylhydrolase, putative, expressed	PF00657	PTHR22835 PTHR22835:SF231	EC:3.1.1.49	NA	NA	GO:0016788	AT3G48460	GDSL-like Lipase/Acylhydrolase superfamily protein	LOC_Os03g62740
pg.00168	SbiBTX642.01G015600	1	SbiRTX430.01G015600	1	Sobic.001G015800	1	one-to-one	one-to-one	one-to-one	one-to-one	one-to-one	one-to-one	one-to-one	TRUE	one-to-one	Ortho:1-1-1_623:1-1	TRUE	TRUE	PF01603	PTHR10257 PTHR10257:SF18	NA	NA	K11584	GO:0000159;GO:0005488;GO:0007165;GO:0008601	AT4G15415	Protein phosphatase 2A regulatory B subunit family protein	LOC_Os03g62730	transposon protein, putative, unclassified, expressed	PF01603	PTHR10257 PTHR10257:SF18	NA	NA	K11584	GO:0000159;GO:0005488;GO:0007165;GO:0008601	AT4G15415	Protein phosphatase 2A regulatory B subunit family protein	Cre13.g567800	Protein phosphatase 2A regulatory B subunit	LOC_Os03g62730	transposon protein, putative, unclassified, expressed	PF01603	PTHR10257 PTHR10257:SF18	NA	NA	K11584	GO:0000159;GO:0005488;GO:0007165;GO:0008601	AT4G15415	Protein phosphatase 2A regulatory B subunit family protein	LOC_Os03g62730
pg.00169	SbiBTX642.01G015700	1	NA	0	NA	0	not-exist	no-match	neither-exist	no-match	no-match	one-to-one	430:none_642:one	FALSE	no-match	Ortho:missing_623:no-match	FALSE	FALSE	NA	NA	NA	NA	NA	NA	NA	NA	NA	NA	NA	NA	NA	NA	NA	NA	NA	NA	NA	NA	NA	NA	NA	NA	NA	NA	K13708	NA	NA	NA	NA
pg.00170	SbiBTX642.01G015800	1	SbiRTX430.01G015700	1	NA	0	one-to-one	one-to-one	no-match	no-match	one-to-one	one-to-one	one-to-one	TRUE	no-match	Ortho:1-1-1_623:no-match	TRUE	FALSE	NA	PTHR33527	NA	NA	NA	NA	NA	NA	NA	NA	NA	PTHR33527	NA	NA	NA	NA	NA	NA	NA	NA	NA	NA	NA	PTHR33527	NA	NA	NA	NA	NA	NA	NA
pg.00171	SbiBTX642.01G015900	1	SbiRTX430.01G015800	1	Sobic.001G016000	1	one-to-one	one-to-one	one-to-one	one-to-one	one-to-one	one-to-one	one-to-one	TRUE	one-to-one	Ortho:1-1-1_623:1-1	TRUE	TRUE	PF05028	NA	NA	NA	K07759	GO:0004649;GO:0005975	AT2G31870	Poly (ADP-ribose) glycohydrolase (PARG)	LOC_Os03g62680	expressed protein	PF05028	PTHR12837 PTHR12837:SF0	EC:3.2.1.143	KOG2064	K07759	GO:0004649;GO:0005975	AT2G31870	Poly (ADP-ribose) glycohydrolase (PARG)	NA	NA	LOC_Os03g62680	expressed protein	PF05028	PTHR12837	EC:3.2.1.143	KOG2064	K07759	GO:0004649;GO:0005975	AT2G31870	Poly (ADP-ribose) glycohydrolase (PARG)	LOC_Os03g62680
pg.00172	NA	0	NA	0	Sobic.001G016050	1	neither-exist	neither-exist	not-exist	not-exist	no-match	no-match	no-match	FALSE	one-to-one	Ortho:missing_623:1-1	FALSE	FALSE	NA	NA	NA	NA	NA	NA	NA	NA	NA	NA	NA	NA	NA	NA	NA	NA	NA	NA	NA	NA	NA	NA	NA	NA	NA	NA	NA	NA	NA	NA	NA
pg.00173	NA	0	SbiRTX430.01G015900	1	NA	0	no-match	not-exist	no-match	neither-exist	one-to-one	no-match	430:one_642:none	FALSE	no-match	Ortho:missing_623:no-match	FALSE	FALSE	NA	NA	NA	NA	NA	NA	NA	NA	NA	NA	NA	NA	EC:3.1.3.25	NA	NA	NA	NA	NA	NA	NA	NA	NA	NA	NA	NA	NA	NA	NA	NA	NA	NA
pg.00174	SbiBTX642.01G016000	2	SbiRTX430.01G016000	2	Sobic.001G016100	2	many-to-many	many-to-many	many-to-many	many-to-many	one-to-many	one-to-many	one-to-many	FALSE	one-to-many	Ortho:not1-1-1_623:not1-1	FALSE	FALSE	NA	PTHR24015 PTHR24015:SF915	NA	NA	NA	NA	NA	NA	NA	NA	PF01535 PF13041|PF01535 PF13041 PF13812	PTHR24015 PTHR24015:SF915	NA	NA	NA	GO:0005515	NA	NA	NA	NA	|LOC_Os03g62690	|pentatricopeptide, putative, expressed	PF01535 PF13041	PTHR24015 PTHR24015:SF915	NA	NA	NA	NA	NA	NA	LOC_Os03g62690
pg.00174	SbiBTX642.01G016000	2	SbiRTX430.01G016000	2	Sobic.001G016300	2	many-to-many	many-to-many	many-to-many	many-to-many	one-to-many	one-to-many	one-to-many	FALSE	one-to-many	Ortho:not1-1-1_623:not1-1	FALSE	FALSE	NA	PTHR24015 PTHR24015:SF915	NA	NA	NA	NA	NA	NA	NA	NA	PF01535 PF13041|PF01535 PF13041 PF13812	PTHR24015 PTHR24015:SF915	NA	NA	NA	GO:0005515	NA	NA	NA	NA	|LOC_Os03g62690	|pentatricopeptide, putative, expressed	PF01535 PF13041	PTHR24015 PTHR24015:SF915	NA	NA	NA	NA	NA	NA	LOC_Os03g62690
pg.00174	SbiBTX642.01G016300	2	SbiRTX430.01G016000	2	Sobic.001G016100	2	many-to-many	many-to-many	many-to-many	many-to-many	one-to-many	one-to-many	one-to-many	FALSE	one-to-many	Ortho:not1-1-1_623:not1-1	FALSE	FALSE	NA	PTHR24015 PTHR24015:SF915	NA	NA	NA	NA	NA	NA	NA	NA	PF01535 PF13041|PF01535 PF13041 PF13812	PTHR24015 PTHR24015:SF915	NA	NA	NA	GO:0005515	NA	NA	NA	NA	|LOC_Os03g62690	|pentatricopeptide, putative, expressed	PF01535 PF13041	PTHR24015 PTHR24015:SF915	NA	NA	NA	NA	NA	NA	LOC_Os03g62690
pg.00174	SbiBTX642.01G016300	2	SbiRTX430.01G016000	2	Sobic.001G016300	2	many-to-many	many-to-many	many-to-many	many-to-many	one-to-many	one-to-many	one-to-many	FALSE	one-to-many	Ortho:not1-1-1_623:not1-1	FALSE	FALSE	NA	PTHR24015 PTHR24015:SF915	NA	NA	NA	NA	NA	NA	NA	NA	PF01535 PF13041|PF01535 PF13041 PF13812	PTHR24015 PTHR24015:SF915	NA	NA	NA	GO:0005515	NA	NA	NA	NA	|LOC_Os03g62690	|pentatricopeptide, putative, expressed	PF01535 PF13041	PTHR24015 PTHR24015:SF915	NA	NA	NA	NA	NA	NA	LOC_Os03g62690
pg.00174	SbiBTX642.01G016000	2	SbiRTX430.01G016200	2	Sobic.001G016100	2	many-to-many	many-to-many	many-to-many	many-to-many	one-to-many	one-to-many	one-to-many	FALSE	one-to-many	Ortho:not1-1-1_623:not1-1	FALSE	FALSE	NA	PTHR24015 PTHR24015:SF915	NA	NA	NA	NA	NA	NA	NA	NA	PF01535 PF13041|PF01535 PF13041 PF13812	PTHR24015 PTHR24015:SF915	NA	NA	NA	GO:0005515	NA	NA	NA	NA	|LOC_Os03g62690	|pentatricopeptide, putative, expressed	PF01535 PF13041	PTHR24015 PTHR24015:SF915	NA	NA	NA	NA	NA	NA	LOC_Os03g62690
pg.00174	SbiBTX642.01G016000	2	SbiRTX430.01G016200	2	Sobic.001G016300	2	many-to-many	many-to-many	many-to-many	many-to-many	one-to-many	one-to-many	one-to-many	FALSE	one-to-many	Ortho:not1-1-1_623:not1-1	FALSE	FALSE	NA	PTHR24015 PTHR24015:SF915	NA	NA	NA	NA	NA	NA	NA	NA	PF01535 PF13041|PF01535 PF13041 PF13812	PTHR24015 PTHR24015:SF915	NA	NA	NA	GO:0005515	NA	NA	NA	NA	|LOC_Os03g62690	|pentatricopeptide, putative, expressed	PF01535 PF13041	PTHR24015 PTHR24015:SF915	NA	NA	NA	NA	NA	NA	LOC_Os03g62690
pg.00174	SbiBTX642.01G016300	2	SbiRTX430.01G016200	2	Sobic.001G016100	2	many-to-many	many-to-many	many-to-many	many-to-many	one-to-many	one-to-many	one-to-many	FALSE	one-to-many	Ortho:not1-1-1_623:not1-1	FALSE	FALSE	NA	PTHR24015 PTHR24015:SF915	NA	NA	NA	NA	NA	NA	NA	NA	PF01535 PF13041|PF01535 PF13041 PF13812	PTHR24015 PTHR24015:SF915	NA	NA	NA	GO:0005515	NA	NA	NA	NA	|LOC_Os03g62690	|pentatricopeptide, putative, expressed	PF01535 PF13041	PTHR24015 PTHR24015:SF915	NA	NA	NA	NA	NA	NA	LOC_Os03g62690
pg.00174	SbiBTX642.01G016300	2	SbiRTX430.01G016200	2	Sobic.001G016300	2	many-to-many	many-to-many	many-to-many	many-to-many	one-to-many	one-to-many	one-to-many	FALSE	one-to-many	Ortho:not1-1-1_623:not1-1	FALSE	FALSE	NA	PTHR24015 PTHR24015:SF915	NA	NA	NA	NA	NA	NA	NA	NA	PF01535 PF13041|PF01535 PF13041 PF13812	PTHR24015 PTHR24015:SF915	NA	NA	NA	GO:0005515	NA	NA	NA	NA	|LOC_Os03g62690	|pentatricopeptide, putative, expressed	PF01535 PF13041	PTHR24015 PTHR24015:SF915	NA	NA	NA	NA	NA	NA	LOC_Os03g62690
pg.00175	SbiBTX642.01G016200	1	NA	0	Sobic.001G016201	1	not-exist	no-match	not-exist	one-to-one	no-match	one-to-one	430:none_642:one	FALSE	one-to-one	Ortho:missing_623:1-1	FALSE	FALSE	NA	NA	NA	NA	NA	NA	NA	NA	NA	NA	NA	NA	NA	NA	NA	NA	NA	NA	NA	NA	NA	NA	PF03800	PTHR21650	NA	NA	NA	GO:0000775;GO:0007067	AT1G61000	(1 of 1) PTHR21650:SF2 - KINETOCHORE PROTEIN NUF2	LOC_Os03g38010
pg.00176	SbiBTX642.01G016100	1	NA	0	NA	0	not-exist	no-match	neither-exist	no-match	no-match	one-to-one	430:none_642:one	FALSE	no-match	Ortho:missing_623:no-match	FALSE	FALSE	NA	NA	NA	NA	NA	NA	NA	NA	NA	NA	NA	NA	NA	NA	NA	NA	NA	NA	NA	NA	NA	NA	PF03101 PF04434 PF10551	PTHR31669 PTHR31669:SF52	NA	NA	NA	GO:0006355;GO:0008270	NA	NA	LOC_Os06g42520
pg.00177	NA	0	SbiRTX430.01G016300	1	Sobic.001G016350	1	no-match	not-exist	one-to-one	not-exist	one-to-one	no-match	430:one_642:none	FALSE	one-to-one	Ortho:missing_623:1-1	FALSE	FALSE	NA	NA	NA	NA	NA	NA	NA	NA	NA	NA	NA	NA	NA	NA	NA	NA	NA	NA	NA	NA	NA	NA	NA	NA	NA	NA	NA	NA	NA	NA	NA
pg.00178	SbiBTX642.01G013400	2	SbiRTX430.01G013300	2	Sobic.001G013400	2	many-to-many	many-to-many	many-to-many	many-to-many	one-to-many	one-to-many	one-to-many	FALSE	one-to-many	Ortho:not1-1-1_623:not1-1	FALSE	FALSE	PF03800	PTHR21650	NA	NA	|K11548	NA	AT1G61000	(1 of 1) PTHR21650:SF2 - KINETOCHORE PROTEIN NUF2	LOC_Os03g38010	nuf2 family protein, expressed	PF03800	PTHR21650	NA	KOG4438	|K11548	GO:0000775;GO:0007067;GO:0009405	AT1G61000	(1 of 1) PTHR21650:SF2 - KINETOCHORE PROTEIN NUF2	Cre01.g008450	(1 of 1) K11548 - kinetochore protein Nuf2 (NUF2, CDCA1)	LOC_Os03g38010	nuf2 family protein, expressed	PF03800	PTHR21650	NA	KOG4438	|K11548	GO:0000775;GO:0007067	AT1G61000	(1 of 1) PTHR21650:SF2 - KINETOCHORE PROTEIN NUF2	LOC_Os03g38010
pg.00178	SbiBTX642.01G013400	2	SbiRTX430.01G013300	2	Sobic.001G016200	2	many-to-many	many-to-many	many-to-many	many-to-many	one-to-many	one-to-many	one-to-many	FALSE	one-to-many	Ortho:not1-1-1_623:not1-1	FALSE	FALSE	PF03800	PTHR21650	NA	NA	|K11548	NA	AT1G61000	(1 of 1) PTHR21650:SF2 - KINETOCHORE PROTEIN NUF2	LOC_Os03g38010	nuf2 family protein, expressed	PF03800	PTHR21650	NA	KOG4438	|K11548	GO:0000775;GO:0007067;GO:0009405	AT1G61000	(1 of 1) PTHR21650:SF2 - KINETOCHORE PROTEIN NUF2	Cre01.g008450	(1 of 1) K11548 - kinetochore protein Nuf2 (NUF2, CDCA1)	LOC_Os03g38010	nuf2 family protein, expressed	PF03800	PTHR21650	NA	KOG4438	|K11548	GO:0000775;GO:0007067	AT1G61000	(1 of 1) PTHR21650:SF2 - KINETOCHORE PROTEIN NUF2	LOC_Os03g38010
pg.00178	SbiBTX642.01G016400	2	SbiRTX430.01G013300	2	Sobic.001G013400	2	many-to-many	many-to-many	many-to-many	many-to-many	one-to-many	one-to-many	one-to-many	FALSE	one-to-many	Ortho:not1-1-1_623:not1-1	FALSE	FALSE	PF03800	PTHR21650	NA	NA	|K11548	NA	AT1G61000	(1 of 1) PTHR21650:SF2 - KINETOCHORE PROTEIN NUF2	LOC_Os03g38010	nuf2 family protein, expressed	PF03800	PTHR21650	NA	KOG4438	|K11548	GO:0000775;GO:0007067;GO:0009405	AT1G61000	(1 of 1) PTHR21650:SF2 - KINETOCHORE PROTEIN NUF2	Cre01.g008450	(1 of 1) K11548 - kinetochore protein Nuf2 (NUF2, CDCA1)	LOC_Os03g38010	nuf2 family protein, expressed	PF03800	PTHR21650	NA	KOG4438	|K11548	GO:0000775;GO:0007067	AT1G61000	(1 of 1) PTHR21650:SF2 - KINETOCHORE PROTEIN NUF2	LOC_Os03g38010
pg.00178	SbiBTX642.01G016400	2	SbiRTX430.01G013300	2	Sobic.001G016200	2	many-to-many	many-to-many	many-to-many	many-to-many	one-to-many	one-to-many	one-to-many	FALSE	one-to-many	Ortho:not1-1-1_623:not1-1	FALSE	FALSE	PF03800	PTHR21650	NA	NA	|K11548	NA	AT1G61000	(1 of 1) PTHR21650:SF2 - KINETOCHORE PROTEIN NUF2	LOC_Os03g38010	nuf2 family protein, expressed	PF03800	PTHR21650	NA	KOG4438	|K11548	GO:0000775;GO:0007067;GO:0009405	AT1G61000	(1 of 1) PTHR21650:SF2 - KINETOCHORE PROTEIN NUF2	Cre01.g008450	(1 of 1) K11548 - kinetochore protein Nuf2 (NUF2, CDCA1)	LOC_Os03g38010	nuf2 family protein, expressed	PF03800	PTHR21650	NA	KOG4438	|K11548	GO:0000775;GO:0007067	AT1G61000	(1 of 1) PTHR21650:SF2 - KINETOCHORE PROTEIN NUF2	LOC_Os03g38010
pg.00178	SbiBTX642.01G013400	2	SbiRTX430.01G016100	2	Sobic.001G013400	2	many-to-many	many-to-many	many-to-many	many-to-many	one-to-many	one-to-many	one-to-many	FALSE	one-to-many	Ortho:not1-1-1_623:not1-1	FALSE	FALSE	PF03800	PTHR21650	NA	NA	|K11548	NA	AT1G61000	(1 of 1) PTHR21650:SF2 - KINETOCHORE PROTEIN NUF2	LOC_Os03g38010	nuf2 family protein, expressed	PF03800	PTHR21650	NA	KOG4438	|K11548	GO:0000775;GO:0007067;GO:0009405	AT1G61000	(1 of 1) PTHR21650:SF2 - KINETOCHORE PROTEIN NUF2	Cre01.g008450	(1 of 1) K11548 - kinetochore protein Nuf2 (NUF2, CDCA1)	LOC_Os03g38010	nuf2 family protein, expressed	PF03800	PTHR21650	NA	KOG4438	|K11548	GO:0000775;GO:0007067	AT1G61000	(1 of 1) PTHR21650:SF2 - KINETOCHORE PROTEIN NUF2	LOC_Os03g38010
pg.00178	SbiBTX642.01G013400	2	SbiRTX430.01G016100	2	Sobic.001G016200	2	many-to-many	many-to-many	many-to-many	many-to-many	one-to-many	one-to-many	one-to-many	FALSE	one-to-many	Ortho:not1-1-1_623:not1-1	FALSE	FALSE	PF03800	PTHR21650	NA	NA	|K11548	NA	AT1G61000	(1 of 1) PTHR21650:SF2 - KINETOCHORE PROTEIN NUF2	LOC_Os03g38010	nuf2 family protein, expressed	PF03800	PTHR21650	NA	KOG4438	|K11548	GO:0000775;GO:0007067;GO:0009405	AT1G61000	(1 of 1) PTHR21650:SF2 - KINETOCHORE PROTEIN NUF2	Cre01.g008450	(1 of 1) K11548 - kinetochore protein Nuf2 (NUF2, CDCA1)	LOC_Os03g38010	nuf2 family protein, expressed	PF03800	PTHR21650	NA	KOG4438	|K11548	GO:0000775;GO:0007067	AT1G61000	(1 of 1) PTHR21650:SF2 - KINETOCHORE PROTEIN NUF2	LOC_Os03g38010
pg.00178	SbiBTX642.01G016400	2	SbiRTX430.01G016100	2	Sobic.001G013400	2	many-to-many	many-to-many	many-to-many	many-to-many	one-to-many	one-to-many	one-to-many	FALSE	one-to-many	Ortho:not1-1-1_623:not1-1	FALSE	FALSE	PF03800	PTHR21650	NA	NA	|K11548	NA	AT1G61000	(1 of 1) PTHR21650:SF2 - KINETOCHORE PROTEIN NUF2	LOC_Os03g38010	nuf2 family protein, expressed	PF03800	PTHR21650	NA	KOG4438	|K11548	GO:0000775;GO:0007067;GO:0009405	AT1G61000	(1 of 1) PTHR21650:SF2 - KINETOCHORE PROTEIN NUF2	Cre01.g008450	(1 of 1) K11548 - kinetochore protein Nuf2 (NUF2, CDCA1)	LOC_Os03g38010	nuf2 family protein, expressed	PF03800	PTHR21650	NA	KOG4438	|K11548	GO:0000775;GO:0007067	AT1G61000	(1 of 1) PTHR21650:SF2 - KINETOCHORE PROTEIN NUF2	LOC_Os03g38010
pg.00178	SbiBTX642.01G016400	2	SbiRTX430.01G016100	2	Sobic.001G016200	2	many-to-many	many-to-many	many-to-many	many-to-many	one-to-many	one-to-many	one-to-many	FALSE	one-to-many	Ortho:not1-1-1_623:not1-1	FALSE	FALSE	PF03800	PTHR21650	NA	NA	|K11548	NA	AT1G61000	(1 of 1) PTHR21650:SF2 - KINETOCHORE PROTEIN NUF2	LOC_Os03g38010	nuf2 family protein, expressed	PF03800	PTHR21650	NA	KOG4438	|K11548	GO:0000775;GO:0007067;GO:0009405	AT1G61000	(1 of 1) PTHR21650:SF2 - KINETOCHORE PROTEIN NUF2	Cre01.g008450	(1 of 1) K11548 - kinetochore protein Nuf2 (NUF2, CDCA1)	LOC_Os03g38010	nuf2 family protein, expressed	PF03800	PTHR21650	NA	KOG4438	|K11548	GO:0000775;GO:0007067	AT1G61000	(1 of 1) PTHR21650:SF2 - KINETOCHORE PROTEIN NUF2	LOC_Os03g38010
pg.00179	SbiBTX642.01G016500	2	SbiRTX430.01G016400	2	Sobic.001G016400	2	many-to-many	many-to-many	many-to-many	many-to-many	one-to-many	one-to-many	one-to-many	FALSE	one-to-many	Ortho:not1-1-1_623:not1-1	FALSE	FALSE	PF00237	PTHR11593	NA	NA	K02880	GO:0003735;GO:0005840;GO:0006412;GO:0015934	AT1G67430	Ribosomal protein L22p/L17e family protein	LOC_Os09g08430	ribosomal protein L22, putative, expressed	PF00237	PTHR11593	NA	KOG3353	K02880	GO:0003735;GO:0005840;GO:0006412;GO:0015934	AT1G67430	Ribosomal protein L22p/L17e family protein	Cre13.g568900	Cytosolic 80S ribosomal protein L17	LOC_Os09g08430	ribosomal protein L22, putative, expressed	PF00237	PTHR11593	NA	KOG3353	K02880	GO:0003735;GO:0005840;GO:0006412;GO:0015934	AT1G67430	Ribosomal protein L22p/L17e family protein	LOC_Os09g08430
pg.00179	SbiBTX642.01G016500	2	SbiRTX430.01G016400	2	Sobic.001G016500	2	many-to-many	many-to-many	many-to-many	many-to-many	one-to-many	one-to-many	one-to-many	FALSE	one-to-many	Ortho:not1-1-1_623:not1-1	FALSE	FALSE	PF00237	PTHR11593	NA	NA	K02880	GO:0003735;GO:0005840;GO:0006412;GO:0015934	AT1G67430	Ribosomal protein L22p/L17e family protein	LOC_Os09g08430	ribosomal protein L22, putative, expressed	PF00237	PTHR11593	NA	KOG3353	K02880	GO:0003735;GO:0005840;GO:0006412;GO:0015934	AT1G67430	Ribosomal protein L22p/L17e family protein	Cre13.g568900	Cytosolic 80S ribosomal protein L17	LOC_Os09g08430	ribosomal protein L22, putative, expressed	PF00237	PTHR11593	NA	KOG3353	K02880	GO:0003735;GO:0005840;GO:0006412;GO:0015934	AT1G67430	Ribosomal protein L22p/L17e family protein	LOC_Os09g08430
pg.00179	SbiBTX642.01G016600	2	SbiRTX430.01G016400	2	Sobic.001G016400	2	many-to-many	many-to-many	many-to-many	many-to-many	one-to-many	one-to-many	one-to-many	FALSE	one-to-many	Ortho:not1-1-1_623:not1-1	FALSE	FALSE	PF00237	PTHR11593	NA	NA	K02880	GO:0003735;GO:0005840;GO:0006412;GO:0015934	AT1G67430	Ribosomal protein L22p/L17e family protein	LOC_Os09g08430	ribosomal protein L22, putative, expressed	PF00237	PTHR11593	NA	KOG3353	K02880	GO:0003735;GO:0005840;GO:0006412;GO:0015934	AT1G67430	Ribosomal protein L22p/L17e family protein	Cre13.g568900	Cytosolic 80S ribosomal protein L17	LOC_Os09g08430	ribosomal protein L22, putative, expressed	PF00237	PTHR11593	NA	KOG3353	K02880	GO:0003735;GO:0005840;GO:0006412;GO:0015934	AT1G67430	Ribosomal protein L22p/L17e family protein	LOC_Os09g08430
pg.00179	SbiBTX642.01G016600	2	SbiRTX430.01G016400	2	Sobic.001G016500	2	many-to-many	many-to-many	many-to-many	many-to-many	one-to-many	one-to-many	one-to-many	FALSE	one-to-many	Ortho:not1-1-1_623:not1-1	FALSE	FALSE	PF00237	PTHR11593	NA	NA	K02880	GO:0003735;GO:0005840;GO:0006412;GO:0015934	AT1G67430	Ribosomal protein L22p/L17e family protein	LOC_Os09g08430	ribosomal protein L22, putative, expressed	PF00237	PTHR11593	NA	KOG3353	K02880	GO:0003735;GO:0005840;GO:0006412;GO:0015934	AT1G67430	Ribosomal protein L22p/L17e family protein	Cre13.g568900	Cytosolic 80S ribosomal protein L17	LOC_Os09g08430	ribosomal protein L22, putative, expressed	PF00237	PTHR11593	NA	KOG3353	K02880	GO:0003735;GO:0005840;GO:0006412;GO:0015934	AT1G67430	Ribosomal protein L22p/L17e family protein	LOC_Os09g08430
pg.00179	SbiBTX642.01G016500	2	SbiRTX430.01G016500	2	Sobic.001G016400	2	many-to-many	many-to-many	many-to-many	many-to-many	one-to-many	one-to-many	one-to-many	FALSE	one-to-many	Ortho:not1-1-1_623:not1-1	FALSE	FALSE	PF00237	PTHR11593	NA	NA	K02880	GO:0003735;GO:0005840;GO:0006412;GO:0015934	AT1G67430	Ribosomal protein L22p/L17e family protein	LOC_Os09g08430	ribosomal protein L22, putative, expressed	PF00237	PTHR11593	NA	KOG3353	K02880	GO:0003735;GO:0005840;GO:0006412;GO:0015934	AT1G67430	Ribosomal protein L22p/L17e family protein	Cre13.g568900	Cytosolic 80S ribosomal protein L17	LOC_Os09g08430	ribosomal protein L22, putative, expressed	PF00237	PTHR11593	NA	KOG3353	K02880	GO:0003735;GO:0005840;GO:0006412;GO:0015934	AT1G67430	Ribosomal protein L22p/L17e family protein	LOC_Os09g08430
pg.00179	SbiBTX642.01G016500	2	SbiRTX430.01G016500	2	Sobic.001G016500	2	many-to-many	many-to-many	many-to-many	many-to-many	one-to-many	one-to-many	one-to-many	FALSE	one-to-many	Ortho:not1-1-1_623:not1-1	FALSE	FALSE	PF00237	PTHR11593	NA	NA	K02880	GO:0003735;GO:0005840;GO:0006412;GO:0015934	AT1G67430	Ribosomal protein L22p/L17e family protein	LOC_Os09g08430	ribosomal protein L22, putative, expressed	PF00237	PTHR11593	NA	KOG3353	K02880	GO:0003735;GO:0005840;GO:0006412;GO:0015934	AT1G67430	Ribosomal protein L22p/L17e family protein	Cre13.g568900	Cytosolic 80S ribosomal protein L17	LOC_Os09g08430	ribosomal protein L22, putative, expressed	PF00237	PTHR11593	NA	KOG3353	K02880	GO:0003735;GO:0005840;GO:0006412;GO:0015934	AT1G67430	Ribosomal protein L22p/L17e family protein	LOC_Os09g08430
pg.00179	SbiBTX642.01G016600	2	SbiRTX430.01G016500	2	Sobic.001G016400	2	many-to-many	many-to-many	many-to-many	many-to-many	one-to-many	one-to-many	one-to-many	FALSE	one-to-many	Ortho:not1-1-1_623:not1-1	FALSE	FALSE	PF00237	PTHR11593	NA	NA	K02880	GO:0003735;GO:0005840;GO:0006412;GO:0015934	AT1G67430	Ribosomal protein L22p/L17e family protein	LOC_Os09g08430	ribosomal protein L22, putative, expressed	PF00237	PTHR11593	NA	KOG3353	K02880	GO:0003735;GO:0005840;GO:0006412;GO:0015934	AT1G67430	Ribosomal protein L22p/L17e family protein	Cre13.g568900	Cytosolic 80S ribosomal protein L17	LOC_Os09g08430	ribosomal protein L22, putative, expressed	PF00237	PTHR11593	NA	KOG3353	K02880	GO:0003735;GO:0005840;GO:0006412;GO:0015934	AT1G67430	Ribosomal protein L22p/L17e family protein	LOC_Os09g08430
pg.00179	SbiBTX642.01G016600	2	SbiRTX430.01G016500	2	Sobic.001G016500	2	many-to-many	many-to-many	many-to-many	many-to-many	one-to-many	one-to-many	one-to-many	FALSE	one-to-many	Ortho:not1-1-1_623:not1-1	FALSE	FALSE	PF00237	PTHR11593	NA	NA	K02880	GO:0003735;GO:0005840;GO:0006412;GO:0015934	AT1G67430	Ribosomal protein L22p/L17e family protein	LOC_Os09g08430	ribosomal protein L22, putative, expressed	PF00237	PTHR11593	NA	KOG3353	K02880	GO:0003735;GO:0005840;GO:0006412;GO:0015934	AT1G67430	Ribosomal protein L22p/L17e family protein	Cre13.g568900	Cytosolic 80S ribosomal protein L17	LOC_Os09g08430	ribosomal protein L22, putative, expressed	PF00237	PTHR11593	NA	KOG3353	K02880	GO:0003735;GO:0005840;GO:0006412;GO:0015934	AT1G67430	Ribosomal protein L22p/L17e family protein	LOC_Os09g08430
pg.00180	SbiBTX642.01G016700	1	SbiRTX430.01G016600	1	Sobic.001G016600	1	one-to-one	one-to-one	one-to-one	one-to-one	one-to-one	one-to-one	one-to-one	TRUE	one-to-one	Ortho:1-1-1_623:1-1	TRUE	TRUE	PF03101 PF10551	PTHR31669 PTHR31669:SF10	NA	NA	NA	GO:0006355;GO:0008270	AT1G80010	FAR1-related sequence 8	LOC_Os03g62660	transposon protein, putative, unclassified, expressed	PF03101 PF10551	PTHR31669 PTHR31669:SF10	NA	NA	NA	GO:0006355;GO:0008270	AT1G80010	FAR1-related sequence 8	NA	NA	LOC_Os03g62660	transposon protein, putative, unclassified, expressed	PF03101 PF10551	PTHR31669 PTHR31669:SF10	NA	NA	NA	GO:0006355;GO:0008270	AT1G80010	FAR1-related sequence 8	LOC_Os03g62660
pg.00181	SbiBTX642.01G016800	1	SbiRTX430.01G016700	1	Sobic.001G016700	1	one-to-one	one-to-one	one-to-one	one-to-one	one-to-one	one-to-one	one-to-one	TRUE	one-to-one	Ortho:1-1-1_623:1-1	TRUE	TRUE	PF06241	PTHR31563 PTHR31563:SF5	NA	NA	NA	GO:0006813;GO:0008324	NA	NA	LOC_Os03g62650	ion channel DMI1-like, chloroplast precursor, putative, expressed	PF06241	PTHR31563 PTHR31563:SF5	NA	NA	NA	GO:0006813;GO:0008324	NA	NA	Cre14.g615800	(1 of 4) PTHR31563:SF1 - ION CHANNEL POLLUX-RELATED	LOC_Os03g62650	ion channel DMI1-like, chloroplast precursor, putative, expressed	PF06241	PTHR31563 PTHR31563:SF5	NA	NA	NA	GO:0006813;GO:0008324	NA	NA	LOC_Os03g62650
pg.00182	SbiBTX642.01G016900	1	SbiRTX430.01G016800	1	Sobic.001G016800	1	one-to-one	one-to-one	one-to-one	one-to-one	one-to-one	one-to-one	one-to-one	TRUE	one-to-one	Ortho:1-1-1_623:1-1	TRUE	TRUE	PF09724	NA	NA	NA	K11271	NA	AT2G44580	zinc ion binding	LOC_Os05g02810	protein binding protein, putative, expressed	PF09724	PTHR13395	NA	KOG0798	K11271	NA	AT2G44580	zinc ion binding	Cre16.g684155	(1 of 1) K11271 - sister chromatid cohesion protein DCC1 (DSCC1, DCC1)	LOC_Os05g02810	protein binding protein, putative, expressed	PF09724	PTHR13395 PTHR13395:SF6	NA	KOG0798	K11271	NA	AT2G44580	zinc ion binding	LOC_Os05g02810
pg.00183	SbiBTX642.01G017000	1	SbiRTX430.01G016900	1	Sobic.001G016900	1	one-to-one	one-to-one	one-to-one	one-to-one	one-to-one	one-to-one	one-to-one	TRUE	one-to-one	Ortho:1-1-1_623:1-1	TRUE	TRUE	PF03194	PTHR12375 PTHR12375:SF32	NA	NA	NA	NA	AT3G03340	LUC7 related protein	LOC_Os03g62640	RNA-binding protein Luc7-like, putative, expressed	PF03194	PTHR12375 PTHR12375:SF32	NA	KOG0796	NA	GO:0003729;GO:0003824;GO:0005506;GO:0005685;GO:0006376;GO:0009055;GO:0020037;GO:0022900	AT3G03340	LUC7 related protein	NA	NA	LOC_Os03g62640	RNA-binding protein Luc7-like, putative, expressed	PF03194	PTHR12375 PTHR12375:SF32	NA	KOG0796	NA	GO:0003729;GO:0005685;GO:0006376	AT3G03340	LUC7 related protein	LOC_Os03g62640
pg.00184	SbiBTX642.01G017100	1	SbiRTX430.01G017000	1	Sobic.001G017000	1	one-to-one	one-to-one	one-to-one	one-to-one	one-to-one	one-to-one	one-to-one	TRUE	one-to-one	Ortho:1-1-1_623:1-1	TRUE	TRUE	PF01250	PTHR21011 PTHR21011:SF1	NA	NA	K02990	GO:0003735;GO:0005840;GO:0006412;GO:0019843	AT1G64510	Translation elongation factor EF1B/ribosomal protein S6 family protein	LOC_Os03g62630	ribosomal protein S6, putative, expressed	PF01250	PTHR21011 PTHR21011:SF1	NA	NA	K02990	GO:0003735;GO:0005840;GO:0006412;GO:0019843	AT1G64510	Translation elongation factor EF1B/ribosomal protein S6 family protein	Cre12.g520600	Chloroplast Ribosomal Protein S6	LOC_Os03g62630	ribosomal protein S6, putative, expressed	PF01250	PTHR21011 PTHR21011:SF1	NA	NA	K02990	GO:0003735;GO:0005840;GO:0006412;GO:0019843	AT1G64510	Translation elongation factor EF1B/ribosomal protein S6 family protein	LOC_Os03g62630
pg.00185	SbiBTX642.01G017200	1	SbiRTX430.01G017100	1	Sobic.001G017100	1	one-to-one	one-to-one	one-to-one	one-to-one	one-to-one	one-to-one	one-to-one	TRUE	one-to-one	Ortho:1-1-1_623:1-1	TRUE	TRUE	PF03168	PTHR31459 PTHR31459:SF2	NA	NA	NA	GO:0009269	AT2G44060	Late embryogenesis abundant protein, group 2	LOC_Os03g62620	late embryogenesis abundant protein, putative, expressed	PF03168	PTHR31459 PTHR31459:SF2	NA	NA	NA	GO:0009269	AT2G44060	Late embryogenesis abundant protein, group 2	NA	NA	LOC_Os03g62620	late embryogenesis abundant protein, putative, expressed	PF03168	PTHR31459 PTHR31459:SF2	NA	NA	NA	GO:0009269	AT2G44060	Late embryogenesis abundant protein, group 2	LOC_Os03g62620
pg.00186	SbiBTX642.01G017300	1	SbiRTX430.01G017200	1	Sobic.001G017200	1	one-to-one	one-to-one	one-to-one	one-to-one	one-to-one	one-to-one	one-to-one	TRUE	one-to-one	Ortho:1-1-1_623:1-1	TRUE	TRUE	PF03839	PTHR12443	NA	NA	K12275	GO:0008565;GO:0015031;GO:0016021	AT3G20920	translocation protein-related	LOC_Os02g23890	protein transporter, putative, expressed	PF03839	PTHR12443	NA	KOG2927	K12275	GO:0008565;GO:0015031;GO:0016021	AT3G20920	translocation protein-related	Cre02.g084050	SEC62-subunit of ER-translocon	LOC_Os02g23890	protein transporter, putative, expressed	PF03839	PTHR12443	NA	KOG2927	K12275	GO:0008565;GO:0015031;GO:0016021	AT3G20920	translocation protein-related	LOC_Os02g23890
pg.00187	SbiBTX642.01G017400	1	SbiRTX430.01G017300	1	Sobic.001G017300	1	one-to-one	one-to-one	one-to-one	one-to-one	one-to-one	one-to-one	one-to-one	TRUE	one-to-one	Ortho:1-1-1_623:1-1	TRUE	TRUE	PF05991	NA	NA	NA	K06962	NA	AT2G02410	(1 of 1) PF05991 - YacP-like NYN domain (NYN_YacP)	LOC_Os03g62610	RNA-binding protein containing a PIN domain, putative, expressed	PF05991	PTHR34547 PTHR34547:SF1	NA	NA	K06962	NA	AT2G02410	(1 of 1) PF05991 - YacP-like NYN domain (NYN_YacP)	NA	NA	LOC_Os03g62610	RNA-binding protein containing a PIN domain, putative, expressed	PF05991	PTHR34547	NA	NA	K06962	NA	AT2G02410	(1 of 1) PF05991 - YacP-like NYN domain (NYN_YacP)	LOC_Os03g62610
pg.00188	SbiBTX642.01G017500	1	SbiRTX430.01G017400	1	Sobic.001G017400	1	one-to-one	one-to-one	one-to-one	one-to-one	one-to-one	one-to-one	one-to-one	TRUE	one-to-one	Ortho:1-1-1_623:1-1	TRUE	TRUE	PF00025	PTHR24073 PTHR24073:SF564	NA	NA	K07904	GO:0003924;GO:0005525;GO:0005622;GO:0006886;GO:0006913;GO:0007165;GO:0007264;GO:0015031;GO:0016020	NA	NA	NA	NA	PF00025	PTHR24073 PTHR24073:SF564	NA	KOG0087	K07904	GO:0003924;GO:0005525;GO:0005622;GO:0006886;GO:0006913;GO:0007165;GO:0007264;GO:0015031;GO:0016020	NA	NA	NA	NA	NA	NA	PF00025	PTHR24073 PTHR24073:SF564	NA	KOG0087	K07904	GO:0003924;GO:0005525;GO:0005622;GO:0006886;GO:0006913;GO:0007165;GO:0007264;GO:0015031;GO:0016020	NA	NA	NA
pg.00189	SbiBTX642.01G017600	1	SbiRTX430.01G017500	1	Sobic.001G017500	1	one-to-one	one-to-one	one-to-one	one-to-one	one-to-one	one-to-one	one-to-one	TRUE	one-to-one	Ortho:1-1-1_623:1-1	TRUE	TRUE	PF13561	PTHR24322 PTHR24322:SF257	NA	NA	NA	NA	AT4G10020	hydroxysteroid dehydrogenase 5	LOC_Os03g62590	oxidoreductase, short chain dehydrogenase/reductase family domain containing protein, expressed	PF13561	PTHR24322 PTHR24322:SF257	EC:1.1.1.146	KOG1205	NA	NA	AT4G10020	hydroxysteroid dehydrogenase 5	NA	NA	LOC_Os03g62590	oxidoreductase, short chain dehydrogenase/reductase family domain containing protein, expressed	PF13561	PTHR24322 PTHR24322:SF257	EC:1.1.1.146	KOG1205	NA	NA	AT4G10020	hydroxysteroid dehydrogenase 5	LOC_Os03g62590
pg.00190	SbiBTX642.01G017700	1	SbiRTX430.01G017600	1	Sobic.001G017600	1	one-to-one	one-to-one	one-to-one	one-to-one	one-to-one	one-to-one	one-to-one	TRUE	one-to-one	Ortho:1-1-1_623:1-1	TRUE	TRUE	PF04266	PTHR34204 PTHR34204:SF2	NA	NA	NA	NA	AT2G43465	RNA-binding ASCH domain protein	LOC_Os11g16420	protein of unknown function containing protein, expressed	PF04266	PTHR34204 PTHR34204:SF2	NA	NA	NA	NA	AT2G43465	RNA-binding ASCH domain protein	NA	NA	LOC_Os11g16420	protein of unknown function containing protein, expressed	PF04266	PTHR34204 PTHR34204:SF2	NA	NA	NA	NA	AT2G43465	RNA-binding ASCH domain protein	LOC_Os11g16420
pg.00191	SbiBTX642.01G017800	1	SbiRTX430.01G017700	1	Sobic.001G017700	1	one-to-one	one-to-one	one-to-one	one-to-one	one-to-one	one-to-one	one-to-one	TRUE	one-to-one	Ortho:1-1-1_623:1-1	TRUE	TRUE	PF01866	PTHR10762 PTHR10762:SF2	NA	NA	K17866	GO:0017183	AT3G59630	diphthamide synthesis DPH2 family protein	LOC_Os11g16430	diphthamide biosynthesis protein, putative, expressed	PF01866	PTHR10762 PTHR10762:SF2	NA	KOG2648	K17866	GO:0017183	AT3G59630	diphthamide synthesis DPH2 family protein	Cre08.g376150	Conserved in the Green Lineage	LOC_Os11g16430	diphthamide biosynthesis protein, putative, expressed	PF01866	PTHR10762 PTHR10762:SF2	NA	KOG2648	K17866	GO:0017183	AT3G59630	diphthamide synthesis DPH2 family protein	LOC_Os11g16430
pg.00192	SbiBTX642.01G017900	1	SbiRTX430.01G017800	1	Sobic.001G017800	1	one-to-one	one-to-one	one-to-one	one-to-one	one-to-one	one-to-one	one-to-one	TRUE	one-to-one	Ortho:1-1-1_623:1-1	TRUE	TRUE	PF02204	PTHR23101 PTHR23101:SF63	NA	NA	NA	NA	NA	NA	LOC_Os03g62580	vacuolar sorting protein, putative, expressed	PF02204	PTHR23101 PTHR23101:SF63	NA	NA	NA	NA	NA	NA	NA	NA	LOC_Os03g62580	vacuolar sorting protein, putative, expressed	PF02204	PTHR23101 PTHR23101:SF63	NA	NA	NA	NA	NA	NA	LOC_Os03g62580
pg.00193	SbiBTX642.01G018000	1	SbiRTX430.01G017900	1	Sobic.001G017900	1	one-to-one	one-to-one	one-to-one	one-to-one	one-to-one	one-to-one	one-to-one	TRUE	one-to-one	Ortho:1-1-1_623:1-1	TRUE	TRUE	NA	NA	NA	NA	NA	NA	AT3G49645	NA	LOC_Os07g16140	FAD binding protein, putative, expressed	NA	PTHR35305 PTHR35305:SF1	NA	NA	NA	NA	AT3G49645	NA	NA	NA	LOC_Os07g16140	FAD binding protein, putative, expressed	NA	PTHR35305	NA	NA	NA	NA	AT3G49645	NA	LOC_Os07g16140
pg.00194	SbiBTX642.01G018100	1	SbiRTX430.01G018000	1	Sobic.001G018000	1	one-to-one	one-to-one	one-to-one	one-to-one	one-to-one	one-to-one	one-to-one	TRUE	one-to-one	Ortho:1-1-1_623:1-1	TRUE	TRUE	PF01593	PTHR10668 PTHR10668:SF4	NA	NA	NA	GO:0016491;GO:0055114	AT1G57770	FAD/NAD(P)-binding oxidoreductase family protein	LOC_Os03g62510	amine oxidase, flavin-containing, domain containing protein, expressed	PF01593	PTHR10668 PTHR10668:SF4	EC:5.2.1.13	NA	NA	GO:0016491;GO:0055114	AT1G57770	FAD/NAD(P)-binding oxidoreductase family protein	Cre16.g674950	Putative all-trans-retinol 13,14-reductase	LOC_Os03g62510	amine oxidase, flavin-containing, domain containing protein, expressed	PF01593	PTHR10668 PTHR10668:SF4	EC:5.2.1.13	NA	NA	GO:0016491;GO:0055114	AT1G57770	FAD/NAD(P)-binding oxidoreductase family protein	LOC_Os03g62510
pg.00195	SbiBTX642.01G018200	1	SbiRTX430.01G018100	1	Sobic.001G018100	1	one-to-one	one-to-one	one-to-one	one-to-one	one-to-one	one-to-one	one-to-one	TRUE	one-to-one	Ortho:1-1-1_623:1-1	TRUE	TRUE	PF07714	PTHR24057 PTHR24057:SF3	NA	NA	K03083	GO:0004672;GO:0004713;GO:0005524;GO:0006468	AT1G09840	shaggy-like protein kinase 41	LOC_Os03g62500	CGMC_GSK.5 - CGMC includes CDA, MAPK, GSK3, and CLKC kinases, expressed	PF07714	PTHR24057 PTHR24057:SF3	EC:2.7.11.1 EC:2.7.11.26	NA	K03083	GO:0004672;GO:0004713;GO:0005524;GO:0006468	AT1G09840	shaggy-like protein kinase 41	Cre12.g511850	Glycogen Synthase Kinase 3	LOC_Os03g62500	CGMC_GSK.5 - CGMC includes CDA, MAPK, GSK3, and CLKC kinases, expressed	PF07714	PTHR24057 PTHR24057:SF3	EC:2.7.11.1 EC:2.7.11.26	NA	K03083	GO:0004672;GO:0004713;GO:0005524;GO:0006468	AT1G09840	shaggy-like protein kinase 41	LOC_Os03g62500
pg.00196	SbiBTX642.01G018300	1	SbiRTX430.01G018200	1	Sobic.001G018200	1	one-to-one	one-to-one	one-to-one	one-to-one	one-to-one	one-to-one	one-to-one	TRUE	one-to-one	Ortho:1-1-1_623:1-1	TRUE	TRUE	PF01145	PTHR23222 PTHR23222:SF4	NA	NA	K17081	GO:0016020	AT1G03860	prohibitin 2	LOC_Os03g62490	prohibitin-2, putative, expressed	PF01145	PTHR23222 PTHR23222:SF4	NA	KOG3090	K17081	GO:0016020	AT1G03860	prohibitin 2	Cre02.g088000	Prohibitin	LOC_Os03g62490	prohibitin-2, putative, expressed	PF01145	PTHR23222 PTHR23222:SF4	NA	KOG3090	K17081	GO:0016020	AT1G03860	prohibitin 2	LOC_Os03g62490
pg.00197	SbiBTX642.01G018500	1	SbiRTX430.01G018400	1	Sobic.001G018350	1	one-to-one	one-to-one	one-to-one	one-to-one	one-to-one	one-to-one	one-to-one	TRUE	one-to-one	Ortho:1-1-1_623:1-1	TRUE	TRUE	PF02365	PTHR31989 PTHR31989:SF22	NA	NA	NA	GO:0003677;GO:0006355	NA	NA	LOC_Os03g61249	RD26, putative, expressed	PF02365	PTHR31989 PTHR31989:SF22	NA	NA	NA	GO:0003677;GO:0006355	NA	NA	NA	NA	LOC_Os03g61249	RD26, putative, expressed	PF02365	PTHR31989 PTHR31989:SF22	NA	NA	NA	GO:0003677;GO:0006355	NA	NA	LOC_Os03g61249
pg.00198	SbiBTX642.01G018600	1	SbiRTX430.01G018500	1	Sobic.001G018400	1	one-to-one	one-to-one	one-to-one	one-to-one	one-to-one	one-to-one	one-to-one	TRUE	one-to-one	Ortho:1-1-1_623:1-1	TRUE	TRUE	PF13962	PTHR24177 PTHR24177:SF40	NA	NA	NA	NA	NA	NA	NA	NA	PF13962	PTHR24177 PTHR24177:SF40	NA	NA	NA	NA	NA	NA	NA	NA	NA	NA	PF13962	PTHR24177 PTHR24177:SF40	NA	NA	NA	NA	NA	NA	NA
pg.00199	SbiBTX642.01G018700	1	SbiRTX430.01G018600	1	Sobic.001G018500	1	one-to-one	one-to-one	one-to-one	one-to-one	one-to-one	one-to-one	one-to-one	TRUE	one-to-one	Ortho:1-1-1_623:1-1	TRUE	TRUE	PF04418	PTHR21304 PTHR21304:SF0	NA	NA	K17784	NA	AT1G72170	Domain of unknown function (DUF543)	LOC_Os03g62420	expressed protein	PF04418	PTHR21304 PTHR21304:SF0	NA	NA	K17784	NA	AT1G72170	Domain of unknown function (DUF543)	Cre12.g515150	(1 of 1) K17784 - mitochondrial inner membrane organizing system protein 1 (MINOS1, MOS1)	LOC_Os03g62420	expressed protein	PF04418	PTHR21304 PTHR21304:SF0	NA	NA	K17784	NA	AT1G72170	Domain of unknown function (DUF543)	LOC_Os03g62420
pg.00200	NA	0	NA	0	Sobic.001G018550	1	neither-exist	neither-exist	not-exist	not-exist	no-match	no-match	no-match	FALSE	one-to-one	Ortho:missing_623:1-1	FALSE	FALSE	NA	NA	NA	NA	NA	NA	NA	NA	NA	NA	NA	NA	NA	NA	NA	NA	NA	NA	NA	NA	NA	NA	NA	NA	NA	NA	NA	NA	NA	NA	NA
pg.00201	SbiBTX642.01G018400	2	SbiRTX430.01G018300	2	Sobic.001G018300	2	many-to-many	many-to-many	many-to-many	many-to-many	one-to-many	one-to-many	one-to-many	FALSE	one-to-many	Ortho:not1-1-1_623:not1-1	FALSE	FALSE	PF00067	PTHR24298 PTHR24298:SF144	NA	NA	NA	GO:0004497;GO:0005506;GO:0016705;GO:0020037;GO:0055114	AT3G26300	cytochrome P450, family 71, subfamily B, polypeptide 34	LOC_Os03g63310	cytochrome P450 71E1, putative, expressed	PF00067	PTHR24298 PTHR24298:SF144	EC:1.14.13.68	KOG0156	NA	GO:0004497;GO:0005506;GO:0016705;GO:0020037;GO:0055114	AT3G26300	cytochrome P450, family 71, subfamily B, polypeptide 34	NA	NA	LOC_Os03g63310	cytochrome P450 71E1, putative, expressed	PF00067	PTHR24298 PTHR24298:SF144	EC:1.14.13.68	KOG0156	NA	GO:0004497;GO:0005506;GO:0016705;GO:0020037;GO:0055114	AT3G26300	cytochrome P450, family 71, subfamily B, polypeptide 34	LOC_Os03g63310
pg.00201	SbiBTX642.01G018400	2	SbiRTX430.01G018300	2	Sobic.001G018600	2	many-to-many	many-to-many	many-to-many	many-to-many	one-to-many	one-to-many	one-to-many	FALSE	one-to-many	Ortho:not1-1-1_623:not1-1	FALSE	FALSE	PF00067	PTHR24298 PTHR24298:SF144	NA	NA	NA	GO:0004497;GO:0005506;GO:0016705;GO:0020037;GO:0055114	AT3G26300	cytochrome P450, family 71, subfamily B, polypeptide 34	LOC_Os03g63310	cytochrome P450 71E1, putative, expressed	PF00067	PTHR24298 PTHR24298:SF144	EC:1.14.13.68	KOG0156	NA	GO:0004497;GO:0005506;GO:0016705;GO:0020037;GO:0055114	AT3G26300	cytochrome P450, family 71, subfamily B, polypeptide 34	NA	NA	LOC_Os03g63310	cytochrome P450 71E1, putative, expressed	PF00067	PTHR24298 PTHR24298:SF144	EC:1.14.13.68	KOG0156	NA	GO:0004497;GO:0005506;GO:0016705;GO:0020037;GO:0055114	AT3G26300	cytochrome P450, family 71, subfamily B, polypeptide 34	LOC_Os03g63310
pg.00201	SbiBTX642.01G018800	2	SbiRTX430.01G018300	2	Sobic.001G018300	2	many-to-many	many-to-many	many-to-many	many-to-many	one-to-many	one-to-many	one-to-many	FALSE	one-to-many	Ortho:not1-1-1_623:not1-1	FALSE	FALSE	PF00067	PTHR24298 PTHR24298:SF144	NA	NA	NA	GO:0004497;GO:0005506;GO:0016705;GO:0020037;GO:0055114	AT3G26300	cytochrome P450, family 71, subfamily B, polypeptide 34	LOC_Os03g63310	cytochrome P450 71E1, putative, expressed	PF00067	PTHR24298 PTHR24298:SF144	EC:1.14.13.68	KOG0156	NA	GO:0004497;GO:0005506;GO:0016705;GO:0020037;GO:0055114	AT3G26300	cytochrome P450, family 71, subfamily B, polypeptide 34	NA	NA	LOC_Os03g63310	cytochrome P450 71E1, putative, expressed	PF00067	PTHR24298 PTHR24298:SF144	EC:1.14.13.68	KOG0156	NA	GO:0004497;GO:0005506;GO:0016705;GO:0020037;GO:0055114	AT3G26300	cytochrome P450, family 71, subfamily B, polypeptide 34	LOC_Os03g63310
pg.00201	SbiBTX642.01G018800	2	SbiRTX430.01G018300	2	Sobic.001G018600	2	many-to-many	many-to-many	many-to-many	many-to-many	one-to-many	one-to-many	one-to-many	FALSE	one-to-many	Ortho:not1-1-1_623:not1-1	FALSE	FALSE	PF00067	PTHR24298 PTHR24298:SF144	NA	NA	NA	GO:0004497;GO:0005506;GO:0016705;GO:0020037;GO:0055114	AT3G26300	cytochrome P450, family 71, subfamily B, polypeptide 34	LOC_Os03g63310	cytochrome P450 71E1, putative, expressed	PF00067	PTHR24298 PTHR24298:SF144	EC:1.14.13.68	KOG0156	NA	GO:0004497;GO:0005506;GO:0016705;GO:0020037;GO:0055114	AT3G26300	cytochrome P450, family 71, subfamily B, polypeptide 34	NA	NA	LOC_Os03g63310	cytochrome P450 71E1, putative, expressed	PF00067	PTHR24298 PTHR24298:SF144	EC:1.14.13.68	KOG0156	NA	GO:0004497;GO:0005506;GO:0016705;GO:0020037;GO:0055114	AT3G26300	cytochrome P450, family 71, subfamily B, polypeptide 34	LOC_Os03g63310
pg.00201	SbiBTX642.01G018400	2	SbiRTX430.01G018700	2	Sobic.001G018300	2	many-to-many	many-to-many	many-to-many	many-to-many	one-to-many	one-to-many	one-to-many	FALSE	one-to-many	Ortho:not1-1-1_623:not1-1	FALSE	FALSE	PF00067	PTHR24298 PTHR24298:SF144	NA	NA	NA	GO:0004497;GO:0005506;GO:0016705;GO:0020037;GO:0055114	AT3G26300	cytochrome P450, family 71, subfamily B, polypeptide 34	LOC_Os03g63310	cytochrome P450 71E1, putative, expressed	PF00067	PTHR24298 PTHR24298:SF144	EC:1.14.13.68	KOG0156	NA	GO:0004497;GO:0005506;GO:0016705;GO:0020037;GO:0055114	AT3G26300	cytochrome P450, family 71, subfamily B, polypeptide 34	NA	NA	LOC_Os03g63310	cytochrome P450 71E1, putative, expressed	PF00067	PTHR24298 PTHR24298:SF144	EC:1.14.13.68	KOG0156	NA	GO:0004497;GO:0005506;GO:0016705;GO:0020037;GO:0055114	AT3G26300	cytochrome P450, family 71, subfamily B, polypeptide 34	LOC_Os03g63310
pg.00201	SbiBTX642.01G018400	2	SbiRTX430.01G018700	2	Sobic.001G018600	2	many-to-many	many-to-many	many-to-many	many-to-many	one-to-many	one-to-many	one-to-many	FALSE	one-to-many	Ortho:not1-1-1_623:not1-1	FALSE	FALSE	PF00067	PTHR24298 PTHR24298:SF144	NA	NA	NA	GO:0004497;GO:0005506;GO:0016705;GO:0020037;GO:0055114	AT3G26300	cytochrome P450, family 71, subfamily B, polypeptide 34	LOC_Os03g63310	cytochrome P450 71E1, putative, expressed	PF00067	PTHR24298 PTHR24298:SF144	EC:1.14.13.68	KOG0156	NA	GO:0004497;GO:0005506;GO:0016705;GO:0020037;GO:0055114	AT3G26300	cytochrome P450, family 71, subfamily B, polypeptide 34	NA	NA	LOC_Os03g63310	cytochrome P450 71E1, putative, expressed	PF00067	PTHR24298 PTHR24298:SF144	EC:1.14.13.68	KOG0156	NA	GO:0004497;GO:0005506;GO:0016705;GO:0020037;GO:0055114	AT3G26300	cytochrome P450, family 71, subfamily B, polypeptide 34	LOC_Os03g63310
pg.00201	SbiBTX642.01G018800	2	SbiRTX430.01G018700	2	Sobic.001G018300	2	many-to-many	many-to-many	many-to-many	many-to-many	one-to-many	one-to-many	one-to-many	FALSE	one-to-many	Ortho:not1-1-1_623:not1-1	FALSE	FALSE	PF00067	PTHR24298 PTHR24298:SF144	NA	NA	NA	GO:0004497;GO:0005506;GO:0016705;GO:0020037;GO:0055114	AT3G26300	cytochrome P450, family 71, subfamily B, polypeptide 34	LOC_Os03g63310	cytochrome P450 71E1, putative, expressed	PF00067	PTHR24298 PTHR24298:SF144	EC:1.14.13.68	KOG0156	NA	GO:0004497;GO:0005506;GO:0016705;GO:0020037;GO:0055114	AT3G26300	cytochrome P450, family 71, subfamily B, polypeptide 34	NA	NA	LOC_Os03g63310	cytochrome P450 71E1, putative, expressed	PF00067	PTHR24298 PTHR24298:SF144	EC:1.14.13.68	KOG0156	NA	GO:0004497;GO:0005506;GO:0016705;GO:0020037;GO:0055114	AT3G26300	cytochrome P450, family 71, subfamily B, polypeptide 34	LOC_Os03g63310
pg.00201	SbiBTX642.01G018800	2	SbiRTX430.01G018700	2	Sobic.001G018600	2	many-to-many	many-to-many	many-to-many	many-to-many	one-to-many	one-to-many	one-to-many	FALSE	one-to-many	Ortho:not1-1-1_623:not1-1	FALSE	FALSE	PF00067	PTHR24298 PTHR24298:SF144	NA	NA	NA	GO:0004497;GO:0005506;GO:0016705;GO:0020037;GO:0055114	AT3G26300	cytochrome P450, family 71, subfamily B, polypeptide 34	LOC_Os03g63310	cytochrome P450 71E1, putative, expressed	PF00067	PTHR24298 PTHR24298:SF144	EC:1.14.13.68	KOG0156	NA	GO:0004497;GO:0005506;GO:0016705;GO:0020037;GO:0055114	AT3G26300	cytochrome P450, family 71, subfamily B, polypeptide 34	NA	NA	LOC_Os03g63310	cytochrome P450 71E1, putative, expressed	PF00067	PTHR24298 PTHR24298:SF144	EC:1.14.13.68	KOG0156	NA	GO:0004497;GO:0005506;GO:0016705;GO:0020037;GO:0055114	AT3G26300	cytochrome P450, family 71, subfamily B, polypeptide 34	LOC_Os03g63310
pg.00202	SbiBTX642.01G018900	1	SbiRTX430.01G018800	1	Sobic.001G018700	1	one-to-one	one-to-one	one-to-one	one-to-one	one-to-one	one-to-one	one-to-one	TRUE	one-to-one	Ortho:1-1-1_623:1-1	TRUE	TRUE	PF02365	PTHR31989 PTHR31989:SF22	NA	NA	NA	GO:0003677;GO:0006355	NA	NA	LOC_Os03g61249	RD26, putative, expressed	PF02365	PTHR31989 PTHR31989:SF22	NA	NA	NA	GO:0003677;GO:0006355	NA	NA	NA	NA	LOC_Os03g61249	RD26, putative, expressed	PF02365	PTHR31989 PTHR31989:SF22	NA	NA	NA	GO:0003677;GO:0006355	NA	NA	LOC_Os03g61249
pg.00203	SbiBTX642.01G019000	1	SbiRTX430.01G018900	1	Sobic.001G018800	1	one-to-one	one-to-one	one-to-one	one-to-one	one-to-one	one-to-one	one-to-one	TRUE	one-to-one	Ortho:1-1-1_623:1-1	TRUE	TRUE	PF00935	PTHR10369 PTHR10369:SF3	NA	NA	K02929	GO:0003735;GO:0005622;GO:0005840;GO:0006412	NA	NA	NA	NA	PF00935	PTHR10369 PTHR10369:SF3	NA	KOG3464	K02929	GO:0003735;GO:0005622;GO:0005840;GO:0006412	NA	NA	Cre06.g310700	Ribosomal protein L36a	NA	NA	PF00935	PTHR10369 PTHR10369:SF3	NA	KOG3464	K02929	GO:0003735;GO:0005622;GO:0005840;GO:0006412	AT3G23390	Zinc-binding ribosomal protein family protein	LOC_Os07g26740
pg.00204	SbiBTX642.01G019100	1	SbiRTX430.01G019000	1	Sobic.001G018900	1	one-to-one	one-to-one	one-to-one	one-to-one	one-to-one	one-to-one	one-to-one	TRUE	one-to-one	Ortho:1-1-1_623:1-1	TRUE	TRUE	PF00467 PF00900 PF01479 PF08071 PF16121	PTHR11581 PTHR11581:SF10	NA	NA	K02987	GO:0003723;GO:0003735;GO:0005622;GO:0005840;GO:0006412	AT5G58420	Ribosomal protein S4 (RPS4A) family protein	NA	NA	PF00467 PF00900 PF01479 PF08071 PF16121	PTHR11581 PTHR11581:SF10	NA	KOG0378	K02987	GO:0003723;GO:0003735;GO:0005622;GO:0005840;GO:0006412	AT5G58420	Ribosomal protein S4 (RPS4A) family protein	Cre06.g308250	Cytosolic 80S ribosomal protein S4	NA	NA	PF00467 PF00900 PF01479 PF08071 PF16121	PTHR11581 PTHR11581:SF10	NA	KOG0378	K02987	GO:0003723;GO:0003735;GO:0005622;GO:0005840;GO:0006412	AT5G58420	Ribosomal protein S4 (RPS4A) family protein	NA
pg.00205	NA	0	NA	0	Sobic.001G019000	1	neither-exist	neither-exist	not-exist	not-exist	no-match	no-match	no-match	FALSE	one-to-one	Ortho:missing_623:1-1	FALSE	FALSE	NA	NA	NA	NA	NA	NA	NA	NA	NA	NA	NA	NA	NA	NA	NA	NA	NA	NA	NA	NA	NA	NA	NA	NA	NA	NA	NA	NA	NA	NA	NA
pg.00206	SbiBTX642.01G019200	1	SbiRTX430.01G019100	1	Sobic.001G019100	1	one-to-one	one-to-one	one-to-one	one-to-one	one-to-one	one-to-one	one-to-one	TRUE	one-to-one	Ortho:1-1-1_623:1-1	TRUE	TRUE	NA	PTHR31415 PTHR31415:SF19	NA	NA	NA	NA	NA	NA	NA	NA	NA	PTHR31415 PTHR31415:SF19	NA	NA	NA	NA	NA	NA	NA	NA	NA	NA	NA	PTHR31415 PTHR31415:SF19	NA	NA	NA	NA	NA	NA	NA
pg.00207	SbiBTX642.01G019300	1	SbiRTX430.01G019200	1	Sobic.001G019200	1	one-to-one	one-to-one	one-to-one	one-to-one	one-to-one	one-to-one	one-to-one	TRUE	one-to-one	Ortho:1-1-1_623:1-1	TRUE	TRUE	NA	PTHR31060 PTHR31060:SF2	NA	NA	NA	NA	AT2G13690	PRLI-interacting factor, putative	LOC_Os04g20920	H-BTB2 - Bric-a-Brac, Tramtrack, Broad Complex BTB domain with H family conserved sequence, expressed	NA	PTHR31060 PTHR31060:SF2	NA	NA	NA	NA	AT2G13690	PRLI-interacting factor, putative	NA	NA	LOC_Os04g20920	H-BTB2 - Bric-a-Brac, Tramtrack, Broad Complex BTB domain with H family conserved sequence, expressed	NA	PTHR31060 PTHR31060:SF2	NA	NA	NA	NA	AT2G13690	PRLI-interacting factor, putative	LOC_Os04g20920
pg.00208	SbiBTX642.01G019400	1	SbiRTX430.01G019300	1	Sobic.001G019300	1	one-to-one	one-to-one	one-to-one	one-to-one	one-to-one	one-to-one	one-to-one	TRUE	one-to-one	Ortho:1-1-1_623:1-1	TRUE	TRUE	PF07676	PTHR32161 PTHR32161:SF8	NA	NA	NA	NA	AT1G21680	DPP6 N-terminal domain-like protein	LOC_Os03g62370	WD40-like Beta Propeller Repeat family protein, expressed	PF07676	PTHR32161 PTHR32161:SF8	NA	NA	NA	NA	AT1G21680	DPP6 N-terminal domain-like protein	NA	NA	LOC_Os03g62370	WD40-like Beta Propeller Repeat family protein, expressed	PF07676	PTHR32161 PTHR32161:SF8	NA	NA	NA	NA	AT1G21680	DPP6 N-terminal domain-like protein	LOC_Os03g62370
pg.00209	SbiBTX642.01G019500	1	SbiRTX430.01G019400	1	Sobic.001G019400	1	one-to-one	one-to-one	one-to-one	one-to-one	one-to-one	one-to-one	one-to-one	TRUE	one-to-one	Ortho:1-1-1_623:1-1	TRUE	TRUE	PF00069	PTHR27001 PTHR27001:SF61	NA	NA	NA	GO:0004672;GO:0004713;GO:0005524;GO:0006468	NA	NA	LOC_Os03g62340	protein kinase family protein, putative, expressed	PF00069	PTHR27001 PTHR27001:SF61	EC:2.7.11.1	KOG1187	NA	GO:0004672;GO:0004713;GO:0005524;GO:0006468	NA	NA	NA	NA	LOC_Os03g62340	protein kinase family protein, putative, expressed	PF00069	PTHR27001 PTHR27001:SF61	EC:2.7.11.1	KOG1187	NA	GO:0004672;GO:0004713;GO:0005524;GO:0006468	NA	NA	LOC_Os03g62340
pg.00210	SbiBTX642.01G019600	1	SbiRTX430.01G019500	1	Sobic.001G019500	1	one-to-one	one-to-one	one-to-one	one-to-one	one-to-one	one-to-one	one-to-one	TRUE	one-to-one	Ortho:1-1-1_623:1-1	TRUE	TRUE	NA	PTHR35466	NA	NA	NA	NA	NA	NA	LOC_Os03g62330	expressed protein	PF05097	PTHR35466	NA	NA	NA	NA	NA	NA	NA	NA	LOC_Os03g62330	expressed protein	NA	PTHR35466	NA	NA	NA	NA	NA	NA	LOC_Os03g62330
pg.00211	NA	0	NA	0	Sobic.001G019601	1	neither-exist	neither-exist	not-exist	not-exist	no-match	no-match	no-match	FALSE	one-to-one	Ortho:missing_623:1-1	FALSE	FALSE	NA	NA	NA	NA	NA	NA	NA	NA	NA	NA	NA	NA	NA	NA	NA	NA	NA	NA	NA	NA	NA	NA	NA	NA	NA	NA	NA	NA	NA	NA	NA
pg.00212	SbiBTX642.01G019700	1	NA	0	NA	0	not-exist	no-match	neither-exist	no-match	no-match	one-to-one	430:none_642:one	FALSE	no-match	Ortho:missing_623:no-match	FALSE	FALSE	NA	NA	NA	NA	NA	NA	NA	NA	NA	NA	NA	NA	NA	NA	NA	NA	NA	NA	NA	NA	NA	NA	PF03208	PTHR19317 PTHR19317:SF8	NA	KOG3142	NA	NA	AT2G40380	prenylated RAB acceptor 1.B2	LOC_Os05g39670
pg.00213	SbiBTX642.01G019800	1	SbiRTX430.01G019600	1	Sobic.001G019700	1	one-to-one	one-to-one	one-to-one	one-to-one	one-to-one	one-to-one	one-to-one	TRUE	one-to-one	Ortho:1-1-1_623:1-1	TRUE	TRUE	PF01554	PTHR11206 PTHR11206:SF75	NA	NA	K03327	GO:0006855;GO:0015238;GO:0015297;GO:0016020;GO:0055085	AT1G71870	MATE efflux family protein	LOC_Os03g62270	MATE efflux family protein, putative, expressed	PF01554	PTHR11206 PTHR11206:SF75	NA	KOG1347	K03327	GO:0006855;GO:0015238;GO:0015297;GO:0016020;GO:0055085	AT1G71870	MATE efflux family protein	NA	NA	LOC_Os03g62270	MATE efflux family protein, putative, expressed	PF01554	PTHR11206 PTHR11206:SF75	NA	KOG1347	K03327	GO:0006855;GO:0015238;GO:0015297;GO:0016020;GO:0055085	AT1G71870	MATE efflux family protein	LOC_Os03g62270
pg.00214	SbiBTX642.01G019900	1	SbiRTX430.01G019700	1	Sobic.001G019800	1	one-to-one	one-to-one	one-to-one	one-to-one	one-to-one	one-to-one	one-to-one	TRUE	one-to-one	Ortho:1-1-1_623:1-1	TRUE	TRUE	PF01494	PTHR13789 PTHR13789:SF240	NA	NA	K06126	GO:0004497;GO:0006744;GO:0016709;GO:0050660;GO:0055114;GO:0071949	AT3G24200	FAD/NAD(P)-binding oxidoreductase family protein	LOC_Os03g62260	FAD binding domain containing protein, expressed	PF01494	PTHR13789 PTHR13789:SF240	NA	KOG3855	K06126	GO:0004497;GO:0006744;GO:0016709;GO:0050660;GO:0055114;GO:0071949	AT3G24200	FAD/NAD(P)-binding oxidoreductase family protein	Cre02.g112850	Flavin-dependent monoxygenase	LOC_Os03g62260	FAD binding domain containing protein, expressed	PF01494	PTHR13789 PTHR13789:SF240	NA	KOG3855	K06126	GO:0004497;GO:0006744;GO:0016709;GO:0050660;GO:0055114;GO:0071949	AT3G24200	FAD/NAD(P)-binding oxidoreductase family protein	LOC_Os03g62260
pg.00215	SbiBTX642.01G020000	1	SbiRTX430.01G019800	1	Sobic.001G019900	1	one-to-one	one-to-one	one-to-one	one-to-one	one-to-one	one-to-one	one-to-one	TRUE	one-to-one	Ortho:1-1-1_623:1-1	TRUE	TRUE	PF06803	PTHR22894	NA	NA	K15707	GO:0005515;GO:0008270	AT1G72175	RING/U-box protein with domain of unknown function (DUF 1232)	NA	NA	PF06803	PTHR22894	NA	KOG4172	K15707	GO:0005515;GO:0008270	AT1G72175	RING/U-box protein with domain of unknown function (DUF 1232)	NA	NA	NA	NA	PF06803	PTHR22894	NA	KOG4172	K15707	GO:0005515;GO:0008270	AT1G72175	RING/U-box protein with domain of unknown function (DUF 1232)	NA
pg.00216	SbiBTX642.01G020100	1	SbiRTX430.01G019900	1	Sobic.001G020000	1	one-to-one	one-to-one	one-to-one	one-to-one	one-to-one	one-to-one	one-to-one	TRUE	one-to-one	Ortho:1-1-1_623:1-1	TRUE	TRUE	NA	PTHR11203 PTHR11203:SF5	NA	NA	K14402	GO:0005847;GO:0006378;GO:0006379	AT5G23880	cleavage and polyadenylation specificity factor 100	LOC_Os09g39590	metallo-beta-lactamase, putative, expressed	PF00753 PF07521 PF10996 PF13299	PTHR11203 PTHR11203:SF5	NA	NA	K14402	GO:0005847;GO:0006378;GO:0006379	AT5G23880	cleavage and polyadenylation specificity factor 100	Cre12.g487600	Putative cleavage and polyadenylation specificity factor 100 kDa subunit	LOC_Os09g39590	metallo-beta-lactamase, putative, expressed	PF00753 PF07521 PF10996 PF13299 PF16661	PTHR11203 PTHR11203:SF5	NA	NA	K14402	GO:0005847;GO:0006378;GO:0006379	AT5G23880	cleavage and polyadenylation specificity factor 100	LOC_Os09g39590
pg.00217	NA	0	SbiRTX430.01G020000	1	NA	0	no-match	not-exist	no-match	neither-exist	one-to-one	no-match	430:one_642:none	FALSE	no-match	Ortho:missing_623:no-match	FALSE	FALSE	NA	NA	NA	NA	NA	NA	NA	NA	NA	NA	NA	NA	NA	NA	NA	NA	NA	NA	NA	NA	NA	NA	NA	NA	NA	NA	NA	NA	NA	NA	NA
pg.00218	SbiBTX642.01G020200	1	SbiRTX430.01G020100	1	Sobic.001G020100	1	one-to-one	one-to-one	one-to-one	one-to-one	one-to-one	one-to-one	one-to-one	TRUE	one-to-one	Ortho:1-1-1_623:1-1	TRUE	TRUE	PF02536	PTHR13068 PTHR13068:SF26	NA	NA	NA	GO:0003690;GO:0005739;GO:0006355	AT4G09620	Mitochondrial transcription termination factor family protein	LOC_Os03g62240	expressed protein	PF02536	PTHR13068 PTHR13068:SF26	NA	NA	NA	GO:0003690;GO:0005739;GO:0006355	AT4G09620	Mitochondrial transcription termination factor family protein	Cre10.g445100	Conserved in the Green Lineage	LOC_Os03g62240	expressed protein	PF02536	PTHR13068 PTHR13068:SF26	NA	NA	NA	GO:0003690;GO:0005739;GO:0006355	AT4G09620	Mitochondrial transcription termination factor family protein	LOC_Os03g62240
pg.00219	SbiBTX642.01G020300	1	SbiRTX430.01G020200	1	Sobic.001G020200	1	one-to-one	one-to-one	one-to-one	one-to-one	one-to-one	one-to-one	one-to-one	TRUE	one-to-one	Ortho:1-1-1_623:1-1	TRUE	TRUE	NA	PTHR10593 PTHR10593:SF27	NA	NA	NA	NA	NA	NA	LOC_Os03g62230	ZOS3-24 - C2H2 zinc finger protein, expressed	NA	PTHR10593 PTHR10593:SF27	NA	NA	NA	GO:0003676;GO:0046872	NA	NA	NA	NA	LOC_Os03g62230	ZOS3-24 - C2H2 zinc finger protein, expressed	NA	PTHR10593 PTHR10593:SF27	NA	NA	NA	GO:0046872	NA	NA	LOC_Os03g62230
pg.00220	SbiBTX642.01G020400	1	SbiRTX430.01G020300	1	NA	0	one-to-one	one-to-one	no-match	no-match	one-to-one	one-to-one	one-to-one	TRUE	no-match	Ortho:1-1-1_623:no-match	TRUE	FALSE	PF05922	PTHR10795 PTHR10795:SF365	NA	NA	NA	NA	NA	NA	LOC_Os03g62210	subtilisin N-terminal Region family protein, expressed	PF05922	PTHR10795 PTHR10795:SF365	NA	NA	NA	NA	AT2G39851	Proteinase inhibitor, propeptide	NA	NA	LOC_Os03g62210	subtilisin N-terminal Region family protein, expressed	PF05922	PTHR10795 PTHR10795:SF365	NA	NA	NA	NA	NA	NA	LOC_Os03g62210
pg.00221	NA	0	NA	0	Sobic.001G020350	1	neither-exist	neither-exist	not-exist	not-exist	no-match	no-match	no-match	FALSE	one-to-one	Ortho:missing_623:1-1	FALSE	FALSE	NA	NA	NA	NA	NA	NA	NA	NA	NA	NA	NA	NA	NA	NA	NA	NA	NA	NA	NA	NA	NA	NA	NA	NA	NA	NA	NA	NA	NA	NA	NA
pg.00222	SbiBTX642.01G020500	1	SbiRTX430.01G020400	1	NA	0	one-to-one	one-to-one	no-match	no-match	one-to-one	one-to-one	one-to-one	TRUE	no-match	Ortho:1-1-1_623:no-match	TRUE	FALSE	PF00909	PTHR11730 PTHR11730:SF37	NA	NA	K03320	GO:0008519;GO:0015696;GO:0016020;GO:0072488	NA	NA	LOC_Os03g62200	ammonium transporter protein, putative, expressed	PF00909	PTHR11730 PTHR11730:SF37	NA	KOG0682	K03320	GO:0008519;GO:0015696;GO:0016020;GO:0072488	NA	NA	NA	NA	LOC_Os03g62200	ammonium transporter protein, putative, expressed	PF00909	PTHR11730 PTHR11730:SF37	NA	KOG0682	K03320	GO:0008519;GO:0015696;GO:0016020;GO:0072488	NA	NA	LOC_Os03g62200
pg.00223	SbiBTX642.01G020600	1	SbiRTX430.01G020500	1	Sobic.001G020500	1	one-to-one	one-to-one	one-to-one	one-to-one	one-to-one	one-to-one	one-to-one	TRUE	one-to-one	Ortho:1-1-1_623:1-1	TRUE	TRUE	PF00069 PF00954 PF01453 PF08276	PTHR27002 PTHR27002:SF52	NA	NA	NA	GO:0004672;GO:0004674;GO:0004713;GO:0005524;GO:0006468;GO:0048544	AT1G34300	lectin protein kinase family protein	LOC_Os03g62180	lectin protein kinase family protein, putative, expressed	PF00069 PF00954 PF01453 PF08276	PTHR27002 PTHR27002:SF52	EC:2.7.11.1	KOG1187	NA	GO:0004672;GO:0004674;GO:0004713;GO:0005524;GO:0006468;GO:0048544	AT1G34300	lectin protein kinase family protein	Cre01.g011800	(1 of 18) KOG0581 - Mitogen-activated protein kinase kinase (MAP2K)	LOC_Os03g62180	lectin protein kinase family protein, putative, expressed	PF00069 PF00954 PF01453 PF08276	PTHR27002 PTHR27002:SF52	EC:2.7.11.1	KOG1187	NA	GO:0004672;GO:0004674;GO:0004713;GO:0005524;GO:0006468;GO:0048544	AT1G34300	lectin protein kinase family protein	LOC_Os03g62180
pg.00224	SbiBTX642.01G020700	1	SbiRTX430.01G020600	1	Sobic.001G020600	1	one-to-one	one-to-one	one-to-one	one-to-one	one-to-one	one-to-one	one-to-one	TRUE	one-to-one	Ortho:1-1-1_623:1-1	TRUE	TRUE	PF03364	PTHR34060 PTHR34060:SF2	NA	NA	NA	NA	AT5G08720	(1 of 6) PF03364 - Polyketide cyclase / dehydrase and lipid transport (Polyketide_cyc)	LOC_Os03g62170	cyclase/dehydrase family protein, expressed	PF03364	PTHR34060 PTHR34060:SF2	NA	NA	NA	NA	AT5G08720	(1 of 6) PF03364 - Polyketide cyclase / dehydrase and lipid transport (Polyketide_cyc)	NA	NA	LOC_Os03g62170	cyclase/dehydrase family protein, expressed	PF03364	PTHR34060 PTHR34060:SF2	NA	NA	NA	NA	AT5G08720	(1 of 6) PF03364 - Polyketide cyclase / dehydrase and lipid transport (Polyketide_cyc)	LOC_Os03g62170
pg.00225	SbiBTX642.01G020800	1	SbiRTX430.01G020700	1	Sobic.001G020700	1	one-to-one	one-to-one	one-to-one	one-to-one	one-to-one	one-to-one	one-to-one	TRUE	one-to-one	Ortho:1-1-1_623:1-1	TRUE	TRUE	NA	PTHR35295	NA	NA	NA	NA	AT2G33793	NA	LOC_Os03g62160	expressed protein	NA	PTHR35295	NA	NA	NA	GO:0003677;GO:0005506;GO:0005634;GO:0006302;GO:0006310;GO:0009055;GO:0020037;GO:0022900	AT2G33793	NA	NA	NA	LOC_Os03g62160	expressed protein	NA	PTHR35295	NA	NA	NA	NA	AT2G33793	NA	LOC_Os03g62160
pg.00226	NA	0	NA	0	Sobic.001G020800	1	neither-exist	neither-exist	not-exist	not-exist	no-match	no-match	no-match	FALSE	one-to-one	Ortho:missing_623:1-1	FALSE	FALSE	NA	NA	NA	NA	NA	NA	NA	NA	NA	NA	NA	NA	NA	NA	NA	NA	NA	NA	NA	NA	NA	NA	NA	NA	NA	NA	NA	NA	NA	NA	NA
pg.00227	SbiBTX642.01G020900	1	SbiRTX430.01G020800	1	NA	0	one-to-one	one-to-one	no-match	no-match	one-to-one	one-to-one	one-to-one	TRUE	no-match	Ortho:1-1-1_623:no-match	TRUE	FALSE	PF00226	PTHR24078 PTHR24078:SF181	NA	NA	NA	NA	AT4G19590	Chaperone DnaJ-domain superfamily protein	LOC_Os10g11012	expressed protein	PF00226	PTHR24078 PTHR24078:SF181	NA	NA	NA	GO:0016021;GO:0019835;GO:0050829	AT4G19590	Chaperone DnaJ-domain superfamily protein	NA	NA	LOC_Os10g11012	expressed protein	PF00226	PTHR24078 PTHR24078:SF181	NA	NA	NA	NA	AT4G19590	Chaperone DnaJ-domain superfamily protein	LOC_Os10g11012
pg.00228	NA	0	SbiRTX430.01G020900	1	Sobic.001G020900	1	no-match	not-exist	one-to-one	not-exist	one-to-one	no-match	430:one_642:none	FALSE	one-to-one	Ortho:missing_623:1-1	FALSE	FALSE	NA	NA	NA	NA	NA	NA	NA	NA	NA	NA	PF00226	PTHR24078 PTHR24078:SF181	NA	NA	NA	NA	AT4G19590	Chaperone DnaJ-domain superfamily protein	NA	NA	LOC_Os03g62120	heat shock protein DnaJ, putative, expressed	NA	NA	NA	NA	NA	NA	NA	NA	NA
pg.00229	SbiBTX642.01G021000	1	NA	0	NA	0	not-exist	no-match	neither-exist	no-match	no-match	one-to-one	430:none_642:one	FALSE	no-match	Ortho:missing_623:no-match	FALSE	FALSE	NA	NA	NA	NA	NA	NA	NA	NA	NA	NA	NA	NA	NA	NA	NA	NA	NA	NA	NA	NA	NA	NA	NA	NA	NA	NA	NA	NA	NA	NA	NA
pg.00230	SbiBTX642.01G021100	1	SbiRTX430.01G021000	1	Sobic.001G021000	1	one-to-one	one-to-one	one-to-one	one-to-one	one-to-one	one-to-one	one-to-one	TRUE	one-to-one	Ortho:1-1-1_623:1-1	TRUE	TRUE	PF04095	PTHR11098 PTHR11098:SF17	NA	NA	K00763	GO:0004514;GO:0004516;GO:0009435;GO:0019358	AT2G23420	nicotinate phosphoribosyltransferase 2	LOC_Os03g62110	nicotinate phosphoribosyltransferase family domain containing protein, expressed	PF04095	PTHR11098 PTHR11098:SF17	EC:6.3.4.21	NA	K00763	GO:0004514;GO:0004516;GO:0009435;GO:0019358	AT2G23420	nicotinate phosphoribosyltransferase 2	NA	NA	LOC_Os03g62110	nicotinate phosphoribosyltransferase family domain containing protein, expressed	PF04095	PTHR11098 PTHR11098:SF17	EC:6.3.4.21	NA	K00763	GO:0004514;GO:0004516;GO:0009435;GO:0019358	AT2G23420	nicotinate phosphoribosyltransferase 2	LOC_Os03g62110
pg.00231	SbiBTX642.01G021200	1	SbiRTX430.01G021100	1	Sobic.001G021100	1	one-to-one	one-to-one	one-to-one	one-to-one	one-to-one	one-to-one	one-to-one	TRUE	one-to-one	Ortho:1-1-1_623:1-1	TRUE	TRUE	PF02536	PTHR13068 PTHR13068:SF17	NA	NA	K15032	GO:0003690;GO:0005739;GO:0006355	NA	NA	NA	NA	PF02536	PTHR13068 PTHR13068:SF17	NA	NA	K15032	GO:0003690;GO:0005739;GO:0006355	NA	NA	NA	NA	NA	NA	PF02536	PTHR13068 PTHR13068:SF17	NA	NA	K15032	GO:0003690;GO:0005739;GO:0006355	NA	NA	NA
pg.00232	SbiBTX642.01G021300	1	NA	0	Sobic.001G021200	1	not-exist	no-match	not-exist	one-to-one	no-match	one-to-one	430:none_642:one	FALSE	one-to-one	Ortho:missing_623:1-1	FALSE	FALSE	NA	NA	NA	NA	NA	NA	NA	NA	NA	NA	NA	NA	NA	NA	NA	NA	NA	NA	NA	NA	NA	NA	NA	PTHR23115 PTHR23115:SF131	NA	NA	K03234	NA	NA	NA	NA
pg.00233	SbiBTX642.01G021400	2	SbiRTX430.01G021200	2	Sobic.001G021300	2	many-to-many	many-to-many	many-to-many	many-to-many	one-to-many	one-to-many	one-to-many	FALSE	one-to-many	Ortho:not1-1-1_623:not1-1	FALSE	FALSE	PF00009 PF00679 PF03144 PF03764 PF14492	PTHR23115 PTHR23115:SF131	NA	NA	K03234	GO:0003924;GO:0005525	AT1G56070	Ribosomal protein S5/Elongation factor G/III/V family protein	LOC_Os04g02820	elongation factor, putative, expressed	PF00009 PF00679 PF03144 PF03764 PF14492	PTHR23115 PTHR23115:SF131	EC:3.6.5.3	NA	K03234	GO:0003924;GO:0005525	AT1G56070	Ribosomal protein S5/Elongation factor G/III/V family protein	Cre12.g516200	Ribosomal protein S5/Elongation Factor G/III/V family protein	LOC_Os04g02820	elongation factor, putative, expressed	PF00009 PF00679 PF03144 PF03764 PF14492	PTHR23115 PTHR23115:SF131	EC:3.6.5.3	NA	K03234	GO:0003924;GO:0005525	AT1G56070	Ribosomal protein S5/Elongation factor G/III/V family protein	LOC_Os04g02820
pg.00233	SbiBTX642.01G021400	2	SbiRTX430.01G021200	2	Sobic.001G021400	2	many-to-many	many-to-many	many-to-many	many-to-many	one-to-many	one-to-many	one-to-many	FALSE	one-to-many	Ortho:not1-1-1_623:not1-1	FALSE	FALSE	PF00009 PF00679 PF03144 PF03764 PF14492	PTHR23115 PTHR23115:SF131	NA	NA	K03234	GO:0003924;GO:0005525	AT1G56070	Ribosomal protein S5/Elongation factor G/III/V family protein	LOC_Os04g02820	elongation factor, putative, expressed	PF00009 PF00679 PF03144 PF03764 PF14492	PTHR23115 PTHR23115:SF131	EC:3.6.5.3	NA	K03234	GO:0003924;GO:0005525	AT1G56070	Ribosomal protein S5/Elongation factor G/III/V family protein	Cre12.g516200	Ribosomal protein S5/Elongation Factor G/III/V family protein	LOC_Os04g02820	elongation factor, putative, expressed	PF00009 PF00679 PF03144 PF03764 PF14492	PTHR23115 PTHR23115:SF131	EC:3.6.5.3	NA	K03234	GO:0003924;GO:0005525	AT1G56070	Ribosomal protein S5/Elongation factor G/III/V family protein	LOC_Os04g02820
pg.00233	SbiBTX642.01G021500	2	SbiRTX430.01G021200	2	Sobic.001G021300	2	many-to-many	many-to-many	many-to-many	many-to-many	one-to-many	one-to-many	one-to-many	FALSE	one-to-many	Ortho:not1-1-1_623:not1-1	FALSE	FALSE	PF00009 PF00679 PF03144 PF03764 PF14492	PTHR23115 PTHR23115:SF131	NA	NA	K03234	GO:0003924;GO:0005525	AT1G56070	Ribosomal protein S5/Elongation factor G/III/V family protein	LOC_Os04g02820	elongation factor, putative, expressed	PF00009 PF00679 PF03144 PF03764 PF14492	PTHR23115 PTHR23115:SF131	EC:3.6.5.3	NA	K03234	GO:0003924;GO:0005525	AT1G56070	Ribosomal protein S5/Elongation factor G/III/V family protein	Cre12.g516200	Ribosomal protein S5/Elongation Factor G/III/V family protein	LOC_Os04g02820	elongation factor, putative, expressed	PF00009 PF00679 PF03144 PF03764 PF14492	PTHR23115 PTHR23115:SF131	EC:3.6.5.3	NA	K03234	GO:0003924;GO:0005525	AT1G56070	Ribosomal protein S5/Elongation factor G/III/V family protein	LOC_Os04g02820
pg.00233	SbiBTX642.01G021500	2	SbiRTX430.01G021200	2	Sobic.001G021400	2	many-to-many	many-to-many	many-to-many	many-to-many	one-to-many	one-to-many	one-to-many	FALSE	one-to-many	Ortho:not1-1-1_623:not1-1	FALSE	FALSE	PF00009 PF00679 PF03144 PF03764 PF14492	PTHR23115 PTHR23115:SF131	NA	NA	K03234	GO:0003924;GO:0005525	AT1G56070	Ribosomal protein S5/Elongation factor G/III/V family protein	LOC_Os04g02820	elongation factor, putative, expressed	PF00009 PF00679 PF03144 PF03764 PF14492	PTHR23115 PTHR23115:SF131	EC:3.6.5.3	NA	K03234	GO:0003924;GO:0005525	AT1G56070	Ribosomal protein S5/Elongation factor G/III/V family protein	Cre12.g516200	Ribosomal protein S5/Elongation Factor G/III/V family protein	LOC_Os04g02820	elongation factor, putative, expressed	PF00009 PF00679 PF03144 PF03764 PF14492	PTHR23115 PTHR23115:SF131	EC:3.6.5.3	NA	K03234	GO:0003924;GO:0005525	AT1G56070	Ribosomal protein S5/Elongation factor G/III/V family protein	LOC_Os04g02820
pg.00233	SbiBTX642.01G021400	2	SbiRTX430.01G021300	2	Sobic.001G021300	2	many-to-many	many-to-many	many-to-many	many-to-many	one-to-many	one-to-many	one-to-many	FALSE	one-to-many	Ortho:not1-1-1_623:not1-1	FALSE	FALSE	PF00009 PF00679 PF03144 PF03764 PF14492	PTHR23115 PTHR23115:SF131	NA	NA	K03234	GO:0003924;GO:0005525	AT1G56070	Ribosomal protein S5/Elongation factor G/III/V family protein	LOC_Os04g02820	elongation factor, putative, expressed	PF00009 PF00679 PF03144 PF03764 PF14492	PTHR23115 PTHR23115:SF131	EC:3.6.5.3	NA	K03234	GO:0003924;GO:0005525	AT1G56070	Ribosomal protein S5/Elongation factor G/III/V family protein	Cre12.g516200	Ribosomal protein S5/Elongation Factor G/III/V family protein	LOC_Os04g02820	elongation factor, putative, expressed	PF00009 PF00679 PF03144 PF03764 PF14492	PTHR23115 PTHR23115:SF131	EC:3.6.5.3	NA	K03234	GO:0003924;GO:0005525	AT1G56070	Ribosomal protein S5/Elongation factor G/III/V family protein	LOC_Os04g02820
pg.00233	SbiBTX642.01G021400	2	SbiRTX430.01G021300	2	Sobic.001G021400	2	many-to-many	many-to-many	many-to-many	many-to-many	one-to-many	one-to-many	one-to-many	FALSE	one-to-many	Ortho:not1-1-1_623:not1-1	FALSE	FALSE	PF00009 PF00679 PF03144 PF03764 PF14492	PTHR23115 PTHR23115:SF131	NA	NA	K03234	GO:0003924;GO:0005525	AT1G56070	Ribosomal protein S5/Elongation factor G/III/V family protein	LOC_Os04g02820	elongation factor, putative, expressed	PF00009 PF00679 PF03144 PF03764 PF14492	PTHR23115 PTHR23115:SF131	EC:3.6.5.3	NA	K03234	GO:0003924;GO:0005525	AT1G56070	Ribosomal protein S5/Elongation factor G/III/V family protein	Cre12.g516200	Ribosomal protein S5/Elongation Factor G/III/V family protein	LOC_Os04g02820	elongation factor, putative, expressed	PF00009 PF00679 PF03144 PF03764 PF14492	PTHR23115 PTHR23115:SF131	EC:3.6.5.3	NA	K03234	GO:0003924;GO:0005525	AT1G56070	Ribosomal protein S5/Elongation factor G/III/V family protein	LOC_Os04g02820
pg.00233	SbiBTX642.01G021500	2	SbiRTX430.01G021300	2	Sobic.001G021300	2	many-to-many	many-to-many	many-to-many	many-to-many	one-to-many	one-to-many	one-to-many	FALSE	one-to-many	Ortho:not1-1-1_623:not1-1	FALSE	FALSE	PF00009 PF00679 PF03144 PF03764 PF14492	PTHR23115 PTHR23115:SF131	NA	NA	K03234	GO:0003924;GO:0005525	AT1G56070	Ribosomal protein S5/Elongation factor G/III/V family protein	LOC_Os04g02820	elongation factor, putative, expressed	PF00009 PF00679 PF03144 PF03764 PF14492	PTHR23115 PTHR23115:SF131	EC:3.6.5.3	NA	K03234	GO:0003924;GO:0005525	AT1G56070	Ribosomal protein S5/Elongation factor G/III/V family protein	Cre12.g516200	Ribosomal protein S5/Elongation Factor G/III/V family protein	LOC_Os04g02820	elongation factor, putative, expressed	PF00009 PF00679 PF03144 PF03764 PF14492	PTHR23115 PTHR23115:SF131	EC:3.6.5.3	NA	K03234	GO:0003924;GO:0005525	AT1G56070	Ribosomal protein S5/Elongation factor G/III/V family protein	LOC_Os04g02820
pg.00233	SbiBTX642.01G021500	2	SbiRTX430.01G021300	2	Sobic.001G021400	2	many-to-many	many-to-many	many-to-many	many-to-many	one-to-many	one-to-many	one-to-many	FALSE	one-to-many	Ortho:not1-1-1_623:not1-1	FALSE	FALSE	PF00009 PF00679 PF03144 PF03764 PF14492	PTHR23115 PTHR23115:SF131	NA	NA	K03234	GO:0003924;GO:0005525	AT1G56070	Ribosomal protein S5/Elongation factor G/III/V family protein	LOC_Os04g02820	elongation factor, putative, expressed	PF00009 PF00679 PF03144 PF03764 PF14492	PTHR23115 PTHR23115:SF131	EC:3.6.5.3	NA	K03234	GO:0003924;GO:0005525	AT1G56070	Ribosomal protein S5/Elongation factor G/III/V family protein	Cre12.g516200	Ribosomal protein S5/Elongation Factor G/III/V family protein	LOC_Os04g02820	elongation factor, putative, expressed	PF00009 PF00679 PF03144 PF03764 PF14492	PTHR23115 PTHR23115:SF131	EC:3.6.5.3	NA	K03234	GO:0003924;GO:0005525	AT1G56070	Ribosomal protein S5/Elongation factor G/III/V family protein	LOC_Os04g02820
pg.00234	SbiBTX642.01G021600	1	SbiRTX430.01G021400	1	Sobic.001G021500	1	one-to-one	one-to-one	one-to-one	one-to-one	one-to-one	one-to-one	one-to-one	TRUE	one-to-one	Ortho:1-1-1_623:1-1	TRUE	TRUE	PF13632 PF14569	PTHR13301 PTHR13301:SF73	NA	NA	K10999	GO:0005515;GO:0008270	NA	NA	LOC_Os03g62090	CESA5 - cellulose synthase, expressed	PF13632 PF14569	PTHR13301 PTHR13301:SF73	EC:2.4.1.12	NA	K10999	GO:0005515;GO:0008270	AT5G64740	cellulose synthase 6	NA	NA	LOC_Os03g62090	CESA5 - cellulose synthase, expressed	PF13632 PF14569	PTHR13301 PTHR13301:SF73	EC:2.4.1.12	NA	K10999	GO:0005515;GO:0008270	AT4G39350	cellulose synthase A2	LOC_Os03g62090
pg.00235	NA	0	NA	0	Sobic.001G021601	1	neither-exist	neither-exist	not-exist	not-exist	no-match	no-match	no-match	FALSE	one-to-one	Ortho:missing_623:1-1	FALSE	FALSE	NA	NA	NA	NA	NA	NA	NA	NA	NA	NA	NA	NA	NA	NA	NA	NA	NA	NA	NA	NA	NA	NA	NA	NA	NA	NA	NA	NA	NA	NA	NA
pg.00236	SbiBTX642.01G021700	1	SbiRTX430.01G021500	1	Sobic.001G021700	1	one-to-one	one-to-one	one-to-one	one-to-one	one-to-one	one-to-one	one-to-one	TRUE	one-to-one	Ortho:1-1-1_623:1-1	TRUE	TRUE	PF00931	PTHR23155 PTHR23155:SF572	NA	NA	NA	GO:0043531	NA	NA	LOC_Os03g48320	disease resistance RPP13-like protein 1, putative, expressed	PF00931	PTHR23155 PTHR23155:SF572	NA	NA	NA	GO:0043531	NA	NA	NA	NA	LOC_Os03g48320	disease resistance RPP13-like protein 1, putative, expressed	PF00931	PTHR23155 PTHR23155:SF572	NA	NA	NA	GO:0043531	NA	NA	LOC_Os03g48320
pg.00237	SbiBTX642.01G021800	1	SbiRTX430.01G021600	1	Sobic.001G021800	1	one-to-one	one-to-one	one-to-one	one-to-one	one-to-one	one-to-one	one-to-one	TRUE	one-to-one	Ortho:1-1-1_623:1-1	TRUE	TRUE	PF06058	PTHR16290 PTHR16290:SF6	NA	NA	K12611	NA	NA	NA	NA	NA	PF06058	PTHR16290 PTHR16290:SF6	NA	KOG2868	K12611	NA	NA	NA	Cre07.g339250	(1 of 1) K12611 - mRNA-decapping enzyme 1B (DCP1B)	NA	NA	PF06058	PTHR16290 PTHR16290:SF6	NA	KOG2868	K12611	NA	NA	NA	NA
pg.00238	NA	0	SbiRTX430.01G021800	1	NA	0	no-match	not-exist	no-match	neither-exist	one-to-one	no-match	430:one_642:none	FALSE	no-match	Ortho:missing_623:no-match	FALSE	FALSE	NA	NA	NA	NA	NA	NA	NA	NA	NA	NA	NA	NA	NA	NA	NA	NA	NA	NA	NA	NA	NA	NA	NA	NA	NA	NA	NA	NA	NA	NA	NA
pg.00239	NA	0	SbiRTX430.01G021900	1	NA	0	no-match	not-exist	no-match	neither-exist	one-to-one	no-match	430:one_642:none	FALSE	no-match	Ortho:missing_623:no-match	FALSE	FALSE	NA	NA	NA	NA	NA	NA	NA	NA	NA	NA	NA	NA	NA	NA	NA	NA	NA	NA	NA	NA	NA	NA	NA	NA	NA	NA	NA	NA	NA	NA	NA
pg.00240	SbiBTX642.01G021900	2	SbiRTX430.01G021700	2	Sobic.001G021900	2	many-to-many	many-to-many	many-to-many	many-to-many	one-to-many	one-to-many	one-to-many	FALSE	one-to-many	Ortho:not1-1-1_623:not1-1	FALSE	FALSE	PF01546 PF07687	PTHR11014 PTHR11014:SF99	NA	NA	K14664	GO:0008152;GO:0016787	AT3G02875	Peptidase M20/M25/M40 family protein	LOC_Os03g62060	hydrolase, putative, expressed	PF01546 PF07687	PTHR11014 PTHR11014:SF99	NA	|KOG2275	K14664	GO:0008152;GO:0016787	AT3G02875	Peptidase M20/M25/M40 family protein	Cre17.g728100	(1 of 2) K14664 - IAA-amino acid hydrolase [EC:3.5.1.-] (ILR1)	LOC_Os03g62060	hydrolase, putative, expressed	PF01546 PF07687	PTHR11014 PTHR11014:SF99	NA	NA	K14664	GO:0008152;GO:0016787	AT3G02875	Peptidase M20/M25/M40 family protein	LOC_Os03g62060
pg.00240	SbiBTX642.01G021900	2	SbiRTX430.01G021700	2	Sobic.001G022000	2	many-to-many	many-to-many	many-to-many	many-to-many	one-to-many	one-to-many	one-to-many	FALSE	one-to-many	Ortho:not1-1-1_623:not1-1	FALSE	FALSE	PF01546 PF07687	PTHR11014 PTHR11014:SF99	NA	NA	K14664	GO:0008152;GO:0016787	AT3G02875	Peptidase M20/M25/M40 family protein	LOC_Os03g62060	hydrolase, putative, expressed	PF01546 PF07687	PTHR11014 PTHR11014:SF99	NA	|KOG2275	K14664	GO:0008152;GO:0016787	AT3G02875	Peptidase M20/M25/M40 family protein	Cre17.g728100	(1 of 2) K14664 - IAA-amino acid hydrolase [EC:3.5.1.-] (ILR1)	LOC_Os03g62060	hydrolase, putative, expressed	PF01546 PF07687	PTHR11014 PTHR11014:SF99	NA	NA	K14664	GO:0008152;GO:0016787	AT3G02875	Peptidase M20/M25/M40 family protein	LOC_Os03g62060
pg.00240	SbiBTX642.01G022000	2	SbiRTX430.01G021700	2	Sobic.001G021900	2	many-to-many	many-to-many	many-to-many	many-to-many	one-to-many	one-to-many	one-to-many	FALSE	one-to-many	Ortho:not1-1-1_623:not1-1	FALSE	FALSE	PF01546 PF07687	PTHR11014 PTHR11014:SF99	NA	NA	K14664	GO:0008152;GO:0016787	AT3G02875	Peptidase M20/M25/M40 family protein	LOC_Os03g62060	hydrolase, putative, expressed	PF01546 PF07687	PTHR11014 PTHR11014:SF99	NA	|KOG2275	K14664	GO:0008152;GO:0016787	AT3G02875	Peptidase M20/M25/M40 family protein	Cre17.g728100	(1 of 2) K14664 - IAA-amino acid hydrolase [EC:3.5.1.-] (ILR1)	LOC_Os03g62060	hydrolase, putative, expressed	PF01546 PF07687	PTHR11014 PTHR11014:SF99	NA	NA	K14664	GO:0008152;GO:0016787	AT3G02875	Peptidase M20/M25/M40 family protein	LOC_Os03g62060
pg.00240	SbiBTX642.01G022000	2	SbiRTX430.01G021700	2	Sobic.001G022000	2	many-to-many	many-to-many	many-to-many	many-to-many	one-to-many	one-to-many	one-to-many	FALSE	one-to-many	Ortho:not1-1-1_623:not1-1	FALSE	FALSE	PF01546 PF07687	PTHR11014 PTHR11014:SF99	NA	NA	K14664	GO:0008152;GO:0016787	AT3G02875	Peptidase M20/M25/M40 family protein	LOC_Os03g62060	hydrolase, putative, expressed	PF01546 PF07687	PTHR11014 PTHR11014:SF99	NA	|KOG2275	K14664	GO:0008152;GO:0016787	AT3G02875	Peptidase M20/M25/M40 family protein	Cre17.g728100	(1 of 2) K14664 - IAA-amino acid hydrolase [EC:3.5.1.-] (ILR1)	LOC_Os03g62060	hydrolase, putative, expressed	PF01546 PF07687	PTHR11014 PTHR11014:SF99	NA	NA	K14664	GO:0008152;GO:0016787	AT3G02875	Peptidase M20/M25/M40 family protein	LOC_Os03g62060
pg.00240	SbiBTX642.01G021900	2	SbiRTX430.01G022000	2	Sobic.001G021900	2	many-to-many	many-to-many	many-to-many	many-to-many	one-to-many	one-to-many	one-to-many	FALSE	one-to-many	Ortho:not1-1-1_623:not1-1	FALSE	FALSE	PF01546 PF07687	PTHR11014 PTHR11014:SF99	NA	NA	K14664	GO:0008152;GO:0016787	AT3G02875	Peptidase M20/M25/M40 family protein	LOC_Os03g62060	hydrolase, putative, expressed	PF01546 PF07687	PTHR11014 PTHR11014:SF99	NA	|KOG2275	K14664	GO:0008152;GO:0016787	AT3G02875	Peptidase M20/M25/M40 family protein	Cre17.g728100	(1 of 2) K14664 - IAA-amino acid hydrolase [EC:3.5.1.-] (ILR1)	LOC_Os03g62060	hydrolase, putative, expressed	PF01546 PF07687	PTHR11014 PTHR11014:SF99	NA	NA	K14664	GO:0008152;GO:0016787	AT3G02875	Peptidase M20/M25/M40 family protein	LOC_Os03g62060
pg.00240	SbiBTX642.01G021900	2	SbiRTX430.01G022000	2	Sobic.001G022000	2	many-to-many	many-to-many	many-to-many	many-to-many	one-to-many	one-to-many	one-to-many	FALSE	one-to-many	Ortho:not1-1-1_623:not1-1	FALSE	FALSE	PF01546 PF07687	PTHR11014 PTHR11014:SF99	NA	NA	K14664	GO:0008152;GO:0016787	AT3G02875	Peptidase M20/M25/M40 family protein	LOC_Os03g62060	hydrolase, putative, expressed	PF01546 PF07687	PTHR11014 PTHR11014:SF99	NA	|KOG2275	K14664	GO:0008152;GO:0016787	AT3G02875	Peptidase M20/M25/M40 family protein	Cre17.g728100	(1 of 2) K14664 - IAA-amino acid hydrolase [EC:3.5.1.-] (ILR1)	LOC_Os03g62060	hydrolase, putative, expressed	PF01546 PF07687	PTHR11014 PTHR11014:SF99	NA	NA	K14664	GO:0008152;GO:0016787	AT3G02875	Peptidase M20/M25/M40 family protein	LOC_Os03g62060
pg.00240	SbiBTX642.01G022000	2	SbiRTX430.01G022000	2	Sobic.001G021900	2	many-to-many	many-to-many	many-to-many	many-to-many	one-to-many	one-to-many	one-to-many	FALSE	one-to-many	Ortho:not1-1-1_623:not1-1	FALSE	FALSE	PF01546 PF07687	PTHR11014 PTHR11014:SF99	NA	NA	K14664	GO:0008152;GO:0016787	AT3G02875	Peptidase M20/M25/M40 family protein	LOC_Os03g62060	hydrolase, putative, expressed	PF01546 PF07687	PTHR11014 PTHR11014:SF99	NA	|KOG2275	K14664	GO:0008152;GO:0016787	AT3G02875	Peptidase M20/M25/M40 family protein	Cre17.g728100	(1 of 2) K14664 - IAA-amino acid hydrolase [EC:3.5.1.-] (ILR1)	LOC_Os03g62060	hydrolase, putative, expressed	PF01546 PF07687	PTHR11014 PTHR11014:SF99	NA	NA	K14664	GO:0008152;GO:0016787	AT3G02875	Peptidase M20/M25/M40 family protein	LOC_Os03g62060
pg.00240	SbiBTX642.01G022000	2	SbiRTX430.01G022000	2	Sobic.001G022000	2	many-to-many	many-to-many	many-to-many	many-to-many	one-to-many	one-to-many	one-to-many	FALSE	one-to-many	Ortho:not1-1-1_623:not1-1	FALSE	FALSE	PF01546 PF07687	PTHR11014 PTHR11014:SF99	NA	NA	K14664	GO:0008152;GO:0016787	AT3G02875	Peptidase M20/M25/M40 family protein	LOC_Os03g62060	hydrolase, putative, expressed	PF01546 PF07687	PTHR11014 PTHR11014:SF99	NA	|KOG2275	K14664	GO:0008152;GO:0016787	AT3G02875	Peptidase M20/M25/M40 family protein	Cre17.g728100	(1 of 2) K14664 - IAA-amino acid hydrolase [EC:3.5.1.-] (ILR1)	LOC_Os03g62060	hydrolase, putative, expressed	PF01546 PF07687	PTHR11014 PTHR11014:SF99	NA	NA	K14664	GO:0008152;GO:0016787	AT3G02875	Peptidase M20/M25/M40 family protein	LOC_Os03g62060
pg.00241	SbiBTX642.01G022100	1	SbiRTX430.01G022100	1	Sobic.001G022100	1	one-to-one	one-to-one	one-to-one	one-to-one	one-to-one	one-to-one	one-to-one	TRUE	one-to-one	Ortho:1-1-1_623:1-1	TRUE	TRUE	NA	PTHR34564 PTHR34564:SF1	NA	NA	NA	NA	AT3G44280	NA	LOC_Os03g62030	expressed protein	NA	PTHR34564 PTHR34564:SF1	NA	NA	NA	NA	AT3G44280	NA	NA	NA	LOC_Os03g62030	expressed protein	NA	PTHR34564 PTHR34564:SF1	NA	NA	NA	NA	AT3G44280	NA	LOC_Os03g62030
pg.00242	SbiBTX642.01G022200	1	SbiRTX430.01G022200	1	Sobic.001G022200	1	one-to-one	one-to-one	one-to-one	one-to-one	one-to-one	one-to-one	one-to-one	TRUE	one-to-one	Ortho:1-1-1_623:1-1	TRUE	TRUE	PF03168	PTHR31415 PTHR31415:SF6	NA	NA	NA	NA	NA	NA	LOC_Os03g62020	harpin-induced protein 1 domain containing protein, expressed	PF03168	PTHR31415 PTHR31415:SF6	NA	NA	NA	NA	NA	NA	NA	NA	LOC_Os03g62020	harpin-induced protein 1 domain containing protein, expressed	PF03168	PTHR31415 PTHR31415:SF6	NA	NA	NA	NA	NA	NA	LOC_Os03g62020
pg.00243	SbiBTX642.01G022300	1	SbiRTX430.01G022300	1	Sobic.001G022300	1	one-to-one	one-to-one	one-to-one	one-to-one	one-to-one	one-to-one	one-to-one	TRUE	one-to-one	Ortho:1-1-1_623:1-1	TRUE	TRUE	PF09809	NA	NA	NA	K17422	NA	NA	Mitochondrial ribosomal protein L27	NA	NA	PF09809	PTHR21338 PTHR21338:SF0	NA	NA	K17422	NA	AT5G39800	Mitochondrial ribosomal protein L27	NA	NA	LOC_Os02g40490	expressed protein	PF09809	PTHR21338	NA	NA	K17422	NA	AT5G40080	Mitochondrial ribosomal protein L27	NA
pg.00244	SbiBTX642.01G022400	1	SbiRTX430.01G022400	1	Sobic.001G022400	1	one-to-one	one-to-one	one-to-one	one-to-one	one-to-one	one-to-one	one-to-one	TRUE	one-to-one	Ortho:1-1-1_623:1-1	TRUE	TRUE	PF03168	PTHR31234 PTHR31234:SF10	NA	NA	NA	NA	NA	NA	LOC_Os03g62010	harpin-induced protein 1 domain containing protein, expressed	PF03168	PTHR31234 PTHR31234:SF10	NA	NA	NA	NA	NA	NA	NA	NA	LOC_Os03g62010	harpin-induced protein 1 domain containing protein, expressed	PF03168	PTHR31234 PTHR31234:SF10	NA	NA	NA	NA	NA	NA	LOC_Os03g62010
pg.00245	SbiBTX642.01G022500	1	SbiRTX430.01G022500	1	Sobic.001G022500	1	one-to-one	one-to-one	one-to-one	one-to-one	one-to-one	one-to-one	one-to-one	TRUE	one-to-one	Ortho:1-1-1_623:1-1	TRUE	TRUE	PF00152 PF01336	PTHR22594 PTHR22594:SF20	NA	NA	K04567	GO:0000166;GO:0003676;GO:0004812;GO:0004824;GO:0005524;GO:0005737;GO:0006418;GO:0006430	AT3G13490	Lysyl-tRNA synthetase, class II	LOC_Os02g41470	tRNA synthetases class II domain containing protein, expressed	PF00152 PF01336	PTHR22594 PTHR22594:SF20	EC:6.1.1.6	NA	K04567	GO:0000166;GO:0003676;GO:0004812;GO:0004824;GO:0005524;GO:0005737;GO:0006418;GO:0006430	AT3G13490	Lysyl-tRNA synthetase, class II	Cre06.g296250	putative tRNA synthetase class II (D, K and N) family protein	LOC_Os02g41470	tRNA synthetases class II domain containing protein, expressed	PF00152 PF01336	PTHR22594 PTHR22594:SF20	EC:6.1.1.6	NA	K04567	GO:0000166;GO:0003676;GO:0004812;GO:0004824;GO:0005524;GO:0005737;GO:0006418;GO:0006430	AT3G13490	Lysyl-tRNA synthetase, class II	LOC_Os02g41470
pg.00246	SbiBTX642.01G022600	1	SbiRTX430.01G022600	1	Sobic.001G022600	1	one-to-one	one-to-one	one-to-one	one-to-one	one-to-one	one-to-one	one-to-one	TRUE	one-to-one	Ortho:1-1-1_623:1-1	TRUE	TRUE	PF00076 PF00098	PTHR24012	NA	NA	K12885	NA	AT3G26420	RNA-binding (RRM/RBD/RNP motifs) family protein with retrovirus zinc finger-like domain	LOC_Os03g61990	glycine-rich RNA-binding protein 7, putative, expressed	PF00076 PF00098	PTHR24012	NA	KOG0107	K12885	GO:0000166;GO:0003676;GO:0008270	AT3G26420	RNA-binding (RRM/RBD/RNP motifs) family protein with retrovirus zinc finger-like domain	NA	NA	LOC_Os03g61990	glycine-rich RNA-binding protein 7, putative, expressed	PF00076 PF00098	PTHR24012	NA	KOG0107	K12885	GO:0003676;GO:0008270	AT3G26420	RNA-binding (RRM/RBD/RNP motifs) family protein with retrovirus zinc finger-like domain	LOC_Os03g61990
pg.00247	SbiBTX642.01G022700	1	SbiRTX430.01G022700	1	Sobic.001G022700	1	one-to-one	one-to-one	one-to-one	one-to-one	one-to-one	one-to-one	one-to-one	TRUE	one-to-one	Ortho:1-1-1_623:1-1	TRUE	TRUE	PF00067	PTHR24286 PTHR24286:SF71	NA	NA	NA	GO:0004497;GO:0005506;GO:0016705;GO:0020037;GO:0055114	NA	NA	LOC_Os03g61980	cytochrome P450, putative, expressed	PF00067	PTHR24286 PTHR24286:SF71	EC:1.14.13.93	KOG0157	NA	GO:0004497;GO:0005506;GO:0016705;GO:0020037;GO:0055114	NA	NA	Cre17.g731750	Cytochrome P450, CYP26 superfamily	LOC_Os03g61980	cytochrome P450, putative, expressed	PF00067	PTHR24286 PTHR24286:SF71	EC:1.14.13.93	KOG0157	NA	GO:0004497;GO:0005506;GO:0016705;GO:0020037;GO:0055114	NA	NA	LOC_Os03g61980
pg.00248	NA	0	NA	0	Sobic.001G022800	1	neither-exist	neither-exist	not-exist	not-exist	no-match	no-match	no-match	FALSE	one-to-one	Ortho:missing_623:1-1	FALSE	FALSE	NA	NA	NA	NA	NA	NA	NA	NA	NA	NA	NA	NA	NA	NA	NA	NA	NA	NA	NA	NA	NA	NA	NA	NA	NA	NA	NA	NA	NA	NA	NA
pg.00249	SbiBTX642.01G022800	1	SbiRTX430.01G022800	1	NA	0	one-to-one	one-to-one	no-match	no-match	one-to-one	one-to-one	one-to-one	TRUE	no-match	Ortho:1-1-1_623:no-match	TRUE	FALSE	PF00022	PTHR11937 PTHR11937:SF254	NA	NA	K10355	NA	NA	NA	LOC_Os03g61970	actin, putative, expressed	PF00022	PTHR11937 PTHR11937:SF254	NA	NA	K10355	NA	NA	NA	Cre13.g603700	Actin, arm dynein flagellar inner subunit	LOC_Os03g61970	actin, putative, expressed	PF00022	PTHR11937 PTHR11937:SF254	NA	NA	K10355	NA	NA	NA	LOC_Os03g61970
pg.00250	SbiBTX642.01G022900	1	SbiRTX430.01G022900	1	Sobic.001G022900	1	one-to-one	one-to-one	one-to-one	one-to-one	one-to-one	one-to-one	one-to-one	TRUE	one-to-one	Ortho:1-1-1_623:1-1	TRUE	TRUE	PF00111	PTHR19370 PTHR19370:SF127 PTHR19370:SF96	NA	NA	K02639	GO:0009055;GO:0022900;GO:0051536;GO:0051537	AT2G27510	ferredoxin 3	LOC_Os03g61960	2Fe-2S iron-sulfur cluster binding domain containing protein, expressed	PF00111	PTHR19370 PTHR19370:SF127 PTHR19370:SF96	NA	NA	K02639	GO:0009055;GO:0022900;GO:0051536;GO:0051537	AT2G27510	ferredoxin 3	NA	NA	LOC_Os03g61960	2Fe-2S iron-sulfur cluster binding domain containing protein, expressed	PF00111	PTHR19370 PTHR19370:SF127 PTHR19370:SF96	NA	NA	K02639	GO:0009055;GO:0022900;GO:0051536;GO:0051537	AT2G27510	ferredoxin 3	LOC_Os03g61960
pg.00251	SbiBTX642.01G023000	1	SbiRTX430.01G023000	1	NA	0	one-to-one	one-to-one	no-match	no-match	one-to-one	one-to-one	one-to-one	TRUE	no-match	Ortho:1-1-1_623:no-match	TRUE	FALSE	NA	NA	NA	NA	NA	NA	NA	NA	NA	NA	NA	NA	NA	NA	NA	NA	NA	NA	NA	NA	NA	NA	NA	NA	NA	NA	NA	NA	NA	NA	NA
pg.00252	SbiBTX642.01G023100	1	SbiRTX430.01G023100	1	Sobic.001G023000	1	one-to-one	one-to-one	one-to-one	one-to-one	one-to-one	one-to-one	one-to-one	TRUE	one-to-one	Ortho:1-1-1_623:1-1	TRUE	TRUE	PF13415 PF13418	PTHR23244 PTHR23244:SF262	NA	NA	NA	GO:0005515	AT2G36360	Galactose oxidase/kelch repeat superfamily protein	LOC_Os03g61950	kelch motif family protein, putative, expressed	PF13415 PF13418	PTHR23244 PTHR23244:SF262	NA	KOG0379	NA	GO:0005515	AT2G36360	Galactose oxidase/kelch repeat superfamily protein	Cre16.g685500	(1 of 3) KOG4693 - Uncharacterized conserved protein, contains kelch repeat	LOC_Os03g61950	kelch motif family protein, putative, expressed	PF13415 PF13418	PTHR23244 PTHR23244:SF262	NA	KOG0379	NA	GO:0005515	AT2G36360	Galactose oxidase/kelch repeat superfamily protein	LOC_Os03g61950
pg.00253	SbiBTX642.01G023200	1	SbiRTX430.01G023200	1	Sobic.001G023100	1	one-to-one	one-to-one	one-to-one	one-to-one	one-to-one	one-to-one	one-to-one	TRUE	one-to-one	Ortho:1-1-1_623:1-1	TRUE	TRUE	PF00887 PF01344 PF13415	PTHR23244 PTHR23244:SF315	NA	NA	NA	GO:0000062;GO:0005515	AT3G05420	acyl-CoA binding protein 4	LOC_Os03g61930	ACBP4, putative, expressed	PF00887 PF01344 PF13415	PTHR23244 PTHR23244:SF315	NA	KOG0379	NA	GO:0000062;GO:0005515	AT3G05420	acyl-CoA binding protein 4	Cre02.g074650	(1 of 1) PTHR23244//PTHR23244:SF315 - KELCH REPEAT DOMAIN // SUBFAMILY NOT NAMED	LOC_Os03g61930	ACBP4, putative, expressed	PF00887 PF01344 PF13415	PTHR23244 PTHR23244:SF315	NA	KOG0379	NA	GO:0000062;GO:0005515	AT3G05420	acyl-CoA binding protein 4	LOC_Os03g61930
pg.00254	SbiBTX642.01G023300	1	SbiRTX430.01G023300	1	Sobic.001G023200	1	one-to-one	one-to-one	one-to-one	one-to-one	one-to-one	one-to-one	one-to-one	TRUE	one-to-one	Ortho:1-1-1_623:1-1	TRUE	TRUE	PF00766 PF01012	PTHR10909 PTHR10909:SF299	NA	NA	K03522	GO:0009055;GO:0050660	AT1G50940	electron transfer flavoprotein alpha	LOC_Os03g61920	electron transfer flavoprotein subunit alpha, mitochondrial precursor, putative, expressed	PF00766 PF01012	PTHR10909 PTHR10909:SF299	EC:1.3.1.95	KOG3954	K03522	GO:0009055;GO:0050660	AT1G50940	electron transfer flavoprotein alpha	Cre16.g687950	Electron transfer flavoprotein alpha subunit	LOC_Os03g61920	electron transfer flavoprotein subunit alpha, mitochondrial precursor, putative, expressed	PF00766 PF01012	PTHR10909 PTHR10909:SF299	EC:1.3.1.95	KOG3954	K03522	GO:0009055;GO:0050660	AT1G50940	electron transfer flavoprotein alpha	LOC_Os03g61920
pg.00255	SbiBTX642.01G023400	1	SbiRTX430.01G023400	1	Sobic.001G023300	1	one-to-one	one-to-one	one-to-one	one-to-one	one-to-one	one-to-one	one-to-one	TRUE	one-to-one	Ortho:1-1-1_623:1-1	TRUE	TRUE	NA	NA	NA	NA	NA	NA	NA	NA	LOC_Os03g61900	expressed protein	NA	NA	NA	NA	NA	NA	NA	NA	NA	NA	LOC_Os03g61900	expressed protein	NA	NA	NA	NA	NA	NA	NA	NA	LOC_Os03g61900
pg.00256	SbiBTX642.01G023500	1	SbiRTX430.01G023500	1	Sobic.001G023400	1	one-to-one	one-to-one	one-to-one	one-to-one	one-to-one	one-to-one	one-to-one	TRUE	one-to-one	Ortho:1-1-1_623:1-1	TRUE	TRUE	PF04548 PF11886	PTHR10903 PTHR10903:SF64	NA	NA	NA	GO:0005525;GO:0016817	NA	NA	LOC_Os03g61890	chloroplast protein import component Toc159, putative, expressed	PF04548 PF11886	PTHR10903 PTHR10903:SF64	EC:3.6.5.2	NA	NA	GO:0005525;GO:0016817	NA	NA	Cre17.g707500	(1 of 2) PTHR10903:SF47 - TRANSLOCASE OF CHLOROPLAST 120, CHLOROPLASTIC-RELATED	LOC_Os03g61890	chloroplast protein import component Toc159, putative, expressed	PF04548 PF11886	PTHR10903 PTHR10903:SF64	EC:3.6.5.2	NA	NA	GO:0005525;GO:0016817	NA	NA	LOC_Os03g61890
pg.00257	SbiBTX642.01G023600	1	SbiRTX430.01G023600	1	Sobic.001G023500	1	one-to-one	one-to-one	one-to-one	one-to-one	one-to-one	one-to-one	one-to-one	TRUE	one-to-one	Ortho:1-1-1_623:1-1	TRUE	TRUE	PF14309 PF14383	PTHR21726 PTHR21726:SF45	NA	NA	NA	NA	NA	NA	LOC_Os03g61620	expressed protein	PF14309 PF14383	PTHR21726 PTHR21726:SF45	NA	NA	NA	NA	NA	NA	NA	NA	LOC_Os03g61620	expressed protein	PF14309 PF14383	PTHR21726 PTHR21726:SF45	NA	NA	NA	NA	NA	NA	LOC_Os03g61620
pg.00258	SbiBTX642.01G023700	1	SbiRTX430.01G023700	1	Sobic.001G023600	1	one-to-one	one-to-one	one-to-one	one-to-one	one-to-one	one-to-one	one-to-one	TRUE	one-to-one	Ortho:1-1-1_623:1-1	TRUE	TRUE	PF03878	PTHR14083 PTHR14083:SF4	NA	NA	NA	NA	NA	NA	LOC_Os06g41590	YIF1B, putative, expressed	PF03878	PTHR14083 PTHR14083:SF4	NA	KOG3094	NA	NA	NA	NA	Cre17.g704550	HRF1 homolog	LOC_Os06g41590	YIF1B, putative, expressed	PF03878	PTHR14083 PTHR14083:SF4	NA	KOG3094	NA	NA	NA	NA	LOC_Os06g41590
pg.00259	SbiBTX642.01G023800	1	SbiRTX430.01G023800	1	Sobic.001G023700	1	one-to-one	one-to-one	one-to-one	one-to-one	one-to-one	one-to-one	one-to-one	TRUE	one-to-one	Ortho:1-1-1_623:1-1	TRUE	TRUE	PF12023	PTHR33193 PTHR33193:SF2	NA	NA	NA	NA	NA	NA	LOC_Os03g61590	expressed protein	PF12023	PTHR33193 PTHR33193:SF2	NA	NA	NA	NA	NA	NA	NA	NA	LOC_Os03g61590	expressed protein	PF12023	PTHR33193 PTHR33193:SF2	NA	NA	NA	NA	NA	NA	LOC_Os03g61590
pg.00260	SbiBTX642.01G023900	1	SbiRTX430.01G023900	1	Sobic.001G023800	1	one-to-one	one-to-one	one-to-one	one-to-one	one-to-one	one-to-one	one-to-one	TRUE	one-to-one	Ortho:1-1-1_623:1-1	TRUE	TRUE	PF05623	PTHR31343 PTHR31343:SF6	NA	NA	NA	NA	AT4G16100	Protein of unknown function (DUF789)	LOC_Os03g61580	expressed protein	PF05623	PTHR31343 PTHR31343:SF6	NA	NA	NA	NA	AT4G16100	Protein of unknown function (DUF789)	NA	NA	LOC_Os03g61580	expressed protein	PF05623	PTHR31343 PTHR31343:SF6	NA	NA	NA	NA	AT4G16100	Protein of unknown function (DUF789)	LOC_Os03g61580
pg.00261	SbiBTX642.01G024000	1	SbiRTX430.01G024000	1	Sobic.001G023900	1	one-to-one	one-to-one	one-to-one	one-to-one	one-to-one	one-to-one	one-to-one	TRUE	one-to-one	Ortho:1-1-1_623:1-1	TRUE	TRUE	PF00320	PTHR10071 PTHR10071:SF208	NA	NA	NA	NA	AT3G16870	GATA transcription factor 17	LOC_Os01g74540	GATA zinc finger domain containing protein, expressed	PF00320	PTHR10071 PTHR10071:SF208	NA	NA	NA	GO:0003700;GO:0003735;GO:0005840;GO:0006355;GO:0006412;GO:0008270;GO:0043565	AT3G16870	GATA transcription factor 17	NA	NA	LOC_Os01g74540	GATA zinc finger domain containing protein, expressed	PF00320	PTHR10071 PTHR10071:SF208	NA	NA	NA	GO:0003700;GO:0006355;GO:0008270;GO:0043565	AT3G16870	GATA transcription factor 17	LOC_Os01g74540
pg.00262	SbiBTX642.01G024100	1	SbiRTX430.01G024100	1	NA	0	one-to-one	one-to-one	no-match	no-match	one-to-one	one-to-one	one-to-one	TRUE	no-match	Ortho:1-1-1_623:no-match	TRUE	FALSE	NA	NA	NA	NA	NA	NA	NA	NA	NA	NA	NA	NA	NA	NA	NA	NA	NA	NA	NA	NA	NA	NA	NA	NA	NA	NA	NA	NA	NA	NA	NA
pg.00263	NA	0	SbiRTX430.01G024200	1	NA	0	no-match	not-exist	no-match	neither-exist	one-to-one	no-match	430:one_642:none	FALSE	no-match	Ortho:missing_623:no-match	FALSE	FALSE	NA	NA	NA	NA	NA	NA	NA	NA	NA	NA	NA	NA	NA	NA	NA	NA	NA	NA	NA	NA	NA	NA	NA	NA	NA	NA	NA	NA	NA	NA	NA
pg.00264	SbiBTX642.01G024200	1	SbiRTX430.01G024300	1	Sobic.001G024000	1	one-to-one	one-to-one	one-to-one	one-to-one	one-to-one	one-to-one	one-to-one	TRUE	one-to-one	Ortho:1-1-1_623:1-1	TRUE	TRUE	PF08144	PTHR13389 PTHR13389:SF0	NA	NA	K14844	GO:0003723;GO:0005488	AT3G16810	pumilio 24	LOC_Os03g61560	expressed protein	PF08144	PTHR13389 PTHR13389:SF0	NA	KOG2050	K14844	GO:0003723;GO:0005488	AT3G16810	pumilio 24	Cre12.g528950	Puf protein	LOC_Os03g61560	expressed protein	PF08144	PTHR13389 PTHR13389:SF0	NA	KOG2050	K14844	GO:0003723;GO:0005488	AT3G16810	pumilio 24	LOC_Os03g61560
pg.00265	SbiBTX642.01G024300	1	SbiRTX430.01G024400	1	Sobic.001G024100	1	one-to-one	one-to-one	one-to-one	one-to-one	one-to-one	one-to-one	one-to-one	TRUE	one-to-one	Ortho:1-1-1_623:1-1	TRUE	TRUE	PF00226	PTHR24078 PTHR24078:SF208	NA	NA	NA	NA	AT3G06778	Chaperone DnaJ-domain superfamily protein	LOC_Os03g61550	heat shock protein DnaJ, putative, expressed	PF00226	PTHR24078 PTHR24078:SF208	NA	NA	NA	NA	AT3G06778	Chaperone DnaJ-domain superfamily protein	NA	NA	LOC_Os03g61550	heat shock protein DnaJ, putative, expressed	PF00226	PTHR24078 PTHR24078:SF208	NA	NA	NA	NA	AT3G06778	Chaperone DnaJ-domain superfamily protein	LOC_Os03g61550
pg.00266	SbiBTX642.01G024400	1	SbiRTX430.01G024500	1	Sobic.001G024200	1	one-to-one	one-to-one	one-to-one	one-to-one	one-to-one	one-to-one	one-to-one	TRUE	one-to-one	Ortho:1-1-1_623:1-1	TRUE	TRUE	PF01764	PTHR21493 PTHR21493:SF100	NA	NA	NA	GO:0006629	NA	NA	LOC_Os03g61540	lipase class 3 family protein, putative, expressed	PF01764	PTHR21493 PTHR21493:SF100	NA	NA	NA	GO:0006629	NA	NA	Cre03.g144524	(1 of 3) PTHR21493//PTHR21493:SF135 - CGI-141-RELATED/LIPASE CONTAINING PROTEIN // SUBFAMILY NOT NAMED	LOC_Os03g61540	lipase class 3 family protein, putative, expressed	PF01764	PTHR21493 PTHR21493:SF100	NA	NA	NA	GO:0006629	NA	NA	LOC_Os03g61540
pg.00267	SbiBTX642.01G024500	1	SbiRTX430.01G024600	1	Sobic.001G024250	1	one-to-one	one-to-one	one-to-one	one-to-one	one-to-one	one-to-one	one-to-one	TRUE	one-to-one	Ortho:1-1-1_623:1-1	TRUE	TRUE	NA	NA	NA	NA	NA	NA	NA	NA	NA	NA	NA	NA	NA	NA	NA	GO:0004857	NA	NA	NA	NA	NA	NA	NA	NA	NA	NA	NA	NA	NA	NA	NA
pg.00268	SbiBTX642.01G024600	1	SbiRTX430.01G024700	1	Sobic.001G024300	1	one-to-one	one-to-one	one-to-one	one-to-one	one-to-one	one-to-one	one-to-one	TRUE	one-to-one	Ortho:1-1-1_623:1-1	TRUE	TRUE	PF04043	PTHR31707 PTHR31707:SF22	NA	NA	NA	GO:0004857	NA	NA	LOC_Os03g61530	invertase/pectin methylesterase inhibitor family protein, putative, expressed	PF04043	PTHR31707 PTHR31707:SF22	NA	NA	NA	GO:0004857	NA	NA	NA	NA	LOC_Os03g61530	invertase/pectin methylesterase inhibitor family protein, putative, expressed	PF04043	PTHR31707 PTHR31707:SF22	NA	NA	NA	GO:0004857	NA	NA	LOC_Os03g61530
pg.00269	SbiBTX642.01G024700	1	SbiRTX430.01G024800	1	Sobic.001G024400	1	one-to-one	one-to-one	one-to-one	one-to-one	one-to-one	one-to-one	one-to-one	TRUE	one-to-one	Ortho:1-1-1_623:1-1	TRUE	TRUE	PF04043	PTHR31707 PTHR31707:SF50	NA	NA	NA	GO:0004857	NA	NA	LOC_Os03g61510	pectinesterase inhibitor domain containing protein, expressed	PF04043	PTHR31707 PTHR31707:SF50	EC:3.1.1.11	NA	NA	GO:0004857	NA	NA	NA	NA	LOC_Os03g61510	pectinesterase inhibitor domain containing protein, expressed	PF04043	PTHR31707 PTHR31707:SF50	EC:3.1.1.11	NA	NA	GO:0004857	NA	NA	LOC_Os03g61510
pg.00270	SbiBTX642.01G024800	1	NA	0	NA	0	not-exist	no-match	neither-exist	no-match	no-match	one-to-one	430:none_642:one	FALSE	no-match	Ortho:missing_623:no-match	FALSE	FALSE	NA	NA	NA	NA	NA	NA	NA	NA	NA	NA	NA	NA	NA	NA	NA	NA	NA	NA	NA	NA	NA	NA	NA	PTHR31973 PTHR31973:SF18	NA	NA	NA	NA	NA	NA	LOC_Os08g25680
pg.00271	NA	0	SbiRTX430.01G024900	1	NA	0	no-match	not-exist	no-match	neither-exist	one-to-one	no-match	430:one_642:none	FALSE	no-match	Ortho:missing_623:no-match	FALSE	FALSE	NA	NA	NA	NA	NA	NA	NA	NA	NA	NA	NA	NA	NA	NA	NA	NA	NA	NA	NA	NA	NA	NA	NA	NA	NA	NA	NA	NA	NA	NA	NA
pg.00272	SbiBTX642.01G024900	1	SbiRTX430.01G025000	1	Sobic.001G024500	1	one-to-one	one-to-one	one-to-one	one-to-one	one-to-one	one-to-one	one-to-one	TRUE	one-to-one	Ortho:1-1-1_623:1-1	TRUE	TRUE	PF04749	PTHR15907 PTHR15907:SF59	NA	NA	NA	NA	NA	NA	LOC_Os03g61470	uncharacterized Cys-rich domain containing protein, putative, expressed	PF04749	PTHR15907 PTHR15907:SF59	NA	NA	NA	NA	NA	NA	Cre17.g738000	Aggregation 2	LOC_Os03g61470	uncharacterized Cys-rich domain containing protein, putative, expressed	PF04749	PTHR15907 PTHR15907:SF59	NA	NA	NA	NA	NA	NA	LOC_Os03g61470
pg.00273	SbiBTX642.01G025000	1	SbiRTX430.01G025100	1	NA	0	one-to-one	one-to-one	no-match	no-match	one-to-one	one-to-one	one-to-one	TRUE	no-match	Ortho:1-1-1_623:no-match	TRUE	FALSE	PF04749	PTHR15907 PTHR15907:SF59	NA	NA	NA	NA	NA	NA	LOC_Os03g61470	uncharacterized Cys-rich domain containing protein, putative, expressed	PF04749	PTHR15907 PTHR15907:SF59	NA	NA	NA	NA	NA	NA	Cre17.g738000	Aggregation 2	LOC_Os03g61470	uncharacterized Cys-rich domain containing protein, putative, expressed	PF04749	PTHR15907 PTHR15907:SF59	NA	NA	NA	NA	NA	NA	LOC_Os03g61470
pg.00274	SbiBTX642.01G025100	1	SbiRTX430.01G025200	1	Sobic.001G024700	1	one-to-one	one-to-one	one-to-one	one-to-one	one-to-one	one-to-one	one-to-one	TRUE	one-to-one	Ortho:1-1-1_623:1-1	TRUE	TRUE	PF04749	PTHR15907 PTHR15907:SF59	NA	NA	NA	NA	NA	NA	NA	NA	PF04749	PTHR15907 PTHR15907:SF59	NA	NA	NA	NA	NA	NA	Cre17.g738000	Aggregation 2	NA	NA	PF04749	PTHR15907 PTHR15907:SF59	NA	NA	NA	NA	NA	NA	NA
pg.00275	SbiBTX642.01G025200	1	SbiRTX430.01G025300	1	Sobic.001G024800	1	one-to-one	one-to-one	one-to-one	one-to-one	one-to-one	one-to-one	one-to-one	TRUE	one-to-one	Ortho:1-1-1_623:1-1	TRUE	TRUE	PF04749	PTHR15907 PTHR15907:SF59	NA	NA	NA	NA	NA	NA	NA	NA	PF04749	PTHR15907 PTHR15907:SF59	NA	NA	NA	NA	NA	NA	Cre17.g738000	Aggregation 2	NA	NA	PF04749	PTHR15907 PTHR15907:SF59	NA	NA	NA	NA	NA	NA	NA
pg.00276	SbiBTX642.01G025300	1	SbiRTX430.01G025400	1	Sobic.001G024900	1	one-to-one	one-to-one	one-to-one	one-to-one	one-to-one	one-to-one	one-to-one	TRUE	one-to-one	Ortho:1-1-1_623:1-1	TRUE	TRUE	NA	NA	NA	NA	NA	GO:0004857	NA	NA	LOC_Os03g61410	expressed protein	NA	NA	NA	NA	NA	GO:0004857	NA	NA	NA	NA	LOC_Os03g61410	expressed protein	NA	NA	NA	NA	NA	GO:0004857	NA	NA	LOC_Os03g61410
pg.00277	SbiBTX642.01G025400	1	SbiRTX430.01G025500	1	Sobic.001G025000	1	one-to-one	one-to-one	one-to-one	one-to-one	one-to-one	one-to-one	one-to-one	TRUE	one-to-one	Ortho:1-1-1_623:1-1	TRUE	TRUE	PF00557 PF08512 PF08644 PF14826	PTHR13980	NA	NA	NA	NA	AT4G10710	global transcription factor C	LOC_Os04g25550	FACT complex subunit SPT16, putative, expressed	PF00557 PF08512 PF08644 PF14826	PTHR13980	NA	NA	NA	NA	AT4G10710	global transcription factor C	Cre12.g540076	(1 of 1) PTHR13980:SF15 - FACT COMPLEX SUBUNIT SPT16	LOC_Os04g25550	FACT complex subunit SPT16, putative, expressed	PF00557 PF08512 PF08644 PF14826	PTHR13980	NA	NA	NA	NA	AT4G10710	global transcription factor C	LOC_Os04g25550
pg.00278	SbiBTX642.01G025500	1	SbiRTX430.01G025600	1	Sobic.001G025101	1	one-to-one	one-to-one	one-to-one	one-to-one	one-to-one	one-to-one	one-to-one	TRUE	one-to-one	Ortho:1-1-1_623:1-1	TRUE	TRUE	PF12697	PTHR10992 PTHR10992:SF839	NA	NA	NA	GO:0003824	NA	NA	LOC_Os03g61360	hydrolase, alpha/beta fold family domain containing protein, expressed	PF12697	PTHR10992 PTHR10992:SF839	EC:3.3.2.10	KOG4178	NA	GO:0003824	NA	NA	Cre12.g540550	(1 - / // 3) 3.1.3.76//3.3.2.10 Lipid-phosphate Soluble Trans-stilbene epoxide hydrolase of oxide phosphatase	LOC_Os03g61360	hydrolase, alpha/beta fold family domain containing protein, expressed	PF12697	PTHR10992 PTHR10992:SF839	EC:3.3.2.10	KOG4178	NA	GO:0003824	NA	NA	LOC_Os03g61360
pg.00279	SbiBTX642.01G025600	1	SbiRTX430.01G025700	1	Sobic.001G025201	1	one-to-one	one-to-one	one-to-one	one-to-one	one-to-one	one-to-one	one-to-one	TRUE	one-to-one	Ortho:1-1-1_623:1-1	TRUE	TRUE	NA	PTHR22814 PTHR22814:SF114	NA	NA	NA	GO:0030001;GO:0046872	NA	NA	NA	NA	NA	PTHR22814 PTHR22814:SF114	NA	KOG1603	NA	GO:0030001;GO:0046872	NA	NA	NA	NA	NA	NA	NA	PTHR22814 PTHR22814:SF114	NA	KOG1603	NA	GO:0030001;GO:0046872	NA	NA	NA
pg.00280	SbiBTX642.01G025700	1	SbiRTX430.01G025800	1	Sobic.001G025300	1	one-to-one	one-to-one	one-to-one	one-to-one	one-to-one	one-to-one	one-to-one	TRUE	one-to-one	Ortho:1-1-1_623:1-1	TRUE	TRUE	PF00561	PTHR10992 PTHR10992:SF883	NA	NA	NA	GO:0003824	NA	NA	LOC_Os03g61340	hydrolase, alpha/beta fold family domain containing protein, expressed	PF00561	PTHR10992 PTHR10992:SF883	EC:3.3.2.10	KOG4178	NA	GO:0003824	NA	NA	Cre12.g540550	(1 of 3) 3.1.3.76//3.3.2.10 - Lipid-phosphate phosphatase / Soluble epoxide hydrolase // Soluble epoxide hydrolase / Trans-stilbene oxide hydrolase	LOC_Os03g61340	hydrolase, alpha/beta fold family domain containing protein, expressed	PF00561	PTHR10992 PTHR10992:SF883	EC:3.3.2.10	KOG4178	NA	GO:0003824	NA	NA	LOC_Os03g61340
pg.00281	SbiBTX642.01G025800	1	SbiRTX430.01G025900	1	Sobic.001G025400	1	one-to-one	one-to-one	one-to-one	one-to-one	one-to-one	one-to-one	one-to-one	TRUE	one-to-one	Ortho:1-1-1_623:1-1	TRUE	TRUE	PF01557	PTHR11820	NA	NA	K01557	GO:0003824;GO:0008152	AT4G15940	Fumarylacetoacetate (FAA) hydrolase family	LOC_Os03g61330	fumarylacetoacetase, putative, expressed	PF01557	PTHR11820	EC:3.7.1.5	KOG1535	K01557	GO:0003824;GO:0008152	AT4G15940	Fumarylacetoacetate (FAA) hydrolase family	Cre12.g549450	(1 of 1) 3.7.1.5 - Acylpyruvate hydrolase	LOC_Os03g61330	fumarylacetoacetase, putative, expressed	PF01557	PTHR11820	EC:3.7.1.5	KOG1535	K01557	GO:0003824;GO:0008152	AT4G15940	Fumarylacetoacetate (FAA) hydrolase family	LOC_Os03g61330
pg.00282	SbiBTX642.01G025900	1	SbiRTX430.01G026000	1	Sobic.001G025500	1	one-to-one	one-to-one	one-to-one	one-to-one	one-to-one	one-to-one	one-to-one	TRUE	one-to-one	Ortho:1-1-1_623:1-1	TRUE	TRUE	PF00262	PTHR11073 PTHR11073:SF17	NA	NA	K08057	GO:0005509;GO:0005515;GO:0005783;GO:0006457;GO:0051082	AT1G56340	calreticulin 1a	LOC_Os03g61670	calreticulin precursor, putative, expressed	PF00262	PTHR11073 PTHR11073:SF17	NA	KOG0674	K08057	GO:0005509;GO:0005515;GO:0005783;GO:0006457;GO:0051082	AT1G56340	calreticulin 1a	Cre01.g038400	Calreticulin 2, calcium-binding protein	LOC_Os03g61670	calreticulin precursor, putative, expressed	PF00262	PTHR11073 PTHR11073:SF17	NA	KOG0674	K08057	GO:0005509;GO:0005515;GO:0005783;GO:0006457;GO:0051082	AT1G56340	calreticulin 1a	LOC_Os03g61670
pg.00283	SbiBTX642.01G026000	1	SbiRTX430.01G026100	1	Sobic.001G025600	1	one-to-one	one-to-one	one-to-one	one-to-one	one-to-one	one-to-one	one-to-one	TRUE	one-to-one	Ortho:1-1-1_623:1-1	TRUE	TRUE	NA	PTHR31184 PTHR31184:SF3	NA	NA	NA	NA	AT3G06610	DNA-binding enhancer protein-related	LOC_Os03g61680	huntingtin-interacting protein HYPK, putative, expressed	NA	PTHR31184 PTHR31184:SF3	NA	KOG3450	NA	NA	AT3G06610	DNA-binding enhancer protein-related	Cre01.g041000	(1 of 1) KOG3450 - Huntingtin interacting protein HYPK	LOC_Os03g61680	huntingtin-interacting protein HYPK, putative, expressed	NA	PTHR31184 PTHR31184:SF3	NA	KOG3450	NA	NA	AT3G06610	DNA-binding enhancer protein-related	LOC_Os03g61680
pg.00284	SbiBTX642.01G026100	1	SbiRTX430.01G026200	1	Sobic.001G025700	1	one-to-one	one-to-one	one-to-one	one-to-one	one-to-one	one-to-one	one-to-one	TRUE	one-to-one	Ortho:1-1-1_623:1-1	TRUE	TRUE	NA	PTHR13832 PTHR13832:SF341	NA	NA	K01102	NA	AT3G17090	Protein phosphatase 2C family protein	LOC_Os03g61690	protein phosphatase 2C, putative, expressed	PF00481 PF13672	PTHR13832 PTHR13832:SF341	EC:3.1.3.16	KOG0700	K01102	GO:0003824;GO:0004722;GO:0006470;GO:0006807;GO:0016810	AT3G17090	Protein phosphatase 2C family protein	NA	NA	LOC_Os03g61690	protein phosphatase 2C, putative, expressed	PF00481	PTHR13832 PTHR13832:SF341	EC:3.1.3.16	KOG0700	K01102	GO:0003824;GO:0004722;GO:0006470	AT3G17090	Protein phosphatase 2C family protein	LOC_Os03g61690
pg.00285	SbiBTX642.01G026200	1	SbiRTX430.01G026300	1	Sobic.001G025800	1	one-to-one	one-to-one	one-to-one	one-to-one	one-to-one	one-to-one	one-to-one	TRUE	one-to-one	Ortho:1-1-1_623:1-1	TRUE	TRUE	PF01535 PF13041 PF14432	PTHR24015 PTHR24015:SF130	NA	NA	NA	NA	AT1G11290	Pentatricopeptide repeat (PPR) superfamily protein	LOC_Os06g02200	pentatricopeptide, putative, expressed	PF01535 PF13041 PF14432	PTHR24015 PTHR24015:SF130	NA	NA	NA	GO:0005515	AT1G11290	Pentatricopeptide repeat (PPR) superfamily protein	NA	NA	LOC_Os06g02200	pentatricopeptide, putative, expressed	PF01535 PF13041 PF14432	PTHR24015 PTHR24015:SF130	NA	NA	NA	NA	AT1G11290	Pentatricopeptide repeat (PPR) superfamily protein	LOC_Os06g02200
pg.00286	SbiBTX642.01G026300	1	SbiRTX430.01G026400	1	NA	0	one-to-one	one-to-one	no-match	no-match	one-to-one	one-to-one	one-to-one	TRUE	no-match	Ortho:1-1-1_623:no-match	TRUE	FALSE	NA	NA	NA	NA	NA	NA	NA	NA	NA	NA	NA	NA	NA	NA	NA	NA	NA	NA	NA	NA	NA	NA	NA	NA	NA	NA	NA	NA	NA	NA	NA
pg.00287	SbiBTX642.01G026400	1	SbiRTX430.01G026500	1	Sobic.001G025900	1	one-to-one	one-to-one	one-to-one	one-to-one	one-to-one	one-to-one	one-to-one	TRUE	one-to-one	Ortho:1-1-1_623:1-1	TRUE	TRUE	NA	PTHR36033 PTHR36033:SF1	NA	NA	NA	NA	AT3G17030	Nucleic acid-binding proteins superfamily	LOC_Os03g61700	expressed protein	NA	PTHR36033 PTHR36033:SF1	NA	NA	NA	NA	AT3G17030	Nucleic acid-binding proteins superfamily	NA	NA	LOC_Os03g61700	expressed protein	NA	PTHR36033 PTHR36033:SF1	NA	NA	NA	NA	AT3G17030	Nucleic acid-binding proteins superfamily	LOC_Os03g61700
pg.00288	NA	0	SbiRTX430.01G026600	1	NA	0	no-match	not-exist	no-match	neither-exist	one-to-one	no-match	430:one_642:none	FALSE	no-match	Ortho:missing_623:no-match	FALSE	FALSE	NA	NA	NA	NA	NA	NA	NA	NA	NA	NA	PF13966	PTHR25952 PTHR25952:SF206	NA	NA	NA	NA	AT3G24255	RNA-directed DNA polymerase (reverse transcriptase)-related family protein	NA	NA	LOC_Os07g48590	retrotransposon protein, putative, unclassified	NA	NA	NA	NA	NA	NA	NA	NA	NA
pg.00289	SbiBTX642.01G026500	1	SbiRTX430.01G026700	1	Sobic.001G026000	1	one-to-one	one-to-one	one-to-one	one-to-one	one-to-one	one-to-one	one-to-one	TRUE	one-to-one	Ortho:1-1-1_623:1-1	TRUE	TRUE	PF00288 PF08544 PF10509	PTHR10457 PTHR10457:SF7	NA	NA	K18674	GO:0004335;GO:0005524;GO:0005737;GO:0006012;GO:0008152;GO:0016301;GO:0016773;GO:0046835	AT3G06580	Mevalonate/galactokinase family protein	LOC_Os03g61710	GHMP kinases ATP-binding protein, putative, expressed	PF00288 PF08544 PF10509	PTHR10457 PTHR10457:SF7	EC:2.7.1.6	KOG0631	K18674	GO:0004335;GO:0005524;GO:0005737;GO:0006012;GO:0008152;GO:0016301;GO:0016773;GO:0046835	AT3G06580	Mevalonate/galactokinase family protein	Cre17.g732300	Galactose kinase	LOC_Os03g61710	GHMP kinases ATP-binding protein, putative, expressed	PF00288 PF08544 PF10509	PTHR10457 PTHR10457:SF7	EC:2.7.1.6	KOG0631	K18674	GO:0004335;GO:0005524;GO:0005737;GO:0006012;GO:0008152;GO:0016301;GO:0016773;GO:0046835	AT3G06580	Mevalonate/galactokinase family protein	LOC_Os03g61710
pg.00290	SbiBTX642.01G026600	1	SbiRTX430.01G026800	1	Sobic.001G026100	1	one-to-one	one-to-one	one-to-one	one-to-one	one-to-one	one-to-one	one-to-one	TRUE	one-to-one	Ortho:1-1-1_623:1-1	TRUE	TRUE	PF01553	PTHR15486 PTHR15486:SF26	NA	NA	K13508	GO:0008152;GO:0016746	NA	NA	LOC_Os03g61720	glycerol-3-phosphate acyltransferase, putative, expressed	PF01553	PTHR15486 PTHR15486:SF26	EC:2.3.1.15	NA	K13508	GO:0008152;GO:0016746	NA	NA	NA	NA	LOC_Os03g61720	glycerol-3-phosphate acyltransferase, putative, expressed	PF01553	PTHR15486 PTHR15486:SF26	EC:2.3.1.15	NA	K13508	GO:0008152;GO:0016746	AT4G01950	glycerol-3-phosphate acyltransferase 3	LOC_Os03g61720
pg.00291	SbiBTX642.01G026700	1	SbiRTX430.01G026900	1	Sobic.001G026200	1	one-to-one	one-to-one	one-to-one	one-to-one	one-to-one	one-to-one	one-to-one	TRUE	one-to-one	Ortho:1-1-1_623:1-1	TRUE	TRUE	PF00226 PF14901	PTHR24078 PTHR24078:SF231	NA	NA	K09534	NA	AT5G49580	Chaperone DnaJ-domain superfamily protein	LOC_Os03g61730	heat shock protein DnaJ, putative, expressed	PF00226 PF14901	PTHR24078 PTHR24078:SF231	NA	KOG0720	K09534	NA	AT5G49580	Chaperone DnaJ-domain superfamily protein	NA	NA	LOC_Os03g61730	heat shock protein DnaJ, putative, expressed	PF00226 PF14901	PTHR24078 PTHR24078:SF231	NA	KOG0720	K09534	NA	AT5G49580	Chaperone DnaJ-domain superfamily protein	LOC_Os03g61730
pg.00292	SbiBTX642.01G026800	1	SbiRTX430.01G027000	1	Sobic.001G026300	1	one-to-one	one-to-one	one-to-one	one-to-one	one-to-one	one-to-one	one-to-one	TRUE	one-to-one	Ortho:1-1-1_623:1-1	TRUE	TRUE	PF13561	PTHR24322 PTHR24322:SF380	NA	NA	NA	GO:0004022;GO:0008152;GO:0008667;GO:0016491;GO:0019290;GO:0055114	AT2G47140	NAD(P)-binding Rossmann-fold superfamily protein	LOC_Os03g61740	sex determination protein tasselseed-2, putative, expressed	PF13561	PTHR24322 PTHR24322:SF380	EC:1.1.1.145 EC:1.1.1.51	KOG0725	NA	GO:0004022;GO:0008152;GO:0008667;GO:0016491;GO:0019290;GO:0055114	AT2G47140	NAD(P)-binding Rossmann-fold superfamily protein	NA	NA	LOC_Os03g61740	sex determination protein tasselseed-2, putative, expressed	PF13561	PTHR24322 PTHR24322:SF380	EC:1.1.1.145 EC:1.1.1.51	KOG0725	NA	GO:0004022;GO:0008152;GO:0008667;GO:0016491;GO:0019290;GO:0055114	AT2G47140	NAD(P)-binding Rossmann-fold superfamily protein	LOC_Os03g61740
pg.00293	SbiBTX642.01G026900	1	SbiRTX430.01G027100	1	Sobic.001G026400	1	one-to-one	one-to-one	one-to-one	one-to-one	one-to-one	one-to-one	one-to-one	TRUE	one-to-one	Ortho:1-1-1_623:1-1	TRUE	TRUE	PF05206 PF05253 PF11722	PTHR12998 PTHR12998:SF0	NA	NA	K15446	GO:0008033;GO:0008168	AT4G01880	methyltransferases	LOC_Os03g61750	expressed protein	PF05206 PF05253 PF11722	PTHR12998 PTHR12998:SF0	EC:2.1.1.225	KOG2811	K15446	GO:0008033;GO:0008168	AT4G01880	methyltransferases	Cre16.g654992	(1 of 1) 2.1.1.225 - tRNA:m(4)X modification enzyme	LOC_Os03g61750	expressed protein	PF05206 PF05253 PF11722	PTHR12998 PTHR12998:SF0	EC:2.1.1.225	KOG2811	K15446	GO:0008033;GO:0008168	AT4G01880	methyltransferases	LOC_Os03g61750
pg.00294	SbiBTX642.01G027000	1	SbiRTX430.01G027200	1	Sobic.001G026500	1	one-to-one	one-to-one	one-to-one	one-to-one	one-to-one	one-to-one	one-to-one	TRUE	one-to-one	Ortho:1-1-1_623:1-1	TRUE	TRUE	PF03110 PF12796	PTHR31251 PTHR31251:SF11	NA	NA	NA	GO:0003677;GO:0005515;GO:0005634	AT3G60030	squamosa promoter-binding protein-like 12	LOC_Os03g61760	OsSPL6 - SBP-box gene family member, expressed	PF03110 PF12796	PTHR31251 PTHR31251:SF11	NA	NA	NA	GO:0003677;GO:0005515;GO:0005634	AT3G60030	squamosa promoter-binding protein-like 12	Cre09.g390023	Copper responsive regulator 1	LOC_Os03g61760	OsSPL6 - SBP-box gene family member, expressed	PF03110 PF12796	PTHR31251 PTHR31251:SF11	NA	NA	NA	GO:0003677;GO:0005515;GO:0005634	AT3G60030	squamosa promoter-binding protein-like 12	LOC_Os03g61760
pg.00295	NA	0	NA	0	Sobic.001G026600	1	neither-exist	neither-exist	not-exist	not-exist	no-match	no-match	no-match	FALSE	one-to-one	Ortho:missing_623:1-1	FALSE	FALSE	NA	NA	NA	NA	NA	NA	NA	NA	NA	NA	NA	NA	NA	NA	NA	NA	NA	NA	NA	NA	NA	NA	NA	NA	NA	NA	NA	NA	NA	NA	NA
pg.00296	SbiBTX642.01G027100	1	SbiRTX430.01G027300	1	Sobic.001G026700	1	one-to-one	one-to-one	one-to-one	one-to-one	one-to-one	one-to-one	one-to-one	TRUE	one-to-one	Ortho:1-1-1_623:1-1	TRUE	TRUE	PF07983	PTHR32227 PTHR32227:SF131	NA	NA	NA	NA	NA	NA	LOC_Os03g61780	glucan endo-1,3-beta-glucosidase-related, putative, expressed	PF07983	PTHR32227 PTHR32227:SF131	EC:3.2.1.39	NA	NA	NA	NA	NA	NA	NA	LOC_Os03g61780	glucan endo-1,3-beta-glucosidase-related, putative, expressed	PF07983	PTHR32227 PTHR32227:SF131	EC:3.2.1.39	NA	NA	NA	AT1G09460	Carbohydrate-binding X8 domain superfamily protein	LOC_Os03g61780
pg.00297	SbiBTX642.01G027200	1	NA	0	NA	0	not-exist	no-match	neither-exist	no-match	no-match	one-to-one	430:none_642:one	FALSE	no-match	Ortho:missing_623:no-match	FALSE	FALSE	NA	NA	NA	NA	NA	NA	NA	NA	NA	NA	NA	NA	NA	NA	NA	NA	NA	NA	NA	NA	NA	NA	NA	NA	NA	NA	NA	NA	NA	NA	NA
pg.00298	SbiBTX642.01G027300	1	SbiRTX430.01G027400	1	Sobic.001G026800	1	one-to-one	one-to-one	one-to-one	one-to-one	one-to-one	one-to-one	one-to-one	TRUE	one-to-one	Ortho:1-1-1_623:1-1	TRUE	TRUE	PF12708	PTHR31339 PTHR31339:SF19	NA	NA	NA	NA	AT3G62110	Pectin lyase-like superfamily protein	LOC_Os03g61800	polygalacturonase, putative, expressed	PF12708	PTHR31339 PTHR31339:SF19	NA	NA	NA	NA	AT3G62110	Pectin lyase-like superfamily protein	NA	NA	LOC_Os03g61800	polygalacturonase, putative, expressed	PF12708	PTHR31339 PTHR31339:SF19	NA	NA	NA	NA	AT3G62110	Pectin lyase-like superfamily protein	LOC_Os03g61800
pg.00299	SbiBTX642.01G027400	1	SbiRTX430.01G027500	1	Sobic.001G026900	1	one-to-one	one-to-one	one-to-one	one-to-one	one-to-one	one-to-one	one-to-one	TRUE	one-to-one	Ortho:1-1-1_623:1-1	TRUE	TRUE	PF00383	PTHR11079 PTHR11079:SF90	NA	NA	NA	GO:0003824;GO:0008270	AT5G28050	Cytidine/deoxycytidylate deaminase family protein	NA	NA	PF00383	PTHR11079 PTHR11079:SF90	EC:3.5.4.3	KOG1018	NA	GO:0003824;GO:0008270	AT5G28050	Cytidine/deoxycytidylate deaminase family protein	NA	NA	NA	NA	PF00383	PTHR11079 PTHR11079:SF90	EC:3.5.4.3	KOG1018	NA	GO:0003824;GO:0008270	AT5G28050	Cytidine/deoxycytidylate deaminase family protein	NA
pg.00300	SbiBTX642.01G027500	2	SbiRTX430.01G014700	3	Sobic.001G026950	1	many-to-many	many-to-many	many-to-one	many-to-one	one-to-many	one-to-many	one-to-many	FALSE	one-to-one	Ortho:not1-1-1_623:1-1	FALSE	FALSE	NA	NA	NA	NA	NA	NA	NA	NA	NA	NA	NA	NA	NA	NA	NA	NA	NA	NA	NA	NA	NA	NA	NA	NA	NA	NA	NA	NA	NA	NA	NA
pg.00300	SbiBTX642.01G027700	2	SbiRTX430.01G014700	3	Sobic.001G026950	1	many-to-many	many-to-many	many-to-one	many-to-one	one-to-many	one-to-many	one-to-many	FALSE	one-to-one	Ortho:not1-1-1_623:1-1	FALSE	FALSE	NA	NA	NA	NA	NA	NA	NA	NA	NA	NA	NA	NA	NA	NA	NA	NA	NA	NA	NA	NA	NA	NA	NA	NA	NA	NA	NA	NA	NA	NA	NA
pg.00300	SbiBTX642.01G027500	2	SbiRTX430.01G027600	3	Sobic.001G026950	1	many-to-many	many-to-many	many-to-one	many-to-one	one-to-many	one-to-many	one-to-many	FALSE	one-to-one	Ortho:not1-1-1_623:1-1	FALSE	FALSE	NA	NA	NA	NA	NA	NA	NA	NA	NA	NA	NA	NA	NA	NA	NA	NA	NA	NA	NA	NA	NA	NA	NA	NA	NA	NA	NA	NA	NA	NA	NA
pg.00300	SbiBTX642.01G027700	2	SbiRTX430.01G027600	3	Sobic.001G026950	1	many-to-many	many-to-many	many-to-one	many-to-one	one-to-many	one-to-many	one-to-many	FALSE	one-to-one	Ortho:not1-1-1_623:1-1	FALSE	FALSE	NA	NA	NA	NA	NA	NA	NA	NA	NA	NA	NA	NA	NA	NA	NA	NA	NA	NA	NA	NA	NA	NA	NA	NA	NA	NA	NA	NA	NA	NA	NA
pg.00300	SbiBTX642.01G027500	2	SbiRTX430.01G027800	3	Sobic.001G026950	1	many-to-many	many-to-many	many-to-one	many-to-one	one-to-many	one-to-many	one-to-many	FALSE	one-to-one	Ortho:not1-1-1_623:1-1	FALSE	FALSE	NA	NA	NA	NA	NA	NA	NA	NA	NA	NA	NA	NA	NA	NA	NA	NA	NA	NA	NA	NA	NA	NA	NA	NA	NA	NA	NA	NA	NA	NA	NA
pg.00300	SbiBTX642.01G027700	2	SbiRTX430.01G027800	3	Sobic.001G026950	1	many-to-many	many-to-many	many-to-one	many-to-one	one-to-many	one-to-many	one-to-many	FALSE	one-to-one	Ortho:not1-1-1_623:1-1	FALSE	FALSE	NA	NA	NA	NA	NA	NA	NA	NA	NA	NA	NA	NA	NA	NA	NA	NA	NA	NA	NA	NA	NA	NA	NA	NA	NA	NA	NA	NA	NA	NA	NA
pg.00301	SbiBTX642.01G027600	1	SbiRTX430.01G027700	1	Sobic.001G027000	1	one-to-one	one-to-one	one-to-one	one-to-one	one-to-one	one-to-one	one-to-one	TRUE	one-to-one	Ortho:1-1-1_623:1-1	TRUE	TRUE	NA	PTHR33879 PTHR33879:SF3	NA	NA	NA	NA	AT3G22530	NA	NA	NA	NA	PTHR33879 PTHR33879:SF3	NA	NA	NA	NA	AT3G22530	NA	NA	NA	NA	NA	NA	PTHR33879 PTHR33879:SF3	NA	NA	NA	NA	AT3G22530	NA	NA
pg.00302	SbiBTX642.01G027800	1	SbiRTX430.01G027900	1	Sobic.001G027100	1	one-to-one	one-to-one	one-to-one	one-to-one	one-to-one	one-to-one	one-to-one	TRUE	one-to-one	Ortho:1-1-1_623:1-1	TRUE	TRUE	PF00752 PF00867	PTHR11081 PTHR11081:SF30	NA	NA	K04799	GO:0003677;GO:0003824;GO:0004518;GO:0006281	NA	NA	NA	NA	PF00752 PF00867	PTHR11081 PTHR11081:SF30	EC:3.1.16.1	KOG2519	K04799	GO:0003677;GO:0003824;GO:0004518;GO:0006281	NA	NA	Cre03.g145687	DNA repair protein, XPGC/Rad2 homolog	NA	NA	PF00752 PF00867	PTHR11081 PTHR11081:SF30	EC:3.1.16.1	KOG2519	K04799	GO:0003677;GO:0003824;GO:0004518;GO:0006281	NA	NA	NA
pg.00303	SbiBTX642.01G028000	1	SbiRTX430.01G028000	1	Sobic.001G027200	1	one-to-one	one-to-one	one-to-one	one-to-one	one-to-one	one-to-one	one-to-one	TRUE	one-to-one	Ortho:1-1-1_623:1-1	TRUE	TRUE	NA	NA	NA	NA	NA	NA	NA	NA	NA	NA	NA	NA	NA	NA	NA	NA	NA	NA	NA	NA	NA	NA	NA	NA	NA	NA	NA	NA	NA	NA	NA
pg.00304	SbiBTX642.01G027900	1	SbiRTX430.01G028100	1	Sobic.001G027300	1	one-to-one	one-to-one	one-to-one	one-to-one	one-to-one	one-to-one	one-to-one	TRUE	one-to-one	Ortho:1-1-1_623:1-1	TRUE	TRUE	PF13419	PTHR12725 PTHR12725:SF49	NA	NA	NA	GO:0008152;GO:0016787	NA	NA	NA	NA	PF13419	PTHR12725 PTHR12725:SF49	EC:3.1.3.74	KOG3109	NA	GO:0008152;GO:0016787	NA	NA	Cre12.g524700	Haloacid dehalogenase-like hydrolase	NA	NA	PF13419	PTHR12725 PTHR12725:SF49	EC:3.1.3.74	KOG3109	NA	GO:0008152;GO:0016787	NA	NA	LOC_Os03g61829
pg.00305	SbiBTX642.01G028100	1	SbiRTX430.01G028200	1	NA	0	one-to-one	one-to-one	no-match	no-match	one-to-one	one-to-one	one-to-one	TRUE	no-match	Ortho:1-1-1_623:no-match	TRUE	FALSE	NA	NA	NA	NA	NA	NA	NA	NA	NA	NA	NA	NA	NA	NA	NA	NA	NA	NA	NA	NA	NA	NA	NA	NA	NA	NA	NA	NA	NA	NA	NA
pg.00306	NA	0	SbiRTX430.01G028300	1	NA	0	no-match	not-exist	no-match	neither-exist	one-to-one	no-match	430:one_642:none	FALSE	no-match	Ortho:missing_623:no-match	FALSE	FALSE	NA	NA	NA	NA	NA	NA	NA	NA	NA	NA	NA	PTHR12725 PTHR12725:SF49	EC:3.1.3.74	NA	NA	NA	NA	NA	NA	NA	NA	NA	NA	NA	NA	NA	NA	NA	NA	NA	NA
pg.00307	SbiBTX642.01G028200	1	SbiRTX430.01G028400	1	Sobic.001G027400	1	one-to-one	one-to-one	one-to-one	one-to-one	one-to-one	one-to-one	one-to-one	TRUE	one-to-one	Ortho:1-1-1_623:1-1	TRUE	TRUE	NA	NA	NA	NA	NA	NA	NA	NA	NA	NA	NA	NA	NA	NA	NA	NA	NA	NA	NA	NA	NA	NA	NA	NA	NA	NA	NA	NA	NA	NA	NA
pg.00308	NA	0	NA	0	Sobic.001G027500	1	neither-exist	neither-exist	not-exist	not-exist	no-match	no-match	no-match	FALSE	one-to-one	Ortho:missing_623:1-1	FALSE	FALSE	NA	NA	NA	NA	NA	NA	NA	NA	NA	NA	NA	NA	NA	NA	NA	NA	NA	NA	NA	NA	NA	NA	NA	NA	NA	NA	NA	NA	NA	NA	NA
pg.00309	SbiBTX642.01G028300	1	SbiRTX430.01G028500	1	NA	0	one-to-one	one-to-one	no-match	no-match	one-to-one	one-to-one	one-to-one	TRUE	no-match	Ortho:1-1-1_623:no-match	TRUE	FALSE	NA	NA	NA	NA	NA	NA	NA	NA	NA	NA	NA	NA	NA	NA	NA	NA	NA	NA	NA	NA	NA	NA	NA	NA	NA	NA	NA	NA	NA	NA	NA
pg.00310	SbiBTX642.01G028400	1	SbiRTX430.01G028600	1	Sobic.001G027600	1	one-to-one	one-to-one	one-to-one	one-to-one	one-to-one	one-to-one	one-to-one	TRUE	one-to-one	Ortho:1-1-1_623:1-1	TRUE	TRUE	PF00861	PTHR12899	NA	NA	K02881	GO:0003735;GO:0005622;GO:0005840;GO:0006412	AT1G48350	Ribosomal L18p/L5e family protein	LOC_Os03g61260	ribosomal L18p/L5e family protein, putative, expressed	PF00861	PTHR12899	NA	NA	K02881	GO:0003735;GO:0005622;GO:0005840;GO:0006412	AT1G48350	Ribosomal L18p/L5e family protein	Cre01.g052100	Chloroplast ribosomal protein L18	LOC_Os03g61260	ribosomal L18p/L5e family protein, putative, expressed	PF00861	PTHR12899	NA	NA	K02881	GO:0003735;GO:0005622;GO:0005840;GO:0006412	AT1G48350	Ribosomal L18p/L5e family protein	LOC_Os03g61260
pg.00311	SbiBTX642.01G028500	1	SbiRTX430.01G028700	1	Sobic.001G027700	1	one-to-one	one-to-one	one-to-one	one-to-one	one-to-one	one-to-one	one-to-one	TRUE	one-to-one	Ortho:1-1-1_623:1-1	TRUE	TRUE	NA	NA	NA	NA	NA	NA	AT1G20430	NA	LOC_Os06g11060	expressed protein	NA	PTHR36316 PTHR36316:SF1	NA	NA	NA	NA	AT1G20430	NA	NA	NA	LOC_Os06g11060	expressed protein	NA	PTHR36316	NA	NA	NA	NA	AT1G20430	NA	LOC_Os06g11060
pg.00312	SbiBTX642.01G028600	1	SbiRTX430.01G028800	1	Sobic.001G027800	1	one-to-one	one-to-one	one-to-one	one-to-one	one-to-one	one-to-one	one-to-one	TRUE	one-to-one	Ortho:1-1-1_623:1-1	TRUE	TRUE	PF00150	PTHR31451 PTHR31451:SF12	NA	NA	K19355	GO:0004553;GO:0005975	NA	NA	LOC_Os03g61280	OsMan05 - Endo-Beta-Mannanase, expressed	PF00150	PTHR31451 PTHR31451:SF12	EC:3.2.1.78	NA	K19355	GO:0004553;GO:0005975	NA	NA	Cre01.g048350	conserved protein with glycosyl hydrolase family 5 domain	LOC_Os03g61280	OsMan05 - Endo-Beta-Mannanase, expressed	PF00150	PTHR31451 PTHR31451:SF12	EC:3.2.1.78	NA	K19355	GO:0004553;GO:0005975	NA	NA	LOC_Os03g61280
pg.00313	SbiBTX642.01G028700	1	SbiRTX430.01G028900	1	Sobic.001G027900	1	one-to-one	one-to-one	one-to-one	one-to-one	one-to-one	one-to-one	one-to-one	TRUE	one-to-one	Ortho:1-1-1_623:1-1	TRUE	TRUE	PF00999	PTHR32468 PTHR32468:SF20	NA	NA	NA	GO:0006812;GO:0015299;GO:0016021;GO:0055085	NA	NA	LOC_Os03g61290	ATCHX, putative, expressed	PF00999	PTHR32468 PTHR32468:SF20	NA	NA	NA	GO:0006812;GO:0015299;GO:0016021;GO:0055085	NA	NA	NA	NA	LOC_Os03g61290	ATCHX, putative, expressed	PF00999	PTHR32468 PTHR32468:SF20	NA	NA	NA	GO:0006812;GO:0015299;GO:0016021;GO:0055085	NA	NA	LOC_Os03g61290
pg.00314	SbiBTX642.01G028800	1	SbiRTX430.01G029000	1	Sobic.001G028000	1	one-to-one	one-to-one	one-to-one	one-to-one	one-to-one	one-to-one	one-to-one	TRUE	one-to-one	Ortho:1-1-1_623:1-1	TRUE	TRUE	NA	NA	NA	NA	NA	NA	NA	NA	LOC_Os03g61240	expressed protein	NA	NA	NA	NA	NA	NA	NA	NA	NA	NA	LOC_Os03g61240	expressed protein	NA	NA	NA	NA	NA	NA	NA	NA	LOC_Os03g61240
pg.00315	SbiBTX642.01G028900	1	SbiRTX430.01G029100	1	Sobic.001G028100	1	one-to-one	one-to-one	one-to-one	one-to-one	one-to-one	one-to-one	one-to-one	TRUE	one-to-one	Ortho:1-1-1_623:1-1	TRUE	TRUE	PF00098 PF00271 PF04851 PF08152	PTHR24031 PTHR24031:SF155	NA	NA	NA	GO:0003676;GO:0003677;GO:0003723;GO:0004386;GO:0005524;GO:0005634;GO:0008270;GO:0016787	AT5G26742	DEAD box RNA helicase (RH3)	LOC_Os03g61220	DEAD-box ATP-dependent RNA helicase 3, putative, expressed	PF00098 PF00271 PF04851 PF08152	PTHR24031 PTHR24031:SF155	EC:3.6.4.13	KOG0331	NA	GO:0003676;GO:0003677;GO:0003723;GO:0004386;GO:0005524;GO:0005634;GO:0008270;GO:0016787	AT5G26742	DEAD box RNA helicase (RH3)	Cre17.g727700	DEAD box ATP-dependent RNA helicase	LOC_Os03g61220	DEAD-box ATP-dependent RNA helicase 3, putative, expressed	PF00098 PF00271 PF04851 PF08152	PTHR24031 PTHR24031:SF155	EC:3.6.4.13	KOG0331	NA	GO:0003676;GO:0003677;GO:0003723;GO:0004386;GO:0005524;GO:0005634;GO:0008270;GO:0016787	AT5G26742	DEAD box RNA helicase (RH3)	LOC_Os03g61220
pg.00316	SbiBTX642.01G029000	1	SbiRTX430.01G029200	1	Sobic.001G028200	1	one-to-one	one-to-one	one-to-one	one-to-one	one-to-one	one-to-one	one-to-one	TRUE	one-to-one	Ortho:1-1-1_623:1-1	TRUE	TRUE	PF00270 PF00271 PF02889	PTHR24075	NA	NA	NA	NA	AT1G20960	U5 small nuclear ribonucleoprotein helicase, putative	NA	NA	PF00270 PF00271 PF02889	PTHR24075	EC:3.6.4.13	NA	NA	GO:0003676;GO:0005515;GO:0005524;GO:0008565;GO:0031204	AT1G20960	U5 small nuclear ribonucleoprotein helicase, putative	Cre17.g744147	(1 of 1) K12854 - pre-mRNA-splicing helicase BRR2 (SNRNP200, BRR2)	NA	NA	PF00270 PF00271 PF02889	PTHR24075	EC:3.6.4.13	NA	NA	GO:0003676;GO:0005524;GO:0008565;GO:0031204	AT1G20960	U5 small nuclear ribonucleoprotein helicase, putative	NA
pg.00317	NA	0	NA	0	Sobic.001G028301	1	neither-exist	neither-exist	not-exist	not-exist	no-match	no-match	no-match	FALSE	one-to-one	Ortho:missing_623:1-1	FALSE	FALSE	NA	NA	NA	NA	NA	NA	NA	NA	NA	NA	NA	NA	NA	NA	NA	NA	NA	NA	NA	NA	NA	NA	NA	NA	NA	NA	NA	NA	NA	NA	NA
pg.00318	SbiBTX642.01G029100	1	NA	0	NA	0	not-exist	no-match	neither-exist	no-match	no-match	one-to-one	430:none_642:one	FALSE	no-match	Ortho:missing_623:no-match	FALSE	FALSE	NA	NA	NA	NA	NA	NA	NA	NA	NA	NA	NA	NA	NA	NA	NA	NA	NA	NA	NA	NA	NA	NA	PF07797	PTHR33130 PTHR33130:SF7	NA	NA	NA	NA	AT3G60410	Protein of unknown function (DUF1639)	LOC_Os01g04100
pg.00319	SbiBTX642.01G029200	1	SbiRTX430.01G029300	1	Sobic.001G028400	1	one-to-one	one-to-one	one-to-one	one-to-one	one-to-one	one-to-one	one-to-one	TRUE	one-to-one	Ortho:1-1-1_623:1-1	TRUE	TRUE	PF03619	PTHR23423 PTHR23423:SF35	NA	NA	NA	NA	AT5G26740	Protein of unknown function (DUF300)	LOC_Os03g61210	domain of unknown function domain containing protein, expressed	PF03619	PTHR23423 PTHR23423:SF35	NA	KOG2641	NA	NA	AT5G26740	Protein of unknown function (DUF300)	Cre12.g502400	(1 of 1) PTHR23423//PTHR23423:SF17 - ORGANIC SOLUTE TRANSPORTER-RELATED // PROTEIN F40E10.6	LOC_Os03g61210	domain of unknown function domain containing protein, expressed	PF03619	PTHR23423 PTHR23423:SF35	NA	KOG2641	NA	NA	AT5G26740	Protein of unknown function (DUF300)	LOC_Os03g61210
pg.00320	SbiBTX642.01G029300	1	SbiRTX430.01G029400	1	Sobic.001G028500	1	one-to-one	one-to-one	one-to-one	one-to-one	one-to-one	one-to-one	one-to-one	TRUE	one-to-one	Ortho:1-1-1_623:1-1	TRUE	TRUE	PF03105	PTHR10783	NA	NA	NA	NA	AT5G15330	SPX domain gene 4	LOC_Os03g61200	expressed protein	PF03105	PTHR10783	NA	KOG1161	NA	NA	AT5G15330	SPX domain gene 4	NA	NA	LOC_Os03g61200	expressed protein	PF03105	PTHR10783	NA	KOG1161	NA	NA	AT5G15330	SPX domain gene 4	LOC_Os03g61200
pg.00321	SbiBTX642.01G029400	1	SbiRTX430.01G029500	1	Sobic.001G028600	1	one-to-one	one-to-one	one-to-one	one-to-one	one-to-one	one-to-one	one-to-one	TRUE	one-to-one	Ortho:1-1-1_623:1-1	TRUE	TRUE	NA	PTHR33872 PTHR33872:SF3	NA	NA	NA	NA	AT1G19530	NA	LOC_Os03g61160	expressed protein	NA	PTHR33872 PTHR33872:SF3	NA	NA	NA	NA	AT1G19530	NA	NA	NA	LOC_Os03g61160	expressed protein	NA	PTHR33872 PTHR33872:SF3	NA	NA	NA	NA	AT1G19530	NA	LOC_Os03g61160
pg.00322	SbiBTX642.01G029500	1	SbiRTX430.01G029600	1	Sobic.001G028700	1	one-to-one	one-to-one	one-to-one	one-to-one	one-to-one	one-to-one	one-to-one	TRUE	one-to-one	Ortho:1-1-1_623:1-1	TRUE	TRUE	PF10294	PTHR14614 PTHR14614:SF42	NA	NA	NA	NA	AT5G01470	S-adenosyl-L-methionine-dependent methyltransferases superfamily protein	LOC_Os03g61140	expressed protein	PF10294	PTHR14614 PTHR14614:SF42	EC:2.1.1.125	KOG3201	NA	NA	AT5G01470	S-adenosyl-L-methionine-dependent methyltransferases superfamily protein	NA	NA	LOC_Os03g61140	expressed protein	PF10294	PTHR14614 PTHR14614:SF42	EC:2.1.1.125	KOG3201	NA	NA	AT5G01470	S-adenosyl-L-methionine-dependent methyltransferases superfamily protein	LOC_Os03g61140
pg.00323	SbiBTX642.01G029600	1	SbiRTX430.01G029700	1	Sobic.001G028800	1	one-to-one	one-to-one	one-to-one	one-to-one	one-to-one	one-to-one	one-to-one	TRUE	one-to-one	Ortho:1-1-1_623:1-1	TRUE	TRUE	NA	PTHR33872 PTHR33872:SF2	NA	NA	NA	NA	AT1G19530	NA	NA	NA	NA	PTHR33872 PTHR33872:SF2	NA	NA	NA	NA	AT1G19530	NA	NA	NA	NA	NA	NA	PTHR33872 PTHR33872:SF2	NA	NA	NA	NA	AT1G19530	NA	NA
pg.00324	NA	0	SbiRTX430.01G029800	1	Sobic.001G028900	1	no-match	not-exist	one-to-one	not-exist	one-to-one	no-match	430:one_642:none	FALSE	one-to-one	Ortho:missing_623:1-1	FALSE	FALSE	NA	NA	NA	NA	NA	NA	NA	NA	NA	NA	PF02902	PTHR12606 PTHR12606:SF14	EC:3.4.22.68	NA	NA	GO:0006508;GO:0008234	NA	NA	NA	NA	LOC_Os09g10550	expressed protein	NA	NA	NA	NA	NA	NA	NA	NA	NA
pg.00325	SbiBTX642.01G029700	1	SbiRTX430.01G029900	1	Sobic.001G029000	1	one-to-one	one-to-one	one-to-one	one-to-one	one-to-one	one-to-one	one-to-one	TRUE	one-to-one	Ortho:1-1-1_623:1-1	TRUE	TRUE	PF02536	PTHR13068 PTHR13068:SF17	NA	NA	K15032	GO:0003690;GO:0005739;GO:0006355	NA	NA	NA	mTERF family protein, expressed	PF02536	PTHR13068 PTHR13068:SF17	NA	NA	K15032	GO:0003690;GO:0005739;GO:0006355	NA	NA	NA	NA	LOC_Os11g14130	mTERF family protein, expressed	PF02536	PTHR13068 PTHR13068:SF17	NA	NA	K15032	GO:0003690;GO:0005739;GO:0006355	AT1G62110	Mitochondrial transcription termination factor family protein	LOC_Os11g09990
pg.00326	SbiBTX642.01G029800	1	SbiRTX430.01G030000	1	Sobic.001G029100	1	one-to-one	one-to-one	one-to-one	one-to-one	one-to-one	one-to-one	one-to-one	TRUE	one-to-one	Ortho:1-1-1_623:1-1	TRUE	TRUE	PF01329	PTHR12599 PTHR12599:SF8	NA	NA	NA	GO:0006729;GO:0008124	AT5G51110	Transcriptional coactivator/pterin dehydratase	ChrSy.fgenesh.gene.86	expressed protein	PF01329	PTHR12599 PTHR12599:SF8	NA	NA	NA	GO:0006729;GO:0008124	AT5G51110	Transcriptional coactivator/pterin dehydratase	Cre01.g049000	Conserved in the Green Lineage	ChrSy.fgenesh.gene.86	expressed protein	PF01329	PTHR12599 PTHR12599:SF8	NA	NA	NA	GO:0006729;GO:0008124	AT5G51110	Transcriptional coactivator/pterin dehydratase	ChrSy.fgenesh.gene.86
pg.00327	SbiBTX642.01G029900	1	SbiRTX430.01G030100	1	Sobic.001G029200	1	one-to-one	one-to-one	one-to-one	one-to-one	one-to-one	one-to-one	one-to-one	TRUE	one-to-one	Ortho:1-1-1_623:1-1	TRUE	TRUE	PF04185	PTHR31956 PTHR31956:SF9	NA	NA	K01114	GO:0003824;GO:0008152;GO:0016788	AT1G07230	non-specific phospholipase C1	LOC_Os03g61130	phosphoesterase family protein, putative, expressed	PF04185	PTHR31956 PTHR31956:SF9	EC:3.1.4.3	NA	K01114	GO:0003824;GO:0008152;GO:0016788	AT1G07230	non-specific phospholipase C1	NA	NA	LOC_Os03g61130	phosphoesterase family protein, putative, expressed	PF04185	PTHR31956 PTHR31956:SF9	EC:3.1.4.3	NA	K01114	GO:0003824;GO:0008152;GO:0016788	AT1G07230	non-specific phospholipase C1	LOC_Os03g61130
pg.00328	SbiBTX642.01G030000	1	SbiRTX430.01G030200	1	Sobic.001G029300	1	one-to-one	one-to-one	one-to-one	one-to-one	one-to-one	one-to-one	one-to-one	TRUE	one-to-one	Ortho:1-1-1_623:1-1	TRUE	TRUE	PF00425 PF04715	PTHR11236 PTHR11236:SF20	NA	NA	K01657	GO:0000162;GO:0004049;GO:0009058;GO:0016833	NA	NA	LOC_Os03g61120	anthranilate synthase component I-1, chloroplast precursor, putative, expressed	PF00425 PF04715	PTHR11236 PTHR11236:SF20	EC:4.1.3.27	NA	K01657	GO:0000162;GO:0004049;GO:0009058;GO:0016833	NA	NA	Cre06.g306601	Anthranilate alpha subunit synthase,	LOC_Os03g61120	anthranilate synthase component I-1, chloroplast precursor, putative, expressed	PF00425 PF04715	PTHR11236 PTHR11236:SF20	EC:4.1.3.27	KOG1223	K01657	GO:0000162;GO:0004049;GO:0009058;GO:0016833	NA	NA	LOC_Os03g61120
pg.00329	SbiBTX642.01G030100	1	SbiRTX430.01G030300	1	Sobic.001G029400	1	one-to-one	one-to-one	one-to-one	one-to-one	one-to-one	one-to-one	one-to-one	TRUE	one-to-one	Ortho:1-1-1_623:1-1	TRUE	TRUE	PF00076 PF00642	PTHR23139	NA	NA	K13107	NA	AT3G47120	RNA recognition motif (RRM)-containing protein	LOC_Os03g61110	RNA-binding motif protein, putative, expressed	PF00076 PF00642	PTHR23139	NA	KOG0126	K13107	GO:0000166;GO:0003676;GO:0046872	AT3G47120	RNA recognition motif (RRM)-containing protein	Cre06.g280550	(1 of 1) K13107 - RNA-binding motif protein, X-linked 2 (RBMX2, IST3)	LOC_Os03g61110	RNA-binding motif protein, putative, expressed	PF00076 PF00642	PTHR23139	NA	KOG0126	K13107	GO:0003676;GO:0046872	AT3G47120	RNA recognition motif (RRM)-containing protein	LOC_Os03g61110
pg.00330	SbiBTX642.01G030200	1	SbiRTX430.01G030400	1	Sobic.001G029500	1	one-to-one	one-to-one	one-to-one	one-to-one	one-to-one	one-to-one	one-to-one	TRUE	one-to-one	Ortho:1-1-1_623:1-1	TRUE	TRUE	PF03151	PTHR11132 PTHR11132:SF81	NA	NA	K15356	NA	AT1G07290	golgi nucleotide sugar transporter 2	LOC_Os03g61100	GDP-mannose transporter, putative, expressed	PF03151	PTHR11132 PTHR11132:SF81	NA	KOG1444	K15356	NA	AT1G07290	golgi nucleotide sugar transporter 2	Cre12.g490100	Putative GDP-mannose transporter	LOC_Os03g61100	GDP-mannose transporter, putative, expressed	PF03151	PTHR11132 PTHR11132:SF81	NA	KOG1444	K15356	NA	AT1G07290	golgi nucleotide sugar transporter 2	LOC_Os03g61100
pg.00331	SbiBTX642.01G030300	1	SbiRTX430.01G030500	1	Sobic.001G029600	1	one-to-one	one-to-one	one-to-one	one-to-one	one-to-one	one-to-one	one-to-one	TRUE	one-to-one	Ortho:1-1-1_623:1-1	TRUE	TRUE	PF11493	PTHR36370 PTHR36370:SF2	NA	NA	NA	NA	AT3G47070	(1 of 1) PF11493 - Thylakoid soluble phosphoprotein TSP9 (TSP9)	LOC_Os03g61090	expressed protein	PF11493	PTHR36370 PTHR36370:SF2	NA	NA	NA	NA	AT3G47070	(1 of 1) PF11493 - Thylakoid soluble phosphoprotein TSP9 (TSP9)	NA	NA	LOC_Os03g61090	expressed protein	PF11493	PTHR36370 PTHR36370:SF2	NA	NA	NA	NA	AT3G47070	(1 of 1) PF11493 - Thylakoid soluble phosphoprotein TSP9 (TSP9)	LOC_Os03g61090
pg.00332	NA	0	SbiRTX430.01G030600	1	NA	0	no-match	not-exist	no-match	neither-exist	one-to-one	no-match	430:one_642:none	FALSE	no-match	Ortho:missing_623:no-match	FALSE	FALSE	NA	NA	NA	NA	NA	NA	NA	NA	NA	NA	NA	NA	NA	NA	NA	NA	NA	NA	NA	NA	NA	NA	NA	NA	NA	NA	NA	NA	NA	NA	NA
pg.00333	SbiBTX642.01G030400	1	SbiRTX430.01G030700	1	Sobic.001G029700	1	one-to-one	one-to-one	one-to-one	one-to-one	one-to-one	one-to-one	one-to-one	TRUE	one-to-one	Ortho:1-1-1_623:1-1	TRUE	TRUE	NA	PTHR22970 PTHR22970:SF26	NA	NA	NA	NA	NA	NA	NA	NA	NA	PTHR22970 PTHR22970:SF26	NA	NA	NA	NA	NA	NA	NA	NA	NA	NA	NA	PTHR22970 PTHR22970:SF26	NA	NA	NA	NA	NA	NA	NA
pg.00334	SbiBTX642.01G030500	1	SbiRTX430.01G030800	1	Sobic.001G029800	1	one-to-one	one-to-one	one-to-one	one-to-one	one-to-one	one-to-one	one-to-one	TRUE	one-to-one	Ortho:1-1-1_623:1-1	TRUE	TRUE	NA	NA	NA	NA	NA	NA	NA	NA	NA	NA	NA	PTHR33621 PTHR33621:SF2	NA	NA	NA	GO:0006457	NA	NA	NA	NA	NA	NA	NA	PTHR33621	NA	NA	NA	NA	NA	NA	NA
pg.00335	SbiBTX642.01G030600	1	SbiRTX430.01G030900	1	Sobic.001G029900	1	one-to-one	one-to-one	one-to-one	one-to-one	one-to-one	one-to-one	one-to-one	TRUE	one-to-one	Ortho:1-1-1_623:1-1	TRUE	TRUE	PF07714	PTHR27003 PTHR27003:SF14	NA	NA	NA	GO:0004672;GO:0004713;GO:0005524;GO:0006468	NA	NA	LOC_Os03g61060	protein kinase domain containing protein, expressed	PF07714	PTHR27003 PTHR27003:SF14	EC:2.7.11.1	KOG1187	NA	GO:0004672;GO:0004713;GO:0005524;GO:0006468	NA	NA	NA	NA	LOC_Os03g61060	protein kinase domain containing protein, expressed	PF07714	PTHR27003 PTHR27003:SF14	EC:2.7.11.1	KOG1187	NA	GO:0004672;GO:0004713;GO:0005524;GO:0006468	NA	NA	LOC_Os03g61060
pg.00336	SbiBTX642.01G030700	1	SbiRTX430.01G031000	1	Sobic.001G030000	1	one-to-one	one-to-one	one-to-one	one-to-one	one-to-one	one-to-one	one-to-one	TRUE	one-to-one	Ortho:1-1-1_623:1-1	TRUE	TRUE	PF01839	PTHR21419 PTHR21419:SF23	NA	NA	NA	GO:0005515	AT3G09090	defective in exine formation protein (DEX1)	LOC_Os03g61050	FG-GAP repeat-containing protein, putative, expressed	PF01839	PTHR21419 PTHR21419:SF23	EC:3.2.1.162	NA	NA	GO:0005515	AT3G09090	defective in exine formation protein (DEX1)	Cre04.g214097	(1 of 1) PTHR21419//PTHR21419:SF23 - FAMILY NOT NAMED // DEFECTIVE IN EXINE FORMATION PROTEIN DEX1	LOC_Os03g61050	FG-GAP repeat-containing protein, putative, expressed	PF01839	PTHR21419 PTHR21419:SF23	EC:3.2.1.162	NA	NA	GO:0005515	AT3G09090	defective in exine formation protein (DEX1)	LOC_Os03g61050
pg.00337	SbiBTX642.01G030800	1	SbiRTX430.01G031100	1	Sobic.001G030100	1	one-to-one	one-to-one	one-to-one	one-to-one	one-to-one	one-to-one	one-to-one	TRUE	one-to-one	Ortho:1-1-1_623:1-1	TRUE	TRUE	PF04859	PTHR31161 PTHR31161:SF4	NA	NA	NA	NA	NA	NA	LOC_Os03g61040	GIL1, putative, expressed	PF04859	PTHR31161 PTHR31161:SF4	NA	NA	NA	NA	NA	NA	NA	NA	LOC_Os03g61040	GIL1, putative, expressed	PF04859	PTHR31161 PTHR31161:SF4	NA	NA	NA	NA	AT5G58960	Plant protein of unknown function (DUF641)	LOC_Os03g61040
pg.00338	SbiBTX642.01G030900	1	SbiRTX430.01G031200	1	Sobic.001G030200	1	one-to-one	one-to-one	one-to-one	one-to-one	one-to-one	one-to-one	one-to-one	TRUE	one-to-one	Ortho:1-1-1_623:1-1	TRUE	TRUE	PF00467 PF02357	PTHR30265 PTHR30265:SF2	NA	NA	NA	GO:0006355	AT3G09210	plastid transcriptionally active 13	LOC_Os03g61030	transcription termination factor nusG family protein, expressed	PF00467 PF02357	PTHR30265 PTHR30265:SF2	NA	NA	NA	GO:0006355	AT3G09210	plastid transcriptionally active 13	NA	NA	LOC_Os03g61030	transcription termination factor nusG family protein, expressed	PF00467 PF02357	PTHR30265 PTHR30265:SF2	NA	NA	NA	GO:0006355	AT3G09210	plastid transcriptionally active 13	LOC_Os03g61030
pg.00339	SbiBTX642.01G031000	1	SbiRTX430.01G031300	1	Sobic.001G030300	1	one-to-one	one-to-one	one-to-one	one-to-one	one-to-one	one-to-one	one-to-one	TRUE	one-to-one	Ortho:1-1-1_623:1-1	TRUE	TRUE	PF02953	PTHR11038 PTHR11038:SF17	NA	NA	K17778	GO:0045039	AT2G29530	Tim10/DDP family zinc finger protein	LOC_Os03g61019	mitochondrial import inner membrane translocase subunit Tim, putative, expressed	PF02953	PTHR11038 PTHR11038:SF17	NA	KOG3480	K17778	GO:0045039	AT2G29530	Tim10/DDP family zinc finger protein	Cre12.g514900	Mitochondrial inner membrane translocase subunit	LOC_Os03g61019	mitochondrial import inner membrane translocase subunit Tim, putative, expressed	PF02953	PTHR11038 PTHR11038:SF17	NA	KOG3480	K17778	GO:0045039	AT2G29530	Tim10/DDP family zinc finger protein	LOC_Os03g61019
pg.00340	SbiBTX642.01G031100	1	SbiRTX430.01G031400	1	Sobic.001G030400	1	one-to-one	one-to-one	one-to-one	one-to-one	one-to-one	one-to-one	one-to-one	TRUE	one-to-one	Ortho:1-1-1_623:1-1	TRUE	TRUE	PF07714	PTHR27001 PTHR27001:SF18	NA	NA	NA	NA	NA	NA	LOC_Os03g61010	protein kinase family protein, putative, expressed	PF07714	PTHR27001 PTHR27001:SF18	EC:2.7.10.2 EC:2.7.11.1	KOG1187	NA	GO:0004672;GO:0004713;GO:0005515;GO:0005524;GO:0006468	NA	NA	NA	NA	LOC_Os03g61010	protein kinase family protein, putative, expressed	PF07714	PTHR27001 PTHR27001:SF18	EC:2.7.10.2 EC:2.7.11.1	KOG1187	NA	GO:0004672;GO:0004713;GO:0005524;GO:0006468	NA	NA	LOC_Os03g61010
pg.00341	SbiBTX642.01G031200	2	SbiRTX430.01G031500	2	Sobic.001G030500	2	many-to-many	many-to-many	many-to-many	many-to-many	one-to-many	one-to-many	one-to-many	FALSE	one-to-many	Ortho:not1-1-1_623:not1-1	FALSE	FALSE	PF00201	PTHR11926 PTHR11926:SF244	NA	NA	NA	GO:0008152;GO:0016758	NA	NA	LOC_Os03g60960	cytokinin-N-glucosyltransferase 1, putative, expressed	PF00201	PTHR11926 PTHR11926:SF244	EC:2.4.1.202	NA	NA	GO:0008152;GO:0016758	AT5G05860	UDP-glucosyl transferase 76C2	Cre07.g322884	(1 of 1) PTHR11926//PTHR11926:SF16 - GLUCOSYL/GLUCURONOSYL TRANSFERASES // PROTEIN UGT-61-RELATED	LOC_Os03g60960	cytokinin-N-glucosyltransferase 1, putative, expressed	PF00201	PTHR11926 PTHR11926:SF244	EC:2.4.1.202	NA	NA	GO:0008152;GO:0016758	AT3G55700	UDP-Glycosyltransferase superfamily protein	LOC_Os03g60960
pg.00341	SbiBTX642.01G031200	2	SbiRTX430.01G031500	2	Sobic.001G030600	2	many-to-many	many-to-many	many-to-many	many-to-many	one-to-many	one-to-many	one-to-many	FALSE	one-to-many	Ortho:not1-1-1_623:not1-1	FALSE	FALSE	PF00201	PTHR11926 PTHR11926:SF244	NA	NA	NA	GO:0008152;GO:0016758	NA	NA	LOC_Os03g60960	cytokinin-N-glucosyltransferase 1, putative, expressed	PF00201	PTHR11926 PTHR11926:SF244	EC:2.4.1.202	NA	NA	GO:0008152;GO:0016758	AT5G05860	UDP-glucosyl transferase 76C2	Cre07.g322884	(1 of 1) PTHR11926//PTHR11926:SF16 - GLUCOSYL/GLUCURONOSYL TRANSFERASES // PROTEIN UGT-61-RELATED	LOC_Os03g60960	cytokinin-N-glucosyltransferase 1, putative, expressed	PF00201	PTHR11926 PTHR11926:SF244	EC:2.4.1.202	NA	NA	GO:0008152;GO:0016758	AT3G55700	UDP-Glycosyltransferase superfamily protein	LOC_Os03g60960
pg.00341	SbiBTX642.01G031300	2	SbiRTX430.01G031500	2	Sobic.001G030500	2	many-to-many	many-to-many	many-to-many	many-to-many	one-to-many	one-to-many	one-to-many	FALSE	one-to-many	Ortho:not1-1-1_623:not1-1	FALSE	FALSE	PF00201	PTHR11926 PTHR11926:SF244	NA	NA	NA	GO:0008152;GO:0016758	NA	NA	LOC_Os03g60960	cytokinin-N-glucosyltransferase 1, putative, expressed	PF00201	PTHR11926 PTHR11926:SF244	EC:2.4.1.202	NA	NA	GO:0008152;GO:0016758	AT5G05860	UDP-glucosyl transferase 76C2	Cre07.g322884	(1 of 1) PTHR11926//PTHR11926:SF16 - GLUCOSYL/GLUCURONOSYL TRANSFERASES // PROTEIN UGT-61-RELATED	LOC_Os03g60960	cytokinin-N-glucosyltransferase 1, putative, expressed	PF00201	PTHR11926 PTHR11926:SF244	EC:2.4.1.202	NA	NA	GO:0008152;GO:0016758	AT3G55700	UDP-Glycosyltransferase superfamily protein	LOC_Os03g60960
pg.00341	SbiBTX642.01G031300	2	SbiRTX430.01G031500	2	Sobic.001G030600	2	many-to-many	many-to-many	many-to-many	many-to-many	one-to-many	one-to-many	one-to-many	FALSE	one-to-many	Ortho:not1-1-1_623:not1-1	FALSE	FALSE	PF00201	PTHR11926 PTHR11926:SF244	NA	NA	NA	GO:0008152;GO:0016758	NA	NA	LOC_Os03g60960	cytokinin-N-glucosyltransferase 1, putative, expressed	PF00201	PTHR11926 PTHR11926:SF244	EC:2.4.1.202	NA	NA	GO:0008152;GO:0016758	AT5G05860	UDP-glucosyl transferase 76C2	Cre07.g322884	(1 of 1) PTHR11926//PTHR11926:SF16 - GLUCOSYL/GLUCURONOSYL TRANSFERASES // PROTEIN UGT-61-RELATED	LOC_Os03g60960	cytokinin-N-glucosyltransferase 1, putative, expressed	PF00201	PTHR11926 PTHR11926:SF244	EC:2.4.1.202	NA	NA	GO:0008152;GO:0016758	AT3G55700	UDP-Glycosyltransferase superfamily protein	LOC_Os03g60960
pg.00341	SbiBTX642.01G031200	2	SbiRTX430.01G031600	2	Sobic.001G030500	2	many-to-many	many-to-many	many-to-many	many-to-many	one-to-many	one-to-many	one-to-many	FALSE	one-to-many	Ortho:not1-1-1_623:not1-1	FALSE	FALSE	PF00201	PTHR11926 PTHR11926:SF244	NA	NA	NA	GO:0008152;GO:0016758	NA	NA	LOC_Os03g60960	cytokinin-N-glucosyltransferase 1, putative, expressed	PF00201	PTHR11926 PTHR11926:SF244	EC:2.4.1.202	NA	NA	GO:0008152;GO:0016758	AT5G05860	UDP-glucosyl transferase 76C2	Cre07.g322884	(1 of 1) PTHR11926//PTHR11926:SF16 - GLUCOSYL/GLUCURONOSYL TRANSFERASES // PROTEIN UGT-61-RELATED	LOC_Os03g60960	cytokinin-N-glucosyltransferase 1, putative, expressed	PF00201	PTHR11926 PTHR11926:SF244	EC:2.4.1.202	NA	NA	GO:0008152;GO:0016758	AT3G55700	UDP-Glycosyltransferase superfamily protein	LOC_Os03g60960
pg.00341	SbiBTX642.01G031200	2	SbiRTX430.01G031600	2	Sobic.001G030600	2	many-to-many	many-to-many	many-to-many	many-to-many	one-to-many	one-to-many	one-to-many	FALSE	one-to-many	Ortho:not1-1-1_623:not1-1	FALSE	FALSE	PF00201	PTHR11926 PTHR11926:SF244	NA	NA	NA	GO:0008152;GO:0016758	NA	NA	LOC_Os03g60960	cytokinin-N-glucosyltransferase 1, putative, expressed	PF00201	PTHR11926 PTHR11926:SF244	EC:2.4.1.202	NA	NA	GO:0008152;GO:0016758	AT5G05860	UDP-glucosyl transferase 76C2	Cre07.g322884	(1 of 1) PTHR11926//PTHR11926:SF16 - GLUCOSYL/GLUCURONOSYL TRANSFERASES // PROTEIN UGT-61-RELATED	LOC_Os03g60960	cytokinin-N-glucosyltransferase 1, putative, expressed	PF00201	PTHR11926 PTHR11926:SF244	EC:2.4.1.202	NA	NA	GO:0008152;GO:0016758	AT3G55700	UDP-Glycosyltransferase superfamily protein	LOC_Os03g60960
pg.00341	SbiBTX642.01G031300	2	SbiRTX430.01G031600	2	Sobic.001G030500	2	many-to-many	many-to-many	many-to-many	many-to-many	one-to-many	one-to-many	one-to-many	FALSE	one-to-many	Ortho:not1-1-1_623:not1-1	FALSE	FALSE	PF00201	PTHR11926 PTHR11926:SF244	NA	NA	NA	GO:0008152;GO:0016758	NA	NA	LOC_Os03g60960	cytokinin-N-glucosyltransferase 1, putative, expressed	PF00201	PTHR11926 PTHR11926:SF244	EC:2.4.1.202	NA	NA	GO:0008152;GO:0016758	AT5G05860	UDP-glucosyl transferase 76C2	Cre07.g322884	(1 of 1) PTHR11926//PTHR11926:SF16 - GLUCOSYL/GLUCURONOSYL TRANSFERASES // PROTEIN UGT-61-RELATED	LOC_Os03g60960	cytokinin-N-glucosyltransferase 1, putative, expressed	PF00201	PTHR11926 PTHR11926:SF244	EC:2.4.1.202	NA	NA	GO:0008152;GO:0016758	AT3G55700	UDP-Glycosyltransferase superfamily protein	LOC_Os03g60960
pg.00341	SbiBTX642.01G031300	2	SbiRTX430.01G031600	2	Sobic.001G030600	2	many-to-many	many-to-many	many-to-many	many-to-many	one-to-many	one-to-many	one-to-many	FALSE	one-to-many	Ortho:not1-1-1_623:not1-1	FALSE	FALSE	PF00201	PTHR11926 PTHR11926:SF244	NA	NA	NA	GO:0008152;GO:0016758	NA	NA	LOC_Os03g60960	cytokinin-N-glucosyltransferase 1, putative, expressed	PF00201	PTHR11926 PTHR11926:SF244	EC:2.4.1.202	NA	NA	GO:0008152;GO:0016758	AT5G05860	UDP-glucosyl transferase 76C2	Cre07.g322884	(1 of 1) PTHR11926//PTHR11926:SF16 - GLUCOSYL/GLUCURONOSYL TRANSFERASES // PROTEIN UGT-61-RELATED	LOC_Os03g60960	cytokinin-N-glucosyltransferase 1, putative, expressed	PF00201	PTHR11926 PTHR11926:SF244	EC:2.4.1.202	NA	NA	GO:0008152;GO:0016758	AT3G55700	UDP-Glycosyltransferase superfamily protein	LOC_Os03g60960
pg.00342	SbiBTX642.01G031400	1	SbiRTX430.01G031700	1	NA	0	one-to-one	one-to-one	no-match	no-match	one-to-one	one-to-one	one-to-one	TRUE	no-match	Ortho:1-1-1_623:no-match	TRUE	FALSE	NA	NA	NA	NA	NA	NA	NA	NA	NA	NA	NA	PTHR38525	NA	NA	NA	NA	NA	NA	NA	NA	NA	NA	NA	PTHR38525 PTHR38525:SF1	NA	NA	NA	NA	NA	NA	NA
pg.00343	SbiBTX642.01G031500	1	SbiRTX430.01G031800	1	Sobic.001G030800	1	one-to-one	one-to-one	one-to-one	one-to-one	one-to-one	one-to-one	one-to-one	TRUE	one-to-one	Ortho:1-1-1_623:1-1	TRUE	TRUE	PF02365	PTHR31989 PTHR31989:SF22	NA	NA	NA	GO:0003677;GO:0006355	NA	NA	LOC_Os03g61249	RD26, putative, expressed	PF02365	PTHR31989 PTHR31989:SF22	NA	NA	NA	GO:0003677;GO:0006355	NA	NA	NA	NA	LOC_Os03g61249	RD26, putative, expressed	PF02365	PTHR31989 PTHR31989:SF22	NA	NA	NA	GO:0003677;GO:0006355	NA	NA	LOC_Os03g61249
pg.00344	SbiBTX642.01G031600	1	SbiRTX430.01G031900	1	Sobic.001G030900	1	one-to-one	one-to-one	one-to-one	one-to-one	one-to-one	one-to-one	one-to-one	TRUE	one-to-one	Ortho:1-1-1_623:1-1	TRUE	TRUE	PF00201	PTHR11926 PTHR11926:SF244	NA	NA	NA	GO:0008152;GO:0016758	NA	NA	LOC_Os03g60960	cytokinin-N-glucosyltransferase 1, putative, expressed	PF00201	PTHR11926 PTHR11926:SF244	EC:2.4.1.202	NA	NA	GO:0008152;GO:0016758	AT5G05860	UDP-glucosyl transferase 76C2	Cre07.g322884	(1 of 1) PTHR11926//PTHR11926:SF16 - GLUCOSYL/GLUCURONOSYL TRANSFERASES // PROTEIN UGT-61-RELATED	LOC_Os03g60960	cytokinin-N-glucosyltransferase 1, putative, expressed	PF00201	PTHR11926 PTHR11926:SF244	EC:2.4.1.202	NA	NA	GO:0008152;GO:0016758	AT3G55700	UDP-Glycosyltransferase superfamily protein	LOC_Os03g60960
pg.00345	SbiBTX642.01G031700	1	SbiRTX430.01G032000	1	Sobic.001G031000	1	one-to-one	one-to-one	one-to-one	one-to-one	one-to-one	one-to-one	one-to-one	TRUE	one-to-one	Ortho:1-1-1_623:1-1	TRUE	TRUE	PF02365	PTHR31989 PTHR31989:SF22	NA	NA	NA	GO:0003677;GO:0006355	NA	NA	LOC_Os03g61249	RD26, putative, expressed	PF02365	PTHR31989 PTHR31989:SF22	NA	NA	NA	GO:0003677;GO:0006355	NA	NA	NA	NA	LOC_Os03g61249	RD26, putative, expressed	PF02365	PTHR31989 PTHR31989:SF22	NA	NA	NA	GO:0003677;GO:0006355	NA	NA	LOC_Os03g61249
pg.00346	SbiBTX642.01G031800	1	SbiRTX430.01G032100	1	Sobic.001G031100	1	one-to-one	one-to-one	one-to-one	one-to-one	one-to-one	one-to-one	one-to-one	TRUE	one-to-one	Ortho:1-1-1_623:1-1	TRUE	TRUE	PF13641	PTHR10859	NA	NA	K00721	NA	AT1G20575	Nucleotide-diphospho-sugar transferases superfamily protein	LOC_Os03g60939	dolichyl-phosphate beta-glycosyltransferase, putative, expressed	PF13641	PTHR10859	EC:2.4.1.83	KOG2978	K00721	NA	AT1G20575	Nucleotide-diphospho-sugar transferases superfamily protein	Cre03.g150950	Dolicol-phosphate mannosyltransferase	LOC_Os03g60939	dolichyl-phosphate beta-glycosyltransferase, putative, expressed	PF13641	PTHR10859	EC:2.4.1.83	KOG2978	K00721	NA	AT1G20575	Nucleotide-diphospho-sugar transferases superfamily protein	LOC_Os03g60939
pg.00347	SbiBTX642.01G031900	1	SbiRTX430.01G032200	1	Sobic.001G031200	1	one-to-one	one-to-one	one-to-one	one-to-one	one-to-one	one-to-one	one-to-one	TRUE	one-to-one	Ortho:1-1-1_623:1-1	TRUE	TRUE	PF13659	PTHR18895 PTHR18895:SF71	NA	NA	K02493	GO:0008276	AT3G13440	S-adenosyl-L-methionine-dependent methyltransferases superfamily protein	LOC_Os03g60920	Methyltransferase small domain containing protein, expressed	PF13659	PTHR18895 PTHR18895:SF71	EC:2.1.1.72	KOG3191	K02493	GO:0008276	AT3G13440	S-adenosyl-L-methionine-dependent methyltransferases superfamily protein	Cre01.g036750	Putative DNA methylase	LOC_Os03g60920	Methyltransferase small domain containing protein, expressed	PF13659	PTHR18895 PTHR18895:SF71	EC:2.1.1.72	KOG3191	K02493	GO:0008276	AT3G13440	S-adenosyl-L-methionine-dependent methyltransferases superfamily protein	LOC_Os03g60920
pg.00348	SbiBTX642.01G032000	1	SbiRTX430.01G032300	1	Sobic.001G031300	1	one-to-one	one-to-one	one-to-one	one-to-one	one-to-one	one-to-one	one-to-one	TRUE	one-to-one	Ortho:1-1-1_623:1-1	TRUE	TRUE	NA	PTHR24015 PTHR24015:SF659	NA	NA	NA	NA	AT1G74850	plastid transcriptionally active 2	LOC_Os03g60910	PPR repeat domain containing protein, putative, expressed	PF01535 PF13041 PF13812	PTHR24015 PTHR24015:SF659	NA	NA	NA	GO:0005515	AT1G74850	plastid transcriptionally active 2	NA	NA	LOC_Os03g60910	PPR repeat domain containing protein, putative, expressed	PF01535 PF12854 PF13041 PF13812	PTHR24015 PTHR24015:SF659	NA	NA	NA	NA	AT1G74850	plastid transcriptionally active 2	LOC_Os03g60910
pg.00349	SbiBTX642.01G032100	1	SbiRTX430.01G032400	1	Sobic.001G031400	1	one-to-one	one-to-one	one-to-one	one-to-one	one-to-one	one-to-one	one-to-one	TRUE	one-to-one	Ortho:1-1-1_623:1-1	TRUE	TRUE	PF12554	PTHR28520 PTHR28520:SF1	NA	NA	K18633	NA	AT4G09550	AtGCP3 interacting protein 1	LOC_Os03g60900	expressed protein	PF12554	PTHR28520 PTHR28520:SF1	NA	NA	K18633	NA	AT4G09550	AtGCP3 interacting protein 1	Cre14.g610000	(1 of 1) K18633 - mitotic-spindle organizing protein 1 (MZT1, GIP1, GIP2)	LOC_Os03g60900	expressed protein	PF12554	PTHR28520 PTHR28520:SF1	NA	NA	K18633	NA	AT4G09550	AtGCP3 interacting protein 1	LOC_Os03g60900
pg.00350	NA	0	SbiRTX430.01G032500	1	Sobic.001G031500	1	no-match	not-exist	one-to-one	not-exist	one-to-one	no-match	430:one_642:none	FALSE	one-to-one	Ortho:missing_623:1-1	FALSE	FALSE	NA	NA	NA	NA	NA	NA	NA	NA	NA	NA	NA	NA	NA	NA	NA	NA	NA	NA	NA	NA	NA	NA	NA	NA	NA	NA	NA	NA	NA	NA	NA
pg.00351	SbiBTX642.01G032200	1	SbiRTX430.01G032600	1	Sobic.001G031600	1	one-to-one	one-to-one	one-to-one	one-to-one	one-to-one	one-to-one	one-to-one	TRUE	one-to-one	Ortho:1-1-1_623:1-1	TRUE	TRUE	PF07887	PTHR31713 PTHR31713:SF13	NA	NA	NA	GO:0005516;GO:0006950	NA	NA	LOC_Os03g32160	calmodulin binding protein, putative, expressed	PF07887	PTHR31713 PTHR31713:SF13	NA	NA	NA	GO:0005516;GO:0006950	NA	NA	NA	NA	LOC_Os03g32160	calmodulin binding protein, putative, expressed	PF07887	PTHR31713 PTHR31713:SF13	NA	NA	NA	GO:0005516;GO:0006950	NA	NA	LOC_Os03g32160
pg.00352	SbiBTX642.01G032300	1	SbiRTX430.01G032700	1	Sobic.001G031700	1	one-to-one	one-to-one	one-to-one	one-to-one	one-to-one	one-to-one	one-to-one	TRUE	one-to-one	Ortho:1-1-1_623:1-1	TRUE	TRUE	PF00860	PTHR11119 PTHR11119:SF39	NA	NA	NA	GO:0005215;GO:0006810;GO:0016020;GO:0055085	AT5G62890	Xanthine/uracil permease family protein	LOC_Os03g60880	nucleobase-ascorbate transporter, putative, expressed	PF00860	PTHR11119 PTHR11119:SF39	NA	NA	NA	GO:0005215;GO:0006810;GO:0016020;GO:0055085	AT5G62890	Xanthine/uracil permease family protein	Cre10.g442800	Xanthine/uracil/vitamin C permease-like	LOC_Os03g60880	nucleobase-ascorbate transporter, putative, expressed	PF00860	PTHR11119 PTHR11119:SF39	NA	NA	NA	GO:0005215;GO:0006810;GO:0016020;GO:0055085	AT5G62890	Xanthine/uracil permease family protein	LOC_Os03g60880
pg.00353	SbiBTX642.01G032400	1	SbiRTX430.01G032800	1	Sobic.001G031800	1	one-to-one	one-to-one	one-to-one	one-to-one	one-to-one	one-to-one	one-to-one	TRUE	one-to-one	Ortho:1-1-1_623:1-1	TRUE	TRUE	PF00327	NA	NA	NA	K02907	GO:0003735;GO:0006412;GO:0015934	AT5G55140	ribosomal protein L30 family protein	LOC_Os08g01859	ribosomal protein L30 containing protein, expressed	PF00327	PTHR15892 PTHR15892:SF2	NA	NA	K02907	GO:0003735;GO:0006412;GO:0015934	AT5G55140	ribosomal protein L30 family protein	NA	NA	LOC_Os08g01859	ribosomal protein L30 containing protein, expressed	PF00327	PTHR15892	NA	NA	K02907	GO:0003735;GO:0006412;GO:0015934	AT5G55140	ribosomal protein L30 family protein	LOC_Os08g01859
pg.00354	SbiBTX642.01G032500	1	SbiRTX430.01G032900	1	Sobic.001G031900	1	one-to-one	one-to-one	one-to-one	one-to-one	one-to-one	one-to-one	one-to-one	TRUE	one-to-one	Ortho:1-1-1_623:1-1	TRUE	TRUE	PF00025	PTHR24073 PTHR24073:SF484	NA	NA	K07904	GO:0003924;GO:0005525;GO:0005622;GO:0006886;GO:0006913;GO:0007165;GO:0007264;GO:0015031;GO:0016020	AT1G07410	RAB GTPase homolog A2B	LOC_Os03g60870	ras-related protein, putative, expressed	PF00025	PTHR24073 PTHR24073:SF484	NA	KOG0087	K07904	GO:0003924;GO:0005525;GO:0005622;GO:0006886;GO:0006913;GO:0007165;GO:0007264;GO:0015031;GO:0016020	AT1G07410	RAB GTPase homolog A2B	NA	NA	LOC_Os03g60870	ras-related protein, putative, expressed	PF00025	PTHR24073 PTHR24073:SF484	NA	KOG0087	K07904	GO:0003924;GO:0005525;GO:0005622;GO:0006886;GO:0006913;GO:0007165;GO:0007264;GO:0015031;GO:0016020	AT1G07410	RAB GTPase homolog A2B	LOC_Os03g60870
pg.00355	SbiBTX642.01G032600	1	SbiRTX430.01G033000	1	Sobic.001G032000	1	one-to-one	one-to-one	one-to-one	one-to-one	one-to-one	one-to-one	one-to-one	TRUE	one-to-one	Ortho:1-1-1_623:1-1	TRUE	TRUE	NA	PTHR11654 PTHR11654:SF79	NA	NA	NA	NA	AT2G37900	Major facilitator superfamily protein	LOC_Os03g60850	peptide transporter PTR2, putative, expressed	PF00854 PF07690	PTHR11654 PTHR11654:SF79	NA	KOG1237	NA	GO:0005215;GO:0006810;GO:0016020;GO:0016021;GO:0055085	AT2G37900	Major facilitator superfamily protein	NA	NA	LOC_Os03g60850	peptide transporter PTR2, putative, expressed	PF00854	PTHR11654 PTHR11654:SF79	NA	NA	NA	GO:0005215;GO:0006810;GO:0016020	AT2G37900	Major facilitator superfamily protein	LOC_Os03g60850
pg.00356	SbiBTX642.01G032700	1	SbiRTX430.01G033100	1	Sobic.001G032100	1	one-to-one	one-to-one	one-to-one	one-to-one	one-to-one	one-to-one	one-to-one	TRUE	one-to-one	Ortho:1-1-1_623:1-1	TRUE	TRUE	PF00228	PTHR33479	NA	NA	NA	GO:0004867;GO:0005576	NA	NA	LOC_Os03g60840	BBTI13 - Bowman-Birk type bran trypsin inhibitor precursor, expressed	PF00228	PTHR33479	NA	NA	NA	GO:0004867;GO:0005576	NA	NA	NA	NA	LOC_Os03g60840	BBTI13 - Bowman-Birk type bran trypsin inhibitor precursor, expressed	PF00228	PTHR33479	NA	NA	NA	GO:0004867;GO:0005576	NA	NA	LOC_Os03g60840
pg.00357	SbiBTX642.01G032800	1	SbiRTX430.01G033200	1	Sobic.001G032200	1	one-to-one	one-to-one	one-to-one	one-to-one	one-to-one	one-to-one	one-to-one	TRUE	one-to-one	Ortho:1-1-1_623:1-1	TRUE	TRUE	PF07690	PTHR23500 PTHR23500:SF159	NA	NA	NA	GO:0016020;GO:0016021;GO:0022891;GO:0055085	AT5G59250	Major facilitator superfamily protein	LOC_Os03g60820	transporter, major facilitator superfamily domain containing protein, expressed	PF07690	PTHR23500 PTHR23500:SF159	NA	KOG0254	NA	GO:0016020;GO:0016021;GO:0022891;GO:0055085	AT5G59250	Major facilitator superfamily protein	NA	NA	LOC_Os03g60820	transporter, major facilitator superfamily domain containing protein, expressed	PF07690	PTHR23500 PTHR23500:SF159	NA	KOG0254	NA	GO:0016020;GO:0016021;GO:0022891;GO:0055085	AT5G59250	Major facilitator superfamily protein	LOC_Os03g60820
pg.00358	SbiBTX642.01G032900	1	SbiRTX430.01G033300	1	Sobic.001G032300	1	one-to-one	one-to-one	one-to-one	one-to-one	one-to-one	one-to-one	one-to-one	TRUE	one-to-one	Ortho:1-1-1_623:1-1	TRUE	TRUE	PF00069 PF00139	PTHR27007 PTHR27007:SF2	NA	NA	NA	GO:0004672;GO:0004713;GO:0005524;GO:0006468;GO:0030246	NA	NA	NA	NA	PF00069 PF00139	PTHR27007 PTHR27007:SF2	EC:2.7.11.1	KOG1187	NA	GO:0004672;GO:0004713;GO:0005524;GO:0006468;GO:0030246	NA	NA	Cre12.g490200	(1 of 1) PTHR24362//PTHR24362:SF160 - SERINE/THREONINE-PROTEIN KINASE NEK // SUBFAMILY NOT NAMED	NA	NA	PF00069 PF00139	PTHR27007 PTHR27007:SF2	EC:2.7.11.1	KOG1187	NA	GO:0004672;GO:0004713;GO:0005524;GO:0006468;GO:0030246	NA	NA	NA
pg.00359	SbiBTX642.01G033000	1	SbiRTX430.01G033400	1	Sobic.001G032400	1	one-to-one	one-to-one	one-to-one	one-to-one	one-to-one	one-to-one	one-to-one	TRUE	one-to-one	Ortho:1-1-1_623:1-1	TRUE	TRUE	PF00069 PF00139	PTHR27007 PTHR27007:SF2	NA	NA	NA	GO:0004672;GO:0004713;GO:0005524;GO:0006468;GO:0030246	NA	NA	LOC_Os03g60810	lectin-like receptor kinase, putative, expressed	PF00069 PF00139	PTHR27007 PTHR27007:SF2	EC:2.7.11.1	KOG1187	NA	GO:0004672;GO:0004713;GO:0005524;GO:0006468;GO:0030246	NA	NA	Cre12.g490200	(1 of 1) PTHR24362//PTHR24362:SF160 - SERINE/THREONINE-PROTEIN KINASE NEK // SUBFAMILY NOT NAMED	LOC_Os03g60810	lectin-like receptor kinase, putative, expressed	PF00069 PF00139	PTHR27007 PTHR27007:SF2	EC:2.7.11.1	KOG1187	NA	GO:0004672;GO:0004713;GO:0005524;GO:0006468;GO:0030246	NA	NA	LOC_Os03g60810
pg.00360	SbiBTX642.01G033100	1	SbiRTX430.01G033500	1	Sobic.001G032550	1	one-to-one	one-to-one	one-to-one	one-to-one	one-to-one	one-to-one	one-to-one	TRUE	one-to-one	Ortho:1-1-1_623:1-1	TRUE	TRUE	PF02536	PTHR13068 PTHR13068:SF17	NA	NA	K15032	GO:0003690;GO:0005739;GO:0006355	NA	NA	NA	mTERF family protein, expressed	PF02536	PTHR13068 PTHR13068:SF17	NA	NA	K15032	GO:0003690;GO:0005739;GO:0006355	NA	NA	NA	NA	LOC_Os11g14130	mTERF family protein, expressed	PF02536	PTHR13068 PTHR13068:SF17	NA	NA	K15032	GO:0003690;GO:0005739;GO:0006355	AT1G62110	Mitochondrial transcription termination factor family protein	LOC_Os11g09990
pg.00361	SbiBTX642.01G033200	1	SbiRTX430.01G033600	1	Sobic.001G032700	1	one-to-one	one-to-one	one-to-one	one-to-one	one-to-one	one-to-one	one-to-one	TRUE	one-to-one	Ortho:1-1-1_623:1-1	TRUE	TRUE	PF00226	PTHR24078	NA	NA	NA	NA	AT5G59610	Chaperone DnaJ-domain superfamily protein	LOC_Os03g60790	heat shock protein DnaJ, putative, expressed	PF00226	PTHR24078	NA	NA	NA	NA	AT5G59610	Chaperone DnaJ-domain superfamily protein	Cre07.g316050	Chloroplast DnaJ-like protein	LOC_Os03g60790	heat shock protein DnaJ, putative, expressed	PF00226	PTHR24078	NA	NA	NA	NA	AT5G59610	Chaperone DnaJ-domain superfamily protein	LOC_Os03g60790
pg.00362	SbiBTX642.01G033300	1	SbiRTX430.01G033700	1	Sobic.001G032800	1	one-to-one	one-to-one	one-to-one	one-to-one	one-to-one	one-to-one	one-to-one	TRUE	one-to-one	Ortho:1-1-1_623:1-1	TRUE	TRUE	PF08609	PTHR19316 PTHR19316:SF17	NA	NA	K09562	GO:0005488	AT3G09350	Fes1A	LOC_Os03g60780	armadillo/beta-catenin-like repeat containing protein, expressed	PF08609	PTHR19316 PTHR19316:SF17	NA	KOG2160	K09562	GO:0005488	AT3G09350	Fes1A	Cre09.g397512	(1 of 1) K09562 - hsp70-interacting protein (HSPBP1)	LOC_Os03g60780	armadillo/beta-catenin-like repeat containing protein, expressed	PF08609	PTHR19316 PTHR19316:SF17	NA	KOG2160	K09562	GO:0005488	AT3G09350	Fes1A	LOC_Os03g60780
pg.00363	NA	0	NA	0	Sobic.001G032850	1	neither-exist	neither-exist	not-exist	not-exist	no-match	no-match	no-match	FALSE	one-to-one	Ortho:missing_623:1-1	FALSE	FALSE	NA	NA	NA	NA	NA	NA	NA	NA	NA	NA	NA	NA	NA	NA	NA	NA	NA	NA	NA	NA	NA	NA	NA	NA	NA	NA	NA	NA	NA	NA	NA
pg.00364	SbiBTX642.01G033400	1	NA	0	NA	0	not-exist	no-match	neither-exist	no-match	no-match	one-to-one	430:none_642:one	FALSE	no-match	Ortho:missing_623:no-match	FALSE	FALSE	NA	NA	NA	NA	NA	NA	NA	NA	NA	NA	NA	NA	NA	NA	NA	NA	NA	NA	NA	NA	NA	NA	NA	PTHR33142 PTHR33142:SF3	NA	NA	NA	NA	AT5G02220	NA	LOC_Os03g60760
pg.00365	NA	0	SbiRTX430.01G033800	1	NA	0	no-match	not-exist	no-match	neither-exist	one-to-one	no-match	430:one_642:none	FALSE	no-match	Ortho:missing_623:no-match	FALSE	FALSE	NA	NA	NA	NA	NA	NA	NA	NA	NA	NA	NA	PTHR33142 PTHR33142:SF3	NA	NA	NA	NA	AT5G02220	NA	NA	NA	LOC_Os03g60760	expressed protein	NA	NA	NA	NA	NA	NA	NA	NA	NA
pg.00366	NA	0	NA	0	Sobic.001G032900	1	neither-exist	neither-exist	not-exist	not-exist	no-match	no-match	no-match	FALSE	one-to-one	Ortho:missing_623:1-1	FALSE	FALSE	NA	NA	NA	NA	NA	NA	NA	NA	NA	NA	NA	NA	NA	NA	NA	NA	NA	NA	NA	NA	NA	NA	NA	NA	NA	NA	NA	NA	NA	NA	NA
pg.00367	SbiBTX642.01G033500	1	SbiRTX430.01G033900	1	Sobic.001G033000	1	one-to-one	one-to-one	one-to-one	one-to-one	one-to-one	one-to-one	one-to-one	TRUE	one-to-one	Ortho:1-1-1_623:1-1	TRUE	TRUE	PF01728	PTHR10920	NA	NA	NA	GO:0001510;GO:0008168;GO:0032259	AT5G13830	FtsJ-like methyltransferase family protein	LOC_Os03g60750	ribosomal RNA large subunit methyltransferase J, putative, expressed	PF01728	PTHR10920	EC:2.1.1.166	KOG4589	NA	GO:0001510;GO:0008168;GO:0032259	AT5G13830	FtsJ-like methyltransferase family protein	Cre06.g302650	Putative ribosomal RNA methyltransferase	LOC_Os03g60750	ribosomal RNA large subunit methyltransferase J, putative, expressed	PF01728	PTHR10920	EC:2.1.1.166	KOG4589	NA	GO:0001510;GO:0008168;GO:0032259	AT5G13830	FtsJ-like methyltransferase family protein	LOC_Os03g60750
pg.00368	SbiBTX642.01G033600	1	SbiRTX430.01G034000	1	Sobic.001G033100	1	one-to-one	one-to-one	one-to-one	one-to-one	one-to-one	one-to-one	one-to-one	TRUE	one-to-one	Ortho:1-1-1_623:1-1	TRUE	TRUE	PF13460	PTHR14194 PTHR14194:SF61	NA	NA	NA	NA	AT2G37660	NAD(P)-binding Rossmann-fold superfamily protein	LOC_Os03g60740	expressed protein	PF13460	PTHR14194 PTHR14194:SF61	NA	NA	NA	NA	AT2G37660	NAD(P)-binding Rossmann-fold superfamily protein	Cre06.g279850	Putative dehydrogenase	LOC_Os03g60740	expressed protein	PF13460	PTHR14194 PTHR14194:SF61	NA	NA	NA	NA	AT2G37660	NAD(P)-binding Rossmann-fold superfamily protein	LOC_Os03g60740
pg.00369	SbiBTX642.01G033700	1	SbiRTX430.01G034100	1	Sobic.001G033200	1	one-to-one	one-to-one	one-to-one	one-to-one	one-to-one	one-to-one	one-to-one	TRUE	one-to-one	Ortho:1-1-1_623:1-1	TRUE	TRUE	PF03514	PTHR31636 PTHR31636:SF23	NA	NA	NA	NA	NA	NA	LOC_Os04g50060	GRAS family transcription factor domain containing protein, expressed	PF03514	PTHR31636 PTHR31636:SF23	NA	NA	NA	NA	NA	NA	NA	NA	LOC_Os04g50060	GRAS family transcription factor domain containing protein, expressed	PF03514	PTHR31636 PTHR31636:SF23	NA	NA	NA	NA	NA	NA	LOC_Os04g50060
pg.00370	SbiBTX642.01G033800	1	SbiRTX430.01G034200	1	Sobic.001G033300	1	one-to-one	one-to-one	one-to-one	one-to-one	one-to-one	one-to-one	one-to-one	TRUE	one-to-one	Ortho:1-1-1_623:1-1	TRUE	TRUE	PF01357 PF03330	PTHR31867 PTHR31867:SF5	NA	NA	NA	GO:0005576;GO:0009664	AT2G39700	expansin A4	LOC_Os03g60720	expansin precursor, putative, expressed	PF01357 PF03330	PTHR31867 PTHR31867:SF5	NA	NA	NA	GO:0005576;GO:0009664	AT2G39700	expansin A4	Cre17.g723100	(1 of 11) PTHR31867//PTHR31867:SF1 - FAMILY NOT NAMED // EXPANSIN-A1-RELATED	LOC_Os03g60720	expansin precursor, putative, expressed	PF01357 PF03330	PTHR31867 PTHR31867:SF5	NA	NA	NA	GO:0005576;GO:0009664	AT2G39700	expansin A4	LOC_Os03g60720
pg.00371	SbiBTX642.01G033900	1	SbiRTX430.01G034300	1	Sobic.001G033400	1	one-to-one	one-to-one	one-to-one	one-to-one	one-to-one	one-to-one	one-to-one	TRUE	one-to-one	Ortho:1-1-1_623:1-1	TRUE	TRUE	PF07714	PTHR27001 PTHR27001:SF113	NA	NA	NA	GO:0004672;GO:0004713;GO:0005524;GO:0006468	AT1G07570	Protein kinase superfamily protein	LOC_Os03g60710	protein kinase domain containing protein, expressed	PF07714	PTHR27001 PTHR27001:SF113	EC:2.7.10.2 EC:2.7.11.1	KOG1187	NA	GO:0004672;GO:0004713;GO:0005524;GO:0006468	AT1G07570	Protein kinase superfamily protein	Cre12.g517600	(1 of 1) K04733 - interleukin-1 receptor-associated kinase 4 (IRAK4)	LOC_Os03g60710	protein kinase domain containing protein, expressed	PF07714	PTHR27001 PTHR27001:SF113	EC:2.7.10.2 EC:2.7.11.1	KOG1187	NA	GO:0004672;GO:0004713;GO:0005524;GO:0006468	AT1G07570	Protein kinase superfamily protein	LOC_Os03g60710
pg.00372	SbiBTX642.01G034000	1	SbiRTX430.01G034400	1	Sobic.001G033500	1	one-to-one	one-to-one	one-to-one	one-to-one	one-to-one	one-to-one	one-to-one	TRUE	one-to-one	Ortho:1-1-1_623:1-1	TRUE	TRUE	PF00535	PTHR10859 PTHR10859:SF91	NA	NA	K00729	NA	AT2G39630	Nucleotide-diphospho-sugar transferases superfamily protein	LOC_Os03g60700	dolichyl-phosphate beta-glycosyltransferase, putative, expressed	PF00535	PTHR10859 PTHR10859:SF91	EC:2.4.1.117	KOG2977	K00729	NA	AT2G39630	Nucleotide-diphospho-sugar transferases superfamily protein	Cre16.g652850	Dolichol-phosphate glycosyltransferase	LOC_Os03g60700	dolichyl-phosphate beta-glycosyltransferase, putative, expressed	PF00535	PTHR10859 PTHR10859:SF91	EC:2.4.1.117	KOG2977	K00729	NA	AT2G39630	Nucleotide-diphospho-sugar transferases superfamily protein	LOC_Os03g60700
pg.00373	SbiBTX642.01G034100	1	SbiRTX430.01G034500	1	Sobic.001G033600	1	one-to-one	one-to-one	one-to-one	one-to-one	one-to-one	one-to-one	one-to-one	TRUE	one-to-one	Ortho:1-1-1_623:1-1	TRUE	TRUE	PF01535 PF13041 PF14432	PTHR24015 PTHR24015:SF571	NA	NA	NA	NA	NA	NA	LOC_Os03g60690	pentatricopeptide, putative, expressed	PF01535 PF13041 PF14432	PTHR24015 PTHR24015:SF571	NA	NA	NA	GO:0005515	NA	NA	NA	NA	LOC_Os03g60690	pentatricopeptide, putative, expressed	PF01535 PF13041 PF14432	PTHR24015 PTHR24015:SF571	NA	NA	NA	NA	NA	NA	LOC_Os03g60690
pg.00374	SbiBTX642.01G034200	1	SbiRTX430.01G034600	1	Sobic.001G033701	1	one-to-one	one-to-one	one-to-one	one-to-one	one-to-one	one-to-one	one-to-one	TRUE	one-to-one	Ortho:1-1-1_623:1-1	TRUE	TRUE	NA	PTHR33377	NA	NA	NA	NA	NA	NA	LOC_Os03g60660	expressed protein	NA	PTHR33377	NA	NA	NA	NA	NA	NA	NA	NA	LOC_Os03g60660	expressed protein	NA	PTHR33377	NA	NA	NA	NA	NA	NA	LOC_Os03g60660
pg.00375	NA	0	NA	0	Sobic.001G033800	1	neither-exist	neither-exist	not-exist	not-exist	no-match	no-match	no-match	FALSE	one-to-one	Ortho:missing_623:1-1	FALSE	FALSE	NA	NA	NA	NA	NA	NA	NA	NA	NA	NA	NA	NA	NA	NA	NA	NA	NA	NA	NA	NA	NA	NA	NA	NA	NA	NA	NA	NA	NA	NA	NA
pg.00376	SbiBTX642.01G034300	1	SbiRTX430.01G034700	1	Sobic.001G033900	1	one-to-one	one-to-one	one-to-one	one-to-one	one-to-one	one-to-one	one-to-one	TRUE	one-to-one	Ortho:1-1-1_623:1-1	TRUE	TRUE	PF02536	PTHR13068 PTHR13068:SF17	NA	NA	K15032	GO:0003690;GO:0005739;GO:0006355	NA	NA	NA	mTERF family protein, expressed	PF02536	PTHR13068 PTHR13068:SF17	NA	KOG1267	K15032	GO:0003690;GO:0005739;GO:0006355	NA	NA	NA	NA	LOC_Os11g14130	mTERF family protein, expressed	PF02536	PTHR13068 PTHR13068:SF17	NA	KOG1267	K15032	GO:0003690;GO:0005739;GO:0006355	AT1G62110	Mitochondrial transcription termination factor family protein	LOC_Os11g09990
pg.00377	SbiBTX642.01G034400	1	SbiRTX430.01G034800	1	Sobic.001G034000	1	one-to-one	one-to-one	one-to-one	one-to-one	one-to-one	one-to-one	one-to-one	TRUE	one-to-one	Ortho:1-1-1_623:1-1	TRUE	TRUE	PF02536	PTHR13068 PTHR13068:SF17	NA	NA	K15032	GO:0003690;GO:0005739;GO:0006355	NA	NA	NA	mTERF family protein, expressed	PF02536	PTHR13068 PTHR13068:SF17	NA	KOG1267	K15032	GO:0003690;GO:0005739;GO:0006355	NA	NA	NA	NA	LOC_Os11g14130	mTERF family protein, expressed	PF02536	PTHR13068 PTHR13068:SF17	NA	KOG1267	K15032	GO:0003690;GO:0005739;GO:0006355	AT1G62110	Mitochondrial transcription termination factor family protein	LOC_Os11g09990
pg.00378	NA	0	NA	0	Sobic.001G034050	1	neither-exist	neither-exist	not-exist	not-exist	no-match	no-match	no-match	FALSE	one-to-one	Ortho:missing_623:1-1	FALSE	FALSE	NA	NA	NA	NA	NA	NA	NA	NA	NA	NA	NA	NA	NA	NA	NA	NA	NA	NA	NA	NA	NA	NA	NA	NA	NA	NA	NA	NA	NA	NA	NA
pg.00379	NA	0	SbiRTX430.01G034900	1	NA	0	no-match	not-exist	no-match	neither-exist	one-to-one	no-match	430:one_642:none	FALSE	no-match	Ortho:missing_623:no-match	FALSE	FALSE	NA	NA	NA	NA	NA	NA	NA	NA	NA	NA	NA	NA	NA	NA	NA	NA	NA	NA	NA	NA	NA	NA	NA	NA	NA	NA	NA	NA	NA	NA	NA
pg.00380	SbiBTX642.01G034500	1	SbiRTX430.01G035000	1	Sobic.001G034100	1	one-to-one	one-to-one	one-to-one	one-to-one	one-to-one	one-to-one	one-to-one	TRUE	one-to-one	Ortho:1-1-1_623:1-1	TRUE	TRUE	PF00481	PTHR13832 PTHR13832:SF228	NA	NA	NA	GO:0003824;GO:0004722;GO:0006470	AT2G28890	poltergeist like 4	LOC_Os03g60650	protein phosphatase 2C, putative, expressed	PF00481	PTHR13832 PTHR13832:SF228	EC:3.1.3.16	KOG0700	NA	GO:0003824;GO:0004722;GO:0006470	AT2G28890	poltergeist like 4	NA	NA	LOC_Os03g60650	protein phosphatase 2C, putative, expressed	PF00481	PTHR13832 PTHR13832:SF228	EC:3.1.3.16	KOG0700	NA	GO:0003824;GO:0004722;GO:0006470	AT2G28890	poltergeist like 4	LOC_Os03g60650
pg.00381	SbiBTX642.01G034600	1	SbiRTX430.01G035100	1	Sobic.001G034200	1	one-to-one	one-to-one	one-to-one	one-to-one	one-to-one	one-to-one	one-to-one	TRUE	one-to-one	Ortho:1-1-1_623:1-1	TRUE	TRUE	PF01158	PTHR10114	NA	NA	K02920	GO:0003735;GO:0005622;GO:0005840;GO:0006412	NA	NA	NA	NA	PF01158	PTHR10114	NA	KOG3452	K02920	GO:0003735;GO:0005622;GO:0005840;GO:0006412	NA	NA	Cre12.g484050	Cytosolic 80S ribosomal protein L36	NA	NA	PF01158	PTHR10114	NA	KOG3452	K02920	GO:0003735;GO:0005622;GO:0005840;GO:0006412	NA	NA	NA
pg.00382	SbiBTX642.01G034700	1	SbiRTX430.01G035200	1	Sobic.001G034300	1	one-to-one	one-to-one	one-to-one	one-to-one	one-to-one	one-to-one	one-to-one	TRUE	one-to-one	Ortho:1-1-1_623:1-1	TRUE	TRUE	PF02701	PTHR31992 PTHR31992:SF18	NA	NA	NA	GO:0003677;GO:0006355	AT5G02460	Dof-type zinc finger DNA-binding family protein	LOC_Os03g60630	dof zinc finger domain containing protein, putative, expressed	PF02701	PTHR31992 PTHR31992:SF18	NA	NA	NA	GO:0003677;GO:0006355	AT5G02460	Dof-type zinc finger DNA-binding family protein	NA	NA	LOC_Os03g60630	dof zinc finger domain containing protein, putative, expressed	PF02701	PTHR31992 PTHR31992:SF18	NA	NA	NA	GO:0003677;GO:0006355	AT5G02460	Dof-type zinc finger DNA-binding family protein	LOC_Os03g60630
pg.00383	NA	0	NA	0	Sobic.001G034400	1	neither-exist	neither-exist	not-exist	not-exist	no-match	no-match	no-match	FALSE	one-to-one	Ortho:missing_623:1-1	FALSE	FALSE	NA	NA	NA	NA	NA	NA	NA	NA	NA	NA	NA	NA	NA	NA	NA	NA	NA	NA	NA	NA	NA	NA	NA	NA	NA	NA	NA	NA	NA	NA	NA
pg.00384	SbiBTX642.01G034800	1	NA	0	NA	0	not-exist	no-match	neither-exist	no-match	no-match	one-to-one	430:none_642:one	FALSE	no-match	Ortho:missing_623:no-match	FALSE	FALSE	NA	NA	NA	NA	NA	NA	NA	NA	NA	NA	NA	NA	NA	NA	NA	NA	NA	NA	NA	NA	NA	NA	NA	NA	NA	NA	NA	NA	NA	NA	NA
pg.00385	SbiBTX642.01G034900	1	SbiRTX430.01G035300	1	Sobic.001G034500	1	one-to-one	one-to-one	one-to-one	one-to-one	one-to-one	one-to-one	one-to-one	TRUE	one-to-one	Ortho:1-1-1_623:1-1	TRUE	TRUE	PF00650	PTHR10174 PTHR10174:SF100	NA	NA	NA	NA	AT3G46450	SEC14 cytosolic factor family protein / phosphoglyceride transfer family protein	LOC_Os03g60610	SEC14 cytosolic factor family protein, putative, expressed	PF00650	PTHR10174 PTHR10174:SF100	NA	KOG1471	NA	NA	AT3G46450	SEC14 cytosolic factor family protein / phosphoglyceride transfer family protein	NA	NA	LOC_Os03g60610	SEC14 cytosolic factor family protein, putative, expressed	PF00650	PTHR10174 PTHR10174:SF100	NA	KOG1471	NA	NA	AT3G46450	SEC14 cytosolic factor family protein / phosphoglyceride transfer family protein	LOC_Os03g60610
pg.00386	SbiBTX642.01G035000	1	SbiRTX430.01G035400	1	Sobic.001G034600	1	one-to-one	one-to-one	one-to-one	one-to-one	one-to-one	one-to-one	one-to-one	TRUE	one-to-one	Ortho:1-1-1_623:1-1	TRUE	TRUE	PF00098 PF14392	PTHR23002 PTHR23002:SF66	NA	NA	K09250	GO:0003676;GO:0008270	AT1G75560	zinc knuckle (CCHC-type) family protein	LOC_Os03g60600	zinc knuckle domain containing protein, expressed	PF00098 PF14392	PTHR23002 PTHR23002:SF66	NA	NA	K09250	GO:0003676;GO:0008270	AT1G75560	zinc knuckle (CCHC-type) family protein	NA	NA	LOC_Os03g60600	zinc knuckle domain containing protein, expressed	PF00098 PF14392	PTHR23002 PTHR23002:SF66	NA	NA	K09250	GO:0003676;GO:0008270	AT1G75560	zinc knuckle (CCHC-type) family protein	LOC_Os03g60600
pg.00387	SbiBTX642.01G035100	1	SbiRTX430.01G035500	1	Sobic.001G034700	1	one-to-one	one-to-one	one-to-one	one-to-one	one-to-one	one-to-one	one-to-one	TRUE	one-to-one	Ortho:1-1-1_623:1-1	TRUE	TRUE	PF00241	PTHR11913 PTHR11913:SF29	NA	NA	K05765	GO:0003779;GO:0005622;GO:0015629;GO:0030042	NA	NA	NA	NA	PF00241	PTHR11913 PTHR11913:SF29	NA	KOG1735	K05765	GO:0003779;GO:0005622;GO:0015629;GO:0030042	NA	NA	NA	NA	NA	NA	PF00241	PTHR11913 PTHR11913:SF29	NA	KOG1735	K05765	GO:0003779;GO:0005622;GO:0015629;GO:0030042	NA	NA	NA
pg.00388	SbiBTX642.01G035200	1	SbiRTX430.01G035600	1	Sobic.001G034900	1	one-to-one	one-to-one	one-to-one	one-to-one	one-to-one	one-to-one	one-to-one	TRUE	one-to-one	Ortho:1-1-1_623:1-1	TRUE	TRUE	PF00241	PTHR11913 PTHR11913:SF27	NA	NA	K05765	GO:0003779;GO:0005622;GO:0015629;GO:0030042	NA	NA	LOC_Os03g60580	actin-depolymerizing factor, putative, expressed	PF00241	PTHR11913 PTHR11913:SF27	NA	KOG1735	K05765	GO:0003779;GO:0005622;GO:0015629;GO:0030042	NA	NA	NA	NA	LOC_Os03g60580	actin-depolymerizing factor, putative, expressed	PF00241	PTHR11913 PTHR11913:SF27	NA	KOG1735	K05765	GO:0003779;GO:0005622;GO:0015629;GO:0030042	NA	NA	LOC_Os03g60580
pg.00389	SbiBTX642.01G035300	1	SbiRTX430.01G035700	1	Sobic.001G035000	1	one-to-one	one-to-one	one-to-one	one-to-one	one-to-one	one-to-one	one-to-one	TRUE	one-to-one	Ortho:1-1-1_623:1-1	TRUE	TRUE	PF13912	PTHR26374 PTHR26374:SF169	NA	NA	NA	NA	NA	NA	LOC_Os03g60570	ZOS3-22 - C2H2 zinc finger protein, expressed	PF13912	PTHR26374 PTHR26374:SF169	NA	NA	NA	GO:0003676;GO:0046872	NA	NA	NA	NA	LOC_Os03g60570	ZOS3-22 - C2H2 zinc finger protein, expressed	PF13912	PTHR26374 PTHR26374:SF169	NA	NA	NA	GO:0046872	NA	NA	LOC_Os03g60570
pg.00390	SbiBTX642.01G035400	1	SbiRTX430.01G035800	1	Sobic.001G035100	1	one-to-one	one-to-one	one-to-one	one-to-one	one-to-one	one-to-one	one-to-one	TRUE	one-to-one	Ortho:1-1-1_623:1-1	TRUE	TRUE	PF13912	PTHR26374 PTHR26374:SF166	NA	NA	NA	NA	NA	NA	LOC_Os03g60560	ZOS3-21 - C2H2 zinc finger protein, expressed	PF13912	PTHR26374 PTHR26374:SF166	NA	NA	NA	GO:0003676;GO:0046872	NA	NA	NA	NA	LOC_Os03g60560	ZOS3-21 - C2H2 zinc finger protein, expressed	PF13912	PTHR26374 PTHR26374:SF166	NA	NA	NA	GO:0046872	NA	NA	LOC_Os03g60560
pg.00391	SbiBTX642.01G035500	1	SbiRTX430.01G035900	1	Sobic.001G035200	1	one-to-one	one-to-one	one-to-one	one-to-one	one-to-one	one-to-one	one-to-one	TRUE	one-to-one	Ortho:1-1-1_623:1-1	TRUE	TRUE	PF00899	PTHR10953	NA	NA	K04532	GO:0008641;GO:0019781;GO:0045116	AT1G05180	NAD(P)-binding Rossmann-fold superfamily protein	LOC_Os03g60550	ThiF family domain containing protein, putative, expressed	PF00899	PTHR10953	NA	NA	K04532	GO:0008641;GO:0019781;GO:0045116	AT1G05180	NAD(P)-binding Rossmann-fold superfamily protein	Cre01.g002350	(1 of 1) K04532 - amyloid beta precursor protein binding protein 1 (APPBP1)	LOC_Os03g60550	ThiF family domain containing protein, putative, expressed	PF00899	PTHR10953	NA	NA	K04532	GO:0008641;GO:0019781;GO:0045116	AT1G05180	NAD(P)-binding Rossmann-fold superfamily protein	LOC_Os03g60550
pg.00392	SbiBTX642.01G035600	1	SbiRTX430.01G036000	1	Sobic.001G035300	1	one-to-one	one-to-one	one-to-one	one-to-one	one-to-one	one-to-one	one-to-one	TRUE	one-to-one	Ortho:1-1-1_623:1-1	TRUE	TRUE	PF13912	PTHR26374 PTHR26374:SF202	NA	NA	NA	NA	NA	NA	LOC_Os03g60540	ZOS3-20 - C2H2 zinc finger protein, expressed	PF13912	PTHR26374 PTHR26374:SF202	NA	NA	NA	GO:0003676;GO:0046872	NA	NA	NA	NA	LOC_Os03g60540	ZOS3-20 - C2H2 zinc finger protein, expressed	PF13912	PTHR26374 PTHR26374:SF202	NA	NA	NA	GO:0046872	NA	NA	LOC_Os03g60540
pg.00393	SbiBTX642.01G035700	1	SbiRTX430.01G036100	1	Sobic.001G035400	1	one-to-one	one-to-one	one-to-one	one-to-one	one-to-one	one-to-one	one-to-one	TRUE	one-to-one	Ortho:1-1-1_623:1-1	TRUE	TRUE	PF00025	PTHR24073 PTHR24073:SF561	NA	NA	K07901	GO:0003924;GO:0005525;GO:0005622;GO:0006886;GO:0006913;GO:0007165;GO:0007264;GO:0015031;GO:0016020	AT3G46060	RAB GTPase homolog 8A	LOC_Os03g60530	ras-related protein, putative, expressed	PF00025	PTHR24073 PTHR24073:SF561	EC:3.6.5.2	KOG0078	K07901	GO:0003924;GO:0005525;GO:0005622;GO:0006886;GO:0006913;GO:0007165;GO:0007264;GO:0015031;GO:0016020	AT3G46060	RAB GTPase homolog 8A	NA	NA	LOC_Os03g60530	ras-related protein, putative, expressed	PF00025	PTHR24073 PTHR24073:SF561	EC:3.6.5.2	KOG0078	K07901	GO:0003924;GO:0005525;GO:0005622;GO:0006886;GO:0006913;GO:0007165;GO:0007264;GO:0015031;GO:0016020	AT3G46060	RAB GTPase homolog 8A	LOC_Os03g60530
pg.00394	NA	0	SbiRTX430.01G036200	1	Sobic.001G035450	1	no-match	not-exist	one-to-one	not-exist	one-to-one	no-match	430:one_642:none	FALSE	one-to-one	Ortho:missing_623:1-1	FALSE	FALSE	NA	NA	NA	NA	NA	NA	NA	NA	NA	NA	PF05553	PTHR33098 PTHR33098:SF15	NA	NA	NA	NA	NA	NA	NA	NA	NA	NA	NA	NA	NA	NA	NA	NA	NA	NA	NA
pg.00395	SbiBTX642.01G035800	1	SbiRTX430.01G036300	1	Sobic.001G035500	1	one-to-one	one-to-one	one-to-one	one-to-one	one-to-one	one-to-one	one-to-one	TRUE	one-to-one	Ortho:1-1-1_623:1-1	TRUE	TRUE	PF14309	PTHR21726 PTHR21726:SF50	NA	NA	NA	NA	NA	NA	LOC_Os03g60520	expressed protein	PF14309	PTHR21726 PTHR21726:SF50	NA	NA	NA	NA	NA	NA	NA	NA	LOC_Os03g60520	expressed protein	PF14309	PTHR21726 PTHR21726:SF50	NA	NA	NA	NA	NA	NA	LOC_Os03g60520
pg.00396	SbiBTX642.01G035900	1	SbiRTX430.01G036400	1	Sobic.001G035600	1	one-to-one	one-to-one	one-to-one	one-to-one	one-to-one	one-to-one	one-to-one	TRUE	one-to-one	Ortho:1-1-1_623:1-1	TRUE	TRUE	PF02431	PTHR28039 PTHR28039:SF8	NA	NA	K01859	NA	AT3G55120	Chalcone-flavanone isomerase family protein	NA	NA	PF02431	PTHR28039 PTHR28039:SF8	EC:5.5.1.6	NA	K01859	GO:0009813;GO:0016872;GO:0045430	AT3G55120	Chalcone-flavanone isomerase family protein	NA	NA	NA	NA	PF02431	PTHR28039 PTHR28039:SF8	EC:5.5.1.6	NA	K01859	GO:0016872	AT3G55120	Chalcone-flavanone isomerase family protein	NA
pg.00397	NA	0	NA	0	Sobic.001G035700	1	neither-exist	neither-exist	not-exist	not-exist	no-match	no-match	no-match	FALSE	one-to-one	Ortho:missing_623:1-1	FALSE	FALSE	NA	NA	NA	NA	NA	NA	NA	NA	NA	NA	NA	NA	NA	NA	NA	NA	NA	NA	NA	NA	NA	NA	NA	NA	NA	NA	NA	NA	NA	NA	NA
pg.00398	SbiBTX642.01G036000	1	NA	0	NA	0	not-exist	no-match	neither-exist	no-match	no-match	one-to-one	430:none_642:one	FALSE	no-match	Ortho:missing_623:no-match	FALSE	FALSE	NA	NA	NA	NA	NA	NA	NA	NA	NA	NA	NA	NA	NA	NA	NA	NA	NA	NA	NA	NA	NA	NA	NA	NA	NA	NA	NA	NA	NA	NA	NA
pg.00399	SbiBTX642.01G036100	1	SbiRTX430.01G036500	1	Sobic.001G035800	1	one-to-one	one-to-one	one-to-one	one-to-one	one-to-one	one-to-one	one-to-one	TRUE	one-to-one	Ortho:1-1-1_623:1-1	TRUE	TRUE	PF00403	PTHR22814 PTHR22814:SF16	NA	NA	NA	GO:0030001;GO:0046872	AT3G53530	Chloroplast-targeted copper chaperone protein	LOC_Os03g60480	heavy metal-associated domain containing protein, expressed	PF00403	PTHR22814 PTHR22814:SF16	NA	KOG1603	NA	GO:0030001;GO:0046872	AT3G53530	Chloroplast-targeted copper chaperone protein	NA	NA	LOC_Os03g60480	heavy metal-associated domain containing protein, expressed	PF00403	PTHR22814 PTHR22814:SF16	NA	KOG1603	NA	GO:0030001;GO:0046872	AT3G53530	Chloroplast-targeted copper chaperone protein	LOC_Os03g60480
pg.00400	NA	0	SbiRTX430.01G036600	1	NA	0	no-match	not-exist	no-match	neither-exist	one-to-one	no-match	430:one_642:none	FALSE	no-match	Ortho:missing_623:no-match	FALSE	FALSE	NA	NA	NA	NA	NA	NA	NA	NA	NA	NA	NA	NA	NA	NA	NA	NA	NA	NA	NA	NA	NA	NA	NA	NA	NA	NA	NA	NA	NA	NA	NA
pg.00401	SbiBTX642.01G036200	1	SbiRTX430.01G036700	1	Sobic.001G035900	1	one-to-one	one-to-one	one-to-one	one-to-one	one-to-one	one-to-one	one-to-one	TRUE	one-to-one	Ortho:1-1-1_623:1-1	TRUE	TRUE	NA	PTHR21402 PTHR21402:SF10	NA	NA	K13156	NA	AT3G04160	(1 of 1) PTHR21402:SF10 - U11/U12 SMALL NUCLEAR RIBONUCLEOPROTEIN 48 KDA PROTEIN	LOC_Os04g28170	expressed protein	NA	PTHR21402 PTHR21402:SF10	NA	NA	K13156	NA	AT3G04160	(1 of 1) PTHR21402:SF10 - U11/U12 SMALL NUCLEAR RIBONUCLEOPROTEIN 48 KDA PROTEIN	NA	NA	LOC_Os04g28170	expressed protein	NA	PTHR21402 PTHR21402:SF10	NA	NA	K13156	NA	AT3G04160	(1 of 1) PTHR21402:SF10 - U11/U12 SMALL NUCLEAR RIBONUCLEOPROTEIN 48 KDA PROTEIN	LOC_Os04g28170
pg.00402	NA	0	SbiRTX430.01G036800	1	NA	0	no-match	not-exist	no-match	neither-exist	one-to-one	no-match	430:one_642:none	FALSE	no-match	Ortho:missing_623:no-match	FALSE	FALSE	NA	NA	NA	NA	NA	NA	NA	NA	NA	NA	NA	NA	NA	NA	NA	NA	NA	NA	NA	NA	NA	NA	NA	NA	NA	NA	NA	NA	NA	NA	NA
pg.00403	SbiBTX642.01G036300	1	SbiRTX430.01G036900	1	Sobic.001G036050	1	one-to-one	one-to-one	one-to-one	one-to-one	one-to-one	one-to-one	one-to-one	TRUE	one-to-one	Ortho:1-1-1_623:1-1	TRUE	TRUE	PF12657 PF12660	PTHR15496 PTHR15496:SF2	NA	NA	NA	GO:0005515	AT3G49400	Transducin/WD40 repeat-like superfamily protein	LOC_Os01g50690	WD domain, G-beta repeat domain containing protein, expressed	PF12657 PF12660	PTHR15496 PTHR15496:SF2	NA	KOG0266	NA	GO:0005515	AT3G49400	Transducin/WD40 repeat-like superfamily protein	NA	NA	LOC_Os01g50690	WD domain, G-beta repeat domain containing protein, expressed	PF12657 PF12660	PTHR15496 PTHR15496:SF2	NA	KOG0266	NA	GO:0005515	AT3G49400	Transducin/WD40 repeat-like superfamily protein	LOC_Os01g50690
pg.00404	SbiBTX642.01G036400	1	SbiRTX430.01G037000	1	Sobic.001G036200	1	one-to-one	one-to-one	one-to-one	one-to-one	one-to-one	one-to-one	one-to-one	TRUE	one-to-one	Ortho:1-1-1_623:1-1	TRUE	TRUE	NA	PTHR31248 PTHR31248:SF4	NA	NA	NA	NA	NA	NA	NA	NA	NA	PTHR31248 PTHR31248:SF4	NA	NA	NA	NA	NA	NA	NA	NA	NA	NA	NA	PTHR31248 PTHR31248:SF4	NA	NA	NA	NA	NA	NA	NA
pg.00405	SbiBTX642.01G036500	1	SbiRTX430.01G037100	1	Sobic.001G036300	1	one-to-one	one-to-one	one-to-one	one-to-one	one-to-one	one-to-one	one-to-one	TRUE	one-to-one	Ortho:1-1-1_623:1-1	TRUE	TRUE	PF01433 PF09127	PTHR11533	NA	NA	K01254	GO:0005488;GO:0006508;GO:0008237;GO:0008270;GO:0019370	AT5G13520	peptidase M1 family protein	LOC_Os03g60460	aminopeptidase, putative, expressed	PF01433 PF09127	PTHR11533	EC:3.3.2.6	NA	K01254	GO:0005488;GO:0006508;GO:0008237;GO:0008270;GO:0019370	AT5G13520	peptidase M1 family protein	Cre13.g585900	Leukotriene A-4 hydrolase	LOC_Os03g60460	aminopeptidase, putative, expressed	PF01433 PF09127	PTHR11533	EC:3.3.2.6	NA	K01254	GO:0005488;GO:0006508;GO:0008237;GO:0008270;GO:0019370	AT5G13520	peptidase M1 family protein	LOC_Os03g60460
pg.00406	SbiBTX642.01G036600	1	SbiRTX430.01G037200	1	Sobic.001G036400	1	one-to-one	one-to-one	one-to-one	one-to-one	one-to-one	one-to-one	one-to-one	TRUE	one-to-one	Ortho:1-1-1_623:1-1	TRUE	TRUE	NA	PTHR33564 PTHR33564:SF4	NA	NA	NA	NA	AT3G15760	NA	NA	NA	NA	PTHR33564 PTHR33564:SF4	NA	NA	NA	GO:0016021	AT3G15760	NA	NA	NA	NA	NA	NA	PTHR33564 PTHR33564:SF4	NA	NA	NA	NA	AT3G15760	NA	NA
pg.00407	SbiBTX642.01G036700	1	NA	0	NA	0	not-exist	no-match	neither-exist	no-match	no-match	one-to-one	430:none_642:one	FALSE	no-match	Ortho:missing_623:no-match	FALSE	FALSE	NA	NA	NA	NA	NA	NA	NA	NA	NA	NA	NA	NA	NA	NA	NA	NA	NA	NA	NA	NA	NA	NA	PF00240	PTHR10666	NA	KOG0001	K08770	GO:0005515	NA	NA	NA
pg.00408	SbiBTX642.01G036800	1	SbiRTX430.01G037400	1	Sobic.001G036600	1	one-to-one	one-to-one	one-to-one	one-to-one	one-to-one	one-to-one	one-to-one	TRUE	one-to-one	Ortho:1-1-1_623:1-1	TRUE	TRUE	PF00240	PTHR10666	NA	NA	NA	GO:0005515	NA	NA	NA	NA	PF00240	PTHR10666	NA	KOG0001 KOG0005	K08770	GO:0005515	NA	NA	NA	NA	NA	NA	PF00240	PTHR10666	NA	KOG0001 KOG0005	NA	GO:0005515	NA	NA	NA
pg.00409	SbiBTX642.01G036900	1	SbiRTX430.01G037300	2	Sobic.001G036700	1	many-to-one	one-to-many	many-to-one	one-to-one	one-to-many	one-to-one	430:many_642:one	FALSE	one-to-one	Ortho:not1-1-1_623:1-1	FALSE	FALSE	NA	NA	NA	NA	NA	NA	NA	NA	NA	NA	NA	|PTHR35828 PTHR35828:SF2	NA	NA	NA	|GO:0005515	NA	NA	NA	NA	NA	NA	NA	PTHR35828 PTHR35828:SF2	NA	NA	NA	GO:0005515	NA	NA	NA
pg.00409	SbiBTX642.01G036900	1	SbiRTX430.01G037500	2	Sobic.001G036700	1	many-to-one	one-to-many	many-to-one	one-to-one	one-to-many	one-to-one	430:many_642:one	FALSE	one-to-one	Ortho:not1-1-1_623:1-1	FALSE	FALSE	NA	NA	NA	NA	NA	NA	NA	NA	NA	NA	NA	|PTHR35828 PTHR35828:SF2	NA	NA	NA	|GO:0005515	NA	NA	NA	NA	NA	NA	NA	PTHR35828 PTHR35828:SF2	NA	NA	NA	GO:0005515	NA	NA	NA
pg.00410	SbiBTX642.01G037000	1	SbiRTX430.01G037600	1	Sobic.001G036800	1	one-to-one	one-to-one	one-to-one	one-to-one	one-to-one	one-to-one	one-to-one	TRUE	one-to-one	Ortho:1-1-1_623:1-1	TRUE	TRUE	PF00847	PTHR32467 PTHR32467:SF30	NA	NA	K09284	GO:0003677;GO:0003700;GO:0006355;GO:0007275	NA	NA	LOC_Os03g60430	AP2 domain containing protein, expressed	PF00847	PTHR32467 PTHR32467:SF30	NA	NA	K09284	GO:0003677;GO:0003700;GO:0006355;GO:0007275	NA	NA	Cre13.g602750	NA	LOC_Os03g60430	AP2 domain containing protein, expressed	PF00847	PTHR32467 PTHR32467:SF30	NA	NA	K09284	GO:0003677;GO:0003700;GO:0006355;GO:0007275	NA	NA	LOC_Os03g60430
pg.00411	SbiBTX642.01G037100	1	SbiRTX430.01G037700	1	Sobic.001G036900	1	one-to-one	one-to-one	one-to-one	one-to-one	one-to-one	one-to-one	one-to-one	TRUE	one-to-one	Ortho:1-1-1_623:1-1	TRUE	TRUE	PF00164	PTHR11652 PTHR11652:SF16	NA	NA	K02973	GO:0003735;GO:0005622;GO:0005840;GO:0006412;GO:0015935	AT5G02960	Ribosomal protein S12/S23 family protein	LOC_Os03g60400	40S ribosomal protein S23, putative, expressed	PF00164	PTHR11652 PTHR11652:SF16	NA	KOG1749	K02973	GO:0003735;GO:0005622;GO:0005840;GO:0006412;GO:0015935	AT5G02960	Ribosomal protein S12/S23 family protein	Cre12.g504200	Cytosolic 80S ribosomal protein S23	LOC_Os03g60400	40S ribosomal protein S23, putative, expressed	PF00164	PTHR11652 PTHR11652:SF16	NA	KOG1749	K02973	GO:0003735;GO:0005622;GO:0005840;GO:0006412;GO:0015935	AT5G02960	Ribosomal protein S12/S23 family protein	LOC_Os03g60400
pg.00412	SbiBTX642.01G037200	1	SbiRTX430.01G037800	1	Sobic.001G037000	1	one-to-one	one-to-one	one-to-one	one-to-one	one-to-one	one-to-one	one-to-one	TRUE	one-to-one	Ortho:1-1-1_623:1-1	TRUE	TRUE	PF00628 PF12165	PTHR12321	NA	NA	NA	GO:0005515;GO:0006355;GO:0008270;GO:0042393	AT3G11200	alfin-like 2	LOC_Os03g60390	PHD finger protein, putative, expressed	PF00628 PF12165	PTHR12321	NA	KOG1632	NA	GO:0005515;GO:0006355;GO:0008270;GO:0042393	AT3G11200	alfin-like 2	Cre10.g441050	(1 of 2) PTHR12321//PTHR12321:SF55 - CPG BINDING PROTEIN // PHD FINGER PROTEIN ALFIN-LIKE 4	LOC_Os03g60390	PHD finger protein, putative, expressed	PF00628 PF12165	PTHR12321	NA	KOG1632	NA	GO:0005515;GO:0006355;GO:0008270;GO:0042393	AT3G11200	alfin-like 2	LOC_Os03g60390
pg.00413	NA	0	NA	0	Sobic.001G037033	1	neither-exist	neither-exist	not-exist	not-exist	no-match	no-match	no-match	FALSE	one-to-one	Ortho:missing_623:1-1	FALSE	FALSE	NA	NA	NA	NA	NA	NA	NA	NA	NA	NA	NA	NA	NA	NA	NA	NA	NA	NA	NA	NA	NA	NA	NA	NA	NA	NA	NA	NA	NA	NA	NA
pg.00414	SbiBTX642.01G037300	1	SbiRTX430.01G037900	1	Sobic.001G037066	1	one-to-one	one-to-one	one-to-one	one-to-one	one-to-one	one-to-one	one-to-one	TRUE	one-to-one	Ortho:1-1-1_623:1-1	TRUE	TRUE	NA	NA	NA	NA	NA	NA	NA	NA	NA	NA	NA	NA	NA	NA	NA	NA	NA	NA	NA	NA	NA	NA	NA	NA	NA	NA	NA	NA	NA	NA	NA
pg.00415	SbiBTX642.01G037400	1	SbiRTX430.01G038000	1	Sobic.001G037100	1	one-to-one	one-to-one	one-to-one	one-to-one	one-to-one	one-to-one	one-to-one	TRUE	one-to-one	Ortho:1-1-1_623:1-1	TRUE	TRUE	PF14649	PTHR13650 PTHR13650:SF0	NA	NA	K19026	NA	AT4G39420	(1 of 1) PTHR13650:SF0 - SPATACSIN	LOC_Os01g08750	expressed protein	PF14649	PTHR13650 PTHR13650:SF0	NA	NA	K19026	NA	AT4G39420	(1 of 1) PTHR13650:SF0 - SPATACSIN	NA	NA	LOC_Os01g08750	expressed protein	PF14649	PTHR13650 PTHR13650:SF0	NA	NA	K19026	NA	AT4G39420	(1 of 1) PTHR13650:SF0 - SPATACSIN	LOC_Os01g08750
pg.00416	NA	0	NA	0	Sobic.001G037150	1	neither-exist	neither-exist	not-exist	not-exist	no-match	no-match	no-match	FALSE	one-to-one	Ortho:missing_623:1-1	FALSE	FALSE	NA	NA	NA	NA	NA	NA	NA	NA	NA	NA	NA	NA	NA	NA	NA	NA	NA	NA	NA	NA	NA	NA	NA	NA	NA	NA	NA	NA	NA	NA	NA
pg.00417	SbiBTX642.01G037500	1	SbiRTX430.01G038100	1	Sobic.001G037200	1	one-to-one	one-to-one	one-to-one	one-to-one	one-to-one	one-to-one	one-to-one	TRUE	one-to-one	Ortho:1-1-1_623:1-1	TRUE	TRUE	NA	PTHR31964 PTHR31964:SF43	NA	NA	NA	NA	NA	NA	NA	NA	NA	PTHR31964 PTHR31964:SF43	NA	NA	NA	NA	NA	NA	NA	NA	NA	NA	NA	PTHR31964 PTHR31964:SF43	NA	NA	NA	NA	NA	NA	NA
pg.00418	NA	0	NA	0	Sobic.001G037300	1	neither-exist	neither-exist	not-exist	not-exist	no-match	no-match	no-match	FALSE	one-to-one	Ortho:missing_623:1-1	FALSE	FALSE	NA	NA	NA	NA	NA	NA	NA	NA	NA	NA	NA	NA	NA	NA	NA	NA	NA	NA	NA	NA	NA	NA	NA	NA	NA	NA	NA	NA	NA	NA	NA
pg.00419	SbiBTX642.01G037600	1	SbiRTX430.01G038200	1	Sobic.001G037400	1	one-to-one	one-to-one	one-to-one	one-to-one	one-to-one	one-to-one	one-to-one	TRUE	one-to-one	Ortho:1-1-1_623:1-1	TRUE	TRUE	PF00560 PF07714 PF08263 PF13855	PTHR27008 PTHR27008:SF9	NA	NA	NA	GO:0004672;GO:0004713;GO:0005515;GO:0005524;GO:0006468	AT1G67510	Leucine-rich repeat protein kinase family protein	NA	NA	PF00560 PF07714 PF08263 PF13855	PTHR27008 PTHR27008:SF9	EC:2.7.11.1	KOG1187	NA	GO:0004672;GO:0004713;GO:0005515;GO:0005524;GO:0006468	AT1G67510	Leucine-rich repeat protein kinase family protein	Cre09.g410332	(1 of 46) PTHR23257//PTHR23257:SF394 - SERINE-THREONINE PROTEIN KINASE // SUBFAMILY NOT NAMED	NA	NA	PF00560 PF07714 PF08263 PF13855	PTHR27008 PTHR27008:SF9	EC:2.7.11.1	KOG1187	NA	GO:0004672;GO:0004713;GO:0005515;GO:0005524;GO:0006468	AT1G67510	Leucine-rich repeat protein kinase family protein	NA
pg.00420	SbiBTX642.01G037700	1	SbiRTX430.01G038300	1	Sobic.001G037500	1	one-to-one	one-to-one	one-to-one	one-to-one	one-to-one	one-to-one	one-to-one	TRUE	one-to-one	Ortho:1-1-1_623:1-1	TRUE	TRUE	NA	PTHR37262 PTHR37262:SF1	NA	NA	NA	NA	AT5G48470	NA	LOC_Os11g23790	expressed protein	NA	PTHR37262 PTHR37262:SF1	NA	NA	NA	NA	AT5G48470	NA	NA	NA	LOC_Os11g23790	expressed protein	NA	PTHR37262 PTHR37262:SF1	NA	NA	NA	NA	AT5G48470	NA	LOC_Os11g23790
pg.00421	SbiBTX642.01G037800	1	SbiRTX430.01G038400	1	Sobic.001G037550	1	one-to-one	one-to-one	one-to-one	one-to-one	one-to-one	one-to-one	one-to-one	TRUE	one-to-one	Ortho:1-1-1_623:1-1	TRUE	TRUE	NA	NA	NA	NA	NA	NA	NA	NA	NA	NA	NA	NA	NA	NA	NA	NA	NA	NA	NA	NA	NA	NA	NA	NA	NA	NA	NA	NA	NA	NA	NA
pg.00422	SbiBTX642.01G037900	1	NA	0	NA	0	not-exist	no-match	neither-exist	no-match	no-match	one-to-one	430:none_642:one	FALSE	no-match	Ortho:missing_623:no-match	FALSE	FALSE	NA	NA	NA	NA	NA	NA	NA	NA	NA	NA	NA	NA	NA	NA	NA	NA	NA	NA	NA	NA	NA	NA	NA	NA	NA	NA	NA	NA	NA	NA	NA
pg.00423	SbiBTX642.01G038000	1	SbiRTX430.01G038500	1	Sobic.001G037600	1	one-to-one	one-to-one	one-to-one	one-to-one	one-to-one	one-to-one	one-to-one	TRUE	one-to-one	Ortho:1-1-1_623:1-1	TRUE	TRUE	NA	NA	NA	NA	NA	NA	NA	NA	NA	NA	NA	NA	NA	NA	NA	NA	NA	NA	NA	NA	NA	NA	NA	NA	NA	NA	NA	NA	NA	NA	NA
pg.00424	SbiBTX642.01G038100	1	SbiRTX430.01G038600	1	Sobic.001G037700	1	one-to-one	one-to-one	one-to-one	one-to-one	one-to-one	one-to-one	one-to-one	TRUE	one-to-one	Ortho:1-1-1_623:1-1	TRUE	TRUE	NA	PTHR32133 PTHR32133:SF91	NA	NA	NA	NA	NA	NA	LOC_Os04g50200	OsFBX151 - F-box domain containing protein, expressed	NA	PTHR32133 PTHR32133:SF91	NA	NA	NA	NA	NA	NA	NA	NA	LOC_Os04g50200	OsFBX151 - F-box domain containing protein, expressed	PF08268	PTHR32133 PTHR32133:SF91	NA	NA	NA	NA	NA	NA	LOC_Os04g50200
pg.00425	SbiBTX642.01G038200	1	SbiRTX430.01G038700	1	Sobic.001G037800	1	one-to-one	one-to-one	one-to-one	one-to-one	one-to-one	one-to-one	one-to-one	TRUE	one-to-one	Ortho:1-1-1_623:1-1	TRUE	TRUE	PF01370	PTHR10366 PTHR10366:SF369	NA	NA	NA	GO:0003824;GO:0050662	AT5G58490	NAD(P)-binding Rossmann-fold superfamily protein	NA	NA	PF01370	PTHR10366 PTHR10366:SF369	EC:1.2.1.44	KOG1502	NA	GO:0003824;GO:0050662	AT5G58490	NAD(P)-binding Rossmann-fold superfamily protein	Cre12.g497700	Cinnamoyl-CoA reductase/flavanone 4-reductase	NA	NA	PF01370	PTHR10366 PTHR10366:SF369	EC:1.2.1.44	KOG1502	NA	GO:0003824;GO:0050662	AT5G58490	NAD(P)-binding Rossmann-fold superfamily protein	NA
pg.00426	SbiBTX642.01G038300	1	SbiRTX430.01G038800	1	Sobic.001G037900	1	one-to-one	one-to-one	one-to-one	one-to-one	one-to-one	one-to-one	one-to-one	TRUE	one-to-one	Ortho:1-1-1_623:1-1	TRUE	TRUE	PF01370	PTHR10366 PTHR10366:SF369	NA	NA	NA	GO:0003824;GO:0050662	AT5G58490	NAD(P)-binding Rossmann-fold superfamily protein	LOC_Os03g60380	cinnamoyl CoA reductase, putative, expressed	PF01370	PTHR10366 PTHR10366:SF369	EC:1.2.1.44	KOG1502	NA	GO:0003824;GO:0050662	AT5G58490	NAD(P)-binding Rossmann-fold superfamily protein	Cre12.g497700	Cinnamoyl-CoA reductase/flavanone 4-reductase	LOC_Os03g60380	cinnamoyl CoA reductase, putative, expressed	PF01370	PTHR10366 PTHR10366:SF369	EC:1.2.1.44	KOG1502	NA	GO:0003824;GO:0050662	AT5G58490	NAD(P)-binding Rossmann-fold superfamily protein	LOC_Os03g60380
pg.00427	SbiBTX642.01G038400	1	SbiRTX430.01G038900	1	Sobic.001G038000	1	one-to-one	one-to-one	one-to-one	one-to-one	one-to-one	one-to-one	one-to-one	TRUE	one-to-one	Ortho:1-1-1_623:1-1	TRUE	TRUE	PF00328	PTHR20963 PTHR20963:SF8	NA	NA	K03103	GO:0003993;GO:0016791	AT1G09870	histidine acid phosphatase family protein	LOC_Os03g60370	histidine acid phosphatase, putative, expressed	PF00328	PTHR20963 PTHR20963:SF8	EC:3.1.3.62	KOG1382	K03103	GO:0003993;GO:0016791	AT1G09870	histidine acid phosphatase family protein	Cre13.g568600	Multiple inositol-polyphosphate phosphatase	LOC_Os03g60370	histidine acid phosphatase, putative, expressed	PF00328	PTHR20963 PTHR20963:SF8	EC:3.1.3.62	KOG1382	K03103	GO:0003993;GO:0016791	AT1G09870	histidine acid phosphatase family protein	LOC_Os03g60370
pg.00428	NA	0	NA	0	Sobic.001G038050	1	neither-exist	neither-exist	not-exist	not-exist	no-match	no-match	no-match	FALSE	one-to-one	Ortho:missing_623:1-1	FALSE	FALSE	NA	NA	NA	NA	NA	NA	NA	NA	NA	NA	NA	NA	NA	NA	NA	NA	NA	NA	NA	NA	NA	NA	NA	NA	NA	NA	NA	NA	NA	NA	NA
pg.00429	NA	0	SbiRTX430.01G039000	1	NA	0	no-match	not-exist	no-match	neither-exist	one-to-one	no-match	430:one_642:none	FALSE	no-match	Ortho:missing_623:no-match	FALSE	FALSE	NA	NA	NA	NA	NA	NA	NA	NA	NA	NA	NA	NA	NA	NA	NA	NA	NA	NA	NA	NA	NA	NA	NA	NA	NA	NA	NA	NA	NA	NA	NA
pg.00430	SbiBTX642.01G038500	1	SbiRTX430.01G039100	1	Sobic.001G038100	1	one-to-one	one-to-one	one-to-one	one-to-one	one-to-one	one-to-one	one-to-one	TRUE	one-to-one	Ortho:1-1-1_623:1-1	TRUE	TRUE	NA	PTHR33405 PTHR33405:SF1	NA	NA	NA	NA	NA	NA	LOC_Os03g60360	protein kinase PKN/PRK1, effector, putative, expressed	NA	PTHR33405 PTHR33405:SF1	NA	NA	NA	NA	NA	NA	NA	NA	LOC_Os03g60360	protein kinase PKN/PRK1, effector, putative, expressed	NA	PTHR33405 PTHR33405:SF1	NA	NA	NA	NA	NA	NA	LOC_Os03g60360
pg.00431	SbiBTX642.01G038600	1	SbiRTX430.01G039200	1	Sobic.001G038200	1	one-to-one	one-to-one	one-to-one	one-to-one	one-to-one	one-to-one	one-to-one	TRUE	one-to-one	Ortho:1-1-1_623:1-1	TRUE	TRUE	PF13839 PF14416	PTHR32285 PTHR32285:SF21	NA	NA	NA	NA	AT2G40320	TRICHOME BIREFRINGENCE-LIKE 33	LOC_Os03g60350	leaf senescence related protein, putative, expressed	PF13839 PF14416	PTHR32285 PTHR32285:SF21	NA	NA	NA	NA	AT2G40320	TRICHOME BIREFRINGENCE-LIKE 33	NA	NA	LOC_Os03g60350	leaf senescence related protein, putative, expressed	PF13839 PF14416	PTHR32285 PTHR32285:SF21	NA	NA	NA	NA	AT2G40320	TRICHOME BIREFRINGENCE-LIKE 33	LOC_Os03g60350
pg.00432	SbiBTX642.01G038700	1	SbiRTX430.01G039300	1	Sobic.001G038300	1	one-to-one	one-to-one	one-to-one	one-to-one	one-to-one	one-to-one	one-to-one	TRUE	one-to-one	Ortho:1-1-1_623:1-1	TRUE	TRUE	PF13839 PF14416	PTHR32285 PTHR32285:SF67	NA	NA	NA	NA	NA	NA	LOC_Os03g60340	leaf senescence related protein, putative, expressed	PF13839 PF14416	PTHR32285 PTHR32285:SF67	NA	NA	NA	NA	NA	NA	NA	NA	LOC_Os03g60340	leaf senescence related protein, putative, expressed	PF13839 PF14416	PTHR32285 PTHR32285:SF67	NA	NA	NA	NA	NA	NA	LOC_Os03g60340
pg.00433	SbiBTX642.01G038800	1	SbiRTX430.01G039400	1	Sobic.001G038400	1	one-to-one	one-to-one	one-to-one	one-to-one	one-to-one	one-to-one	one-to-one	TRUE	one-to-one	Ortho:1-1-1_623:1-1	TRUE	TRUE	PF13839 PF14416	PTHR32285 PTHR32285:SF11	NA	NA	NA	NA	NA	NA	LOC_Os03g60300	expressed protein	PF13839 PF14416	PTHR32285 PTHR32285:SF11	NA	NA	NA	NA	NA	NA	NA	NA	LOC_Os03g60300	expressed protein	PF13839 PF14416	PTHR32285 PTHR32285:SF11	NA	NA	NA	NA	NA	NA	LOC_Os03g60300
pg.00434	NA	0	NA	0	Sobic.001G038450	1	neither-exist	neither-exist	not-exist	not-exist	no-match	no-match	no-match	FALSE	one-to-one	Ortho:missing_623:1-1	FALSE	FALSE	NA	NA	NA	NA	NA	NA	NA	NA	NA	NA	NA	NA	NA	NA	NA	NA	NA	NA	NA	NA	NA	NA	NA	NA	NA	NA	NA	NA	NA	NA	NA
pg.00435	SbiBTX642.01G038900	1	SbiRTX430.01G039500	1	Sobic.001G038500	1	one-to-one	one-to-one	one-to-one	one-to-one	one-to-one	one-to-one	one-to-one	TRUE	one-to-one	Ortho:1-1-1_623:1-1	TRUE	TRUE	PF01490	PTHR22950 PTHR22950:SF325	NA	NA	K14209	NA	AT3G11900	aromatic and neutral transporter 1	LOC_Os03g60260	ANT1, putative, expressed	PF01490	PTHR22950 PTHR22950:SF325	NA	KOG1304	K14209	NA	AT3G11900	aromatic and neutral transporter 1	NA	NA	LOC_Os03g60260	ANT1, putative, expressed	PF01490	PTHR22950 PTHR22950:SF325	NA	KOG1304	K14209	NA	AT3G11900	aromatic and neutral transporter 1	LOC_Os03g60260
pg.00436	NA	0	NA	0	Sobic.001G038601	1	neither-exist	neither-exist	not-exist	not-exist	no-match	no-match	no-match	FALSE	one-to-one	Ortho:missing_623:1-1	FALSE	FALSE	NA	NA	NA	NA	NA	NA	NA	NA	NA	NA	NA	NA	NA	NA	NA	NA	NA	NA	NA	NA	NA	NA	NA	NA	NA	NA	NA	NA	NA	NA	NA
pg.00437	SbiBTX642.01G039000	1	SbiRTX430.01G039600	1	NA	0	one-to-one	one-to-one	no-match	no-match	one-to-one	one-to-one	one-to-one	TRUE	no-match	Ortho:1-1-1_623:no-match	TRUE	FALSE	NA	NA	NA	NA	NA	NA	NA	NA	NA	NA	NA	NA	NA	NA	NA	NA	NA	NA	NA	NA	NA	NA	NA	NA	NA	NA	NA	NA	NA	NA	NA
pg.00438	NA	0	SbiRTX430.01G039700	1	Sobic.001G038700	1	no-match	not-exist	one-to-one	not-exist	one-to-one	no-match	430:one_642:none	FALSE	one-to-one	Ortho:missing_623:1-1	FALSE	FALSE	NA	NA	NA	NA	NA	NA	NA	NA	NA	NA	PF04535	PTHR11615 PTHR11615:SF160	NA	NA	NA	NA	NA	NA	NA	NA	LOC_Os03g60250	membrane associated DUF588 domain containing protein, putative, expressed	NA	NA	NA	NA	NA	NA	NA	NA	NA
pg.00439	SbiBTX642.01G039100	1	SbiRTX430.01G039800	1	Sobic.001G038800	1	one-to-one	one-to-one	one-to-one	one-to-one	one-to-one	one-to-one	one-to-one	TRUE	one-to-one	Ortho:1-1-1_623:1-1	TRUE	TRUE	NA	PTHR12902 PTHR12902:SF12	NA	NA	NA	GO:0003779;GO:0005856;GO:0030036	AT2G38440	SCAR homolog 2	LOC_Os03g60240	SCAR-like protein 1, putative, expressed	NA	PTHR12902 PTHR12902:SF12	NA	NA	NA	GO:0003779;GO:0005856;GO:0030036	AT2G38440	SCAR homolog 2	NA	NA	LOC_Os03g60240	SCAR-like protein 1, putative, expressed	NA	PTHR12902 PTHR12902:SF12	NA	NA	NA	GO:0003779;GO:0005856;GO:0030036	AT2G38440	SCAR homolog 2	LOC_Os03g60240
pg.00440	SbiBTX642.01G039200	1	SbiRTX430.01G039900	1	Sobic.001G038900	1	one-to-one	one-to-one	one-to-one	one-to-one	one-to-one	one-to-one	one-to-one	TRUE	one-to-one	Ortho:1-1-1_623:1-1	TRUE	TRUE	PF04525	PTHR31087 PTHR31087:SF24	NA	NA	NA	NA	NA	NA	LOC_Os03g60220	DUF567 domain containing protein, putative, expressed	PF04525	PTHR31087 PTHR31087:SF24	NA	NA	NA	NA	NA	NA	NA	NA	LOC_Os03g60220	DUF567 domain containing protein, putative, expressed	PF04525	PTHR31087 PTHR31087:SF24	NA	NA	NA	NA	NA	NA	LOC_Os03g60220
pg.00441	SbiBTX642.01G039300	1	SbiRTX430.01G040000	1	Sobic.001G039000	1	one-to-one	one-to-one	one-to-one	one-to-one	one-to-one	one-to-one	one-to-one	TRUE	one-to-one	Ortho:1-1-1_623:1-1	TRUE	TRUE	PF04525	PTHR31087 PTHR31087:SF18	NA	NA	NA	NA	NA	NA	LOC_Os03g60210	DUF567 domain containing protein, putative, expressed	PF04525	PTHR31087 PTHR31087:SF18	NA	NA	NA	NA	NA	NA	NA	NA	LOC_Os03g60210	DUF567 domain containing protein, putative, expressed	PF04525	PTHR31087 PTHR31087:SF18	NA	NA	NA	NA	NA	NA	LOC_Os03g60210
pg.00442	SbiBTX642.01G039400	1	SbiRTX430.01G040100	1	Sobic.001G039100	1	one-to-one	one-to-one	one-to-one	one-to-one	one-to-one	one-to-one	one-to-one	TRUE	one-to-one	Ortho:1-1-1_623:1-1	TRUE	TRUE	PF13532	PTHR16557 PTHR16557:SF4	NA	NA	NA	GO:0016491;GO:0055114	AT3G14160	2-oxoglutarate-dependent dioxygenase family protein	LOC_Os03g60190	oxidoreductase, 2OG-Fe oxygenase family protein, putative, expressed	PF13532	PTHR16557 PTHR16557:SF4	EC:1.14.11.33	NA	NA	GO:0016491;GO:0055114	AT3G14160	2-oxoglutarate-dependent dioxygenase family protein	NA	NA	LOC_Os03g60190	oxidoreductase, 2OG-Fe oxygenase family protein, putative, expressed	PF13532	PTHR16557 PTHR16557:SF4	EC:1.14.11.33	NA	NA	GO:0016491;GO:0055114	AT3G14160	2-oxoglutarate-dependent dioxygenase family protein	LOC_Os03g60190
pg.00443	SbiBTX642.01G039500	1	SbiRTX430.01G040200	1	Sobic.001G039200	1	one-to-one	one-to-one	one-to-one	one-to-one	one-to-one	one-to-one	one-to-one	TRUE	one-to-one	Ortho:1-1-1_623:1-1	TRUE	TRUE	PF05097	PTHR33257 PTHR33257:SF3	NA	NA	NA	NA	NA	NA	NA	NA	PF05097	PTHR33257 PTHR33257:SF3	NA	NA	NA	NA	NA	NA	NA	NA	NA	NA	PF05097	PTHR33257 PTHR33257:SF3	NA	NA	NA	NA	NA	NA	NA
pg.00444	SbiBTX642.01G039600	1	SbiRTX430.01G040300	1	Sobic.001G039300	1	one-to-one	one-to-one	one-to-one	one-to-one	one-to-one	one-to-one	one-to-one	TRUE	one-to-one	Ortho:1-1-1_623:1-1	TRUE	TRUE	PF01926	PTHR11649 PTHR11649:SF58	NA	NA	NA	GO:0000917;GO:0005525	AT5G58370	P-loop containing nucleoside triphosphate hydrolases superfamily protein	LOC_Os03g60180	GTPase of unknown function domain containing protein, putative, expressed	PF01926	PTHR11649 PTHR11649:SF58	NA	KOG2486	NA	GO:0000917;GO:0005525	AT5G58370	P-loop containing nucleoside triphosphate hydrolases superfamily protein	Cre12.g524950	(1 of 2) K03978 - GTP-binding protein (engB)	LOC_Os03g60180	GTPase of unknown function domain containing protein, putative, expressed	PF01926	PTHR11649 PTHR11649:SF58	NA	KOG2486	NA	GO:0000917;GO:0005525	AT5G58370	P-loop containing nucleoside triphosphate hydrolases superfamily protein	LOC_Os03g60180
pg.00445	SbiBTX642.01G039700	1	SbiRTX430.01G040400	1	Sobic.001G039400	1	one-to-one	one-to-one	one-to-one	one-to-one	one-to-one	one-to-one	one-to-one	TRUE	one-to-one	Ortho:1-1-1_623:1-1	TRUE	TRUE	PF01283	PTHR12538 PTHR12538:SF1	NA	NA	K02976	GO:0003735;GO:0005622;GO:0005840;GO:0006412	AT2G40510	Ribosomal protein S26e family protein	NA	NA	PF01283	PTHR12538 PTHR12538:SF1	NA	KOG1768	K02976	GO:0003735;GO:0005622;GO:0005840;GO:0006412	AT2G40510	Ribosomal protein S26e family protein	Cre16.g682300	Cytosolic 80S ribosomal protein S26	NA	NA	PF01283	PTHR12538 PTHR12538:SF1	NA	KOG1768	K02976	GO:0003735;GO:0005622;GO:0005840;GO:0006412	AT2G40510	Ribosomal protein S26e family protein	NA
pg.00446	SbiBTX642.01G039800	1	SbiRTX430.01G040500	1	Sobic.001G039500	1	one-to-one	one-to-one	one-to-one	one-to-one	one-to-one	one-to-one	one-to-one	TRUE	one-to-one	Ortho:1-1-1_623:1-1	TRUE	TRUE	PF14531	PTHR23257 PTHR23257:SF531	NA	NA	NA	GO:0004672;GO:0004713;GO:0005524;GO:0006468	AT5G01850	Protein kinase superfamily protein	LOC_Os03g60150	protein kinase domain containing protein, expressed	PF14531	PTHR23257 PTHR23257:SF531	EC:2.7.12.1	KOG0192	NA	GO:0004672;GO:0004713;GO:0005524;GO:0006468	AT5G01850	Protein kinase superfamily protein	NA	NA	LOC_Os03g60150	protein kinase domain containing protein, expressed	PF14531	PTHR23257 PTHR23257:SF531	EC:2.7.12.1	KOG0192	NA	GO:0004672;GO:0004713;GO:0005524;GO:0006468	AT5G01850	Protein kinase superfamily protein	LOC_Os03g60150
pg.00447	SbiBTX642.01G039900	1	SbiRTX430.01G040600	1	Sobic.001G039600	1	one-to-one	one-to-one	one-to-one	one-to-one	one-to-one	one-to-one	one-to-one	TRUE	one-to-one	Ortho:1-1-1_623:1-1	TRUE	TRUE	NA	PTHR33644 PTHR33644:SF3	NA	NA	NA	GO:0004842;GO:0016567	AT5G05230	RING/U-box superfamily protein	LOC_Os03g60140	U-box domain-containing protein, putative, expressed	NA	PTHR33644 PTHR33644:SF3	NA	NA	NA	GO:0004842;GO:0016567	AT5G05230	RING/U-box superfamily protein	NA	NA	LOC_Os03g60140	U-box domain-containing protein, putative, expressed	NA	PTHR33644 PTHR33644:SF3	NA	NA	NA	GO:0004842;GO:0016567	AT5G05230	RING/U-box superfamily protein	LOC_Os03g60140
pg.00448	SbiBTX642.01G040000	1	SbiRTX430.01G040700	1	Sobic.001G039700	1	one-to-one	one-to-one	one-to-one	one-to-one	one-to-one	one-to-one	one-to-one	TRUE	one-to-one	Ortho:1-1-1_623:1-1	TRUE	TRUE	PF01096 PF07500 PF08711	PTHR11477	NA	NA	K03145	GO:0003676;GO:0003677;GO:0005634;GO:0006351;GO:0006355;GO:0006357;GO:0008270;GO:0032784	AT2G38560	transcript elongation factor IIS	LOC_Os03g60130	transcription elongation factor protein, putative, expressed	PF01096 PF07500 PF08711	PTHR11477	NA	KOG1105	K03145	GO:0003676;GO:0003677;GO:0005634;GO:0006351;GO:0006355;GO:0006357;GO:0008270;GO:0032784	AT2G38560	transcript elongation factor IIS	Cre09.g386350	(1 of 2) K03145 - transcription elongation factor S-II (TFIIS)	LOC_Os03g60130	transcription elongation factor protein, putative, expressed	PF01096 PF07500 PF08711	PTHR11477	NA	KOG1105	K03145	GO:0003676;GO:0003677;GO:0005634;GO:0006351;GO:0006355;GO:0006357;GO:0008270;GO:0032784	AT2G38560	transcript elongation factor IIS	LOC_Os03g60130
pg.00449	NA	0	NA	0	Sobic.001G039750	1	neither-exist	neither-exist	not-exist	not-exist	no-match	no-match	no-match	FALSE	one-to-one	Ortho:missing_623:1-1	FALSE	FALSE	NA	NA	NA	NA	NA	NA	NA	NA	NA	NA	NA	NA	NA	NA	NA	NA	NA	NA	NA	NA	NA	NA	NA	NA	NA	NA	NA	NA	NA	NA	NA
pg.00450	SbiBTX642.01G040100	1	SbiRTX430.01G040800	1	Sobic.001G039800	1	one-to-one	one-to-one	one-to-one	one-to-one	one-to-one	one-to-one	one-to-one	TRUE	one-to-one	Ortho:1-1-1_623:1-1	TRUE	TRUE	PF00847	PTHR31190 PTHR31190:SF23	NA	NA	NA	GO:0003677;GO:0003700;GO:0006355	NA	NA	LOC_Os03g60120	AP2 domain containing protein, expressed	PF00847	PTHR31190 PTHR31190:SF23	NA	NA	NA	GO:0003677;GO:0003700;GO:0006355	NA	NA	NA	NA	LOC_Os03g60120	AP2 domain containing protein, expressed	PF00847	PTHR31190 PTHR31190:SF23	NA	NA	NA	GO:0003677;GO:0003700;GO:0006355	NA	NA	LOC_Os03g60120
pg.00451	SbiBTX642.01G040200	1	SbiRTX430.01G040900	1	Sobic.001G039900	1	one-to-one	one-to-one	one-to-one	one-to-one	one-to-one	one-to-one	one-to-one	TRUE	one-to-one	Ortho:1-1-1_623:1-1	TRUE	TRUE	PF00013 PF16544	PTHR11208 PTHR11208:SF42	NA	NA	K14945	GO:0003676;GO:0003723	AT3G08620	RNA-binding KH domain-containing protein	LOC_Os03g60110	KH domain containing protein, putative, expressed	PF00013 PF16544	PTHR11208 PTHR11208:SF42	NA	KOG1588	K14945	GO:0003676;GO:0003723	AT3G08620	RNA-binding KH domain-containing protein	NA	NA	LOC_Os03g60110	KH domain containing protein, putative, expressed	PF00013 PF16544	PTHR11208 PTHR11208:SF42	NA	KOG1588	K14945	GO:0003676;GO:0003723	AT3G08620	RNA-binding KH domain-containing protein	LOC_Os03g60110
pg.00452	SbiBTX642.01G040300	1	SbiRTX430.01G041000	1	Sobic.001G040000	1	one-to-one	one-to-one	one-to-one	one-to-one	one-to-one	one-to-one	one-to-one	TRUE	one-to-one	Ortho:1-1-1_623:1-1	TRUE	TRUE	PF01196	PTHR14413	NA	NA	K02879	GO:0003735;GO:0005622;GO:0005840;GO:0006412	AT3G54210	Ribosomal protein L17 family protein	LOC_Os03g60100	50S ribosomal protein L17, putative, expressed	PF01196	PTHR14413	NA	KOG3280	K02879	GO:0003735;GO:0005622;GO:0005840;GO:0006412	AT3G54210	Ribosomal protein L17 family protein	Cre02.g108850	Chloroplast ribosomal protein L17	LOC_Os03g60100	50S ribosomal protein L17, putative, expressed	PF01196	PTHR14413	NA	KOG3280	K02879	GO:0003735;GO:0005622;GO:0005840;GO:0006412	AT3G54210	Ribosomal protein L17 family protein	LOC_Os03g60100
pg.00453	SbiBTX642.01G040400	1	SbiRTX430.01G041100	1	Sobic.001G040100	1	one-to-one	one-to-one	one-to-one	one-to-one	one-to-one	one-to-one	one-to-one	TRUE	one-to-one	Ortho:1-1-1_623:1-1	TRUE	TRUE	PF02219	PTHR21091 PTHR21091:SF31	NA	NA	K00297	GO:0004489;GO:0006555;GO:0055114	AT2G44160	methylenetetrahydrofolate reductase 2	LOC_Os03g60090	methylenetetrahydrofolate reductase, putative, expressed	PF02219	PTHR21091 PTHR21091:SF31	EC:1.5.1.20	NA	K00297	GO:0004489;GO:0006555;GO:0055114	AT2G44160	methylenetetrahydrofolate reductase 2	Cre10.g433600	(1 of 1) 1.5.1.20 - Methylenetetrahydrofolate reductase (NAD(P)H) / N(5,10)-methylenetetrahydrofolate reductase	LOC_Os03g60090	methylenetetrahydrofolate reductase, putative, expressed	PF02219	PTHR21091 PTHR21091:SF31	EC:1.5.1.20	NA	K00297	GO:0004489;GO:0006555;GO:0055114	AT2G44160	methylenetetrahydrofolate reductase 2	LOC_Os03g60090
pg.00454	SbiBTX642.01G040500	1	SbiRTX430.01G041200	1	Sobic.001G040200	1	one-to-one	one-to-one	one-to-one	one-to-one	one-to-one	one-to-one	one-to-one	TRUE	one-to-one	Ortho:1-1-1_623:1-1	TRUE	TRUE	PF02365	PTHR31719 PTHR31719:SF16	NA	NA	NA	GO:0003677;GO:0006355	NA	NA	LOC_Os03g60080	NAC domain-containing protein 67, putative, expressed	PF02365	PTHR31719 PTHR31719:SF16	NA	NA	NA	GO:0003677;GO:0006355	NA	NA	NA	NA	LOC_Os03g60080	NAC domain-containing protein 67, putative, expressed	PF02365	PTHR31719 PTHR31719:SF16	NA	NA	NA	GO:0003677;GO:0006355	NA	NA	LOC_Os03g60080
pg.00455	SbiBTX642.01G040600	1	SbiRTX430.01G041300	1	Sobic.001G040300	1	one-to-one	one-to-one	one-to-one	one-to-one	one-to-one	one-to-one	one-to-one	TRUE	one-to-one	Ortho:1-1-1_623:1-1	TRUE	TRUE	PF14360	PTHR21290 PTHR21290:SF32	NA	NA	NA	NA	AT1G43580	Sphingomyelin synthetase family protein	LOC_Os04g34620	expressed protein	PF14360	PTHR21290 PTHR21290:SF32	NA	KOG3058	NA	NA	AT1G43580	Sphingomyelin synthetase family protein	Cre01.g033050	(1 of 2) PTHR21290 - SPHINGOMYELIN SYNTHETASE	LOC_Os04g34620	expressed protein	PF14360	PTHR21290 PTHR21290:SF32	NA	KOG3058	NA	NA	AT1G43580	Sphingomyelin synthetase family protein	LOC_Os04g34620
pg.00456	SbiBTX642.01G040700	1	SbiRTX430.01G041400	1	Sobic.001G040400	1	one-to-one	one-to-one	one-to-one	one-to-one	one-to-one	one-to-one	one-to-one	TRUE	one-to-one	Ortho:1-1-1_623:1-1	TRUE	TRUE	PF13499	PTHR10891 PTHR10891:SF584	NA	NA	NA	GO:0005509	NA	NA	LOC_Os03g59770	EF hand family protein, putative, expressed	PF13499	PTHR10891 PTHR10891:SF584	NA	NA	NA	GO:0005509	NA	NA	NA	NA	LOC_Os03g59770	EF hand family protein, putative, expressed	PF13499	PTHR10891 PTHR10891:SF584	NA	NA	NA	GO:0005509	NA	NA	LOC_Os03g59770
pg.00457	SbiBTX642.01G040800	1	NA	0	NA	0	not-exist	no-match	neither-exist	no-match	no-match	one-to-one	430:none_642:one	FALSE	no-match	Ortho:missing_623:no-match	FALSE	FALSE	NA	NA	NA	NA	NA	NA	NA	NA	NA	NA	NA	NA	NA	NA	NA	NA	NA	NA	NA	NA	NA	NA	NA	NA	NA	NA	NA	NA	NA	NA	NA
pg.00458	SbiBTX642.01G040900	1	SbiRTX430.01G041500	1	Sobic.001G040500	1	one-to-one	one-to-one	one-to-one	one-to-one	one-to-one	one-to-one	one-to-one	TRUE	one-to-one	Ortho:1-1-1_623:1-1	TRUE	TRUE	PF13639 PF14369	PTHR22763 PTHR22763:SF86	NA	NA	K11982	GO:0005515;GO:0008270	AT1G55530	RING/U-box superfamily protein	LOC_Os03g59760	RING finger protein 126, putative, expressed	PF13639 PF14369	PTHR22763 PTHR22763:SF86	EC:6.3.2.19	NA	K11982	GO:0005515;GO:0008270	AT1G55530	RING/U-box superfamily protein	Cre13.g580750	(1 of 1) K16274 - E3 ubiquitin-protein ligase AIP2 [EC:6.3.2.19] (AIP2)	LOC_Os03g59760	RING finger protein 126, putative, expressed	PF13639 PF14369	PTHR22763 PTHR22763:SF86	EC:6.3.2.19	NA	K11982	GO:0005515;GO:0008270	AT1G55530	RING/U-box superfamily protein	LOC_Os03g59760
pg.00459	SbiBTX642.01G041000	1	SbiRTX430.01G041600	1	Sobic.001G040600	1	one-to-one	one-to-one	one-to-one	one-to-one	one-to-one	one-to-one	one-to-one	TRUE	one-to-one	Ortho:1-1-1_623:1-1	TRUE	TRUE	PF00521 PF03989	PTHR10169 PTHR10169:SF48	NA	NA	K02469	NA	AT3G10690	DNA GYRASE A	NA	NA	PF00521 PF03989	PTHR10169 PTHR10169:SF48	EC:5.99.1.3	KOG0355	K02469	GO:0003677;GO:0003916;GO:0003918;GO:0005524;GO:0005694;GO:0006259;GO:0006265	AT3G10690	DNA GYRASE A	Cre04.g221650	Topoisomerase type IV	NA	NA	PF00521 PF03989	PTHR10169 PTHR10169:SF48	EC:5.99.1.3	KOG0355	K02469	GO:0003677;GO:0003916;GO:0003918;GO:0005524;GO:0005694;GO:0006265	AT3G10690	DNA GYRASE A	NA
pg.00460	NA	0	NA	0	Sobic.001G040701	1	neither-exist	neither-exist	not-exist	not-exist	no-match	no-match	no-match	FALSE	one-to-one	Ortho:missing_623:1-1	FALSE	FALSE	NA	NA	NA	NA	NA	NA	NA	NA	NA	NA	NA	NA	NA	NA	NA	NA	NA	NA	NA	NA	NA	NA	NA	NA	NA	NA	NA	NA	NA	NA	NA
pg.00461	SbiBTX642.01G041100	1	SbiRTX430.01G041700	1	NA	0	one-to-one	one-to-one	no-match	no-match	one-to-one	one-to-one	one-to-one	TRUE	no-match	Ortho:1-1-1_623:no-match	TRUE	FALSE	NA	PTHR23428	NA	NA	NA	GO:0000786;GO:0003677;GO:0046982	NA	NA	NA	NA	NA	PTHR23428	NA	NA	NA	GO:0000786;GO:0003677;GO:0046982	NA	NA	NA	NA	NA	NA	NA	PTHR23428	NA	NA	NA	GO:0000786;GO:0003677;GO:0046982	NA	NA	NA
pg.00462	SbiBTX642.01G041200	1	SbiRTX430.01G041800	1	Sobic.001G040800	1	one-to-one	one-to-one	one-to-one	one-to-one	one-to-one	one-to-one	one-to-one	TRUE	one-to-one	Ortho:1-1-1_623:1-1	TRUE	TRUE	PF09439	PTHR11711 PTHR11711:SF181	NA	NA	K07937;K07977	GO:0005525;GO:0005622;GO:0006886;GO:0007264;GO:0015031	AT1G10630	ADP-ribosylation factor A1F	LOC_Os01g16030	ADP-ribosylation factor, putative, expressed	PF09439	PTHR11711 PTHR11711:SF181	NA	KOG0070	K07937;K07977	GO:0005525;GO:0005622;GO:0006886;GO:0007264;GO:0015031	AT1G10630	ADP-ribosylation factor A1F	Cre02.g142687	Flagellar Associated Protein 332	LOC_Os01g16030	ADP-ribosylation factor, putative, expressed	PF09439	PTHR11711 PTHR11711:SF181	NA	KOG0070	K07937;K07977	GO:0005525;GO:0005622;GO:0006886;GO:0007264;GO:0015031	AT1G10630	ADP-ribosylation factor A1F	LOC_Os01g16030
pg.00463	NA	0	SbiRTX430.01G041900	1	NA	0	no-match	not-exist	no-match	neither-exist	one-to-one	no-match	430:one_642:none	FALSE	no-match	Ortho:missing_623:no-match	FALSE	FALSE	NA	NA	NA	NA	NA	NA	NA	NA	NA	NA	NA	PTHR31704 PTHR31704:SF25	NA	NA	NA	NA	NA	NA	NA	NA	NA	NA	NA	NA	NA	NA	NA	NA	NA	NA	NA
pg.00464	SbiBTX642.01G041300	1	SbiRTX430.01G042000	1	Sobic.001G040900	1	one-to-one	one-to-one	one-to-one	one-to-one	one-to-one	one-to-one	one-to-one	TRUE	one-to-one	Ortho:1-1-1_623:1-1	TRUE	TRUE	PF02365	PTHR31719 PTHR31719:SF41	NA	NA	NA	GO:0003677;GO:0006355	NA	NA	NA	NA	PF02365	PTHR31719 PTHR31719:SF41	NA	NA	NA	GO:0003677;GO:0006355	NA	NA	NA	NA	NA	NA	PF02365	PTHR31719 PTHR31719:SF41	NA	NA	NA	GO:0003677;GO:0006355	NA	NA	NA
pg.00465	SbiBTX642.01G041400	1	SbiRTX430.01G042100	1	Sobic.001G041000	1	one-to-one	one-to-one	one-to-one	one-to-one	one-to-one	one-to-one	one-to-one	TRUE	one-to-one	Ortho:1-1-1_623:1-1	TRUE	TRUE	PF00444	PTHR18804 PTHR18804:SF12	NA	NA	K02919	GO:0003735;GO:0005622;GO:0005840;GO:0006412	AT5G20180	Ribosomal protein L36	LOC_Os03g59720	ribosomal protein L36 containing protein, expressed	PF00444	PTHR18804 PTHR18804:SF12	NA	KOG4122	K02919	GO:0003735;GO:0005622;GO:0005840;GO:0006412	AT5G20180	Ribosomal protein L36	Cre09.g388150	Mitochondrial ribosomal protein L36	LOC_Os03g59720	ribosomal protein L36 containing protein, expressed	PF00444	PTHR18804 PTHR18804:SF12	NA	KOG4122	K02919	GO:0003735;GO:0005622;GO:0005840;GO:0006412	AT5G20180	Ribosomal protein L36	LOC_Os03g59720
pg.00466	SbiBTX642.01G041500	1	SbiRTX430.01G042200	1	Sobic.001G041100	1	one-to-one	one-to-one	one-to-one	one-to-one	one-to-one	one-to-one	one-to-one	TRUE	one-to-one	Ortho:1-1-1_623:1-1	TRUE	TRUE	PF00076	PTHR12785	NA	NA	K12833	NA	AT5G12190	RNA-binding (RRM/RBD/RNP motifs) family protein	LOC_Os03g59710	RNA recognition motif containing protein, putative, expressed	PF00076	PTHR12785	NA	KOG0114	K12833	GO:0000166;GO:0003676	AT5G12190	RNA-binding (RRM/RBD/RNP motifs) family protein	Cre03.g158950	(1 of 1) K12833 - pre-mRNA branch site protein p14 (SF3B14)	LOC_Os03g59710	RNA recognition motif containing protein, putative, expressed	PF00076	PTHR12785	NA	KOG0114	K12833	GO:0003676	AT5G12190	RNA-binding (RRM/RBD/RNP motifs) family protein	LOC_Os03g59710
pg.00467	SbiBTX642.01G041600	1	SbiRTX430.01G042300	1	Sobic.001G041200	1	one-to-one	one-to-one	one-to-one	one-to-one	one-to-one	one-to-one	one-to-one	TRUE	one-to-one	Ortho:1-1-1_623:1-1	TRUE	TRUE	PF00160	PTHR11071 PTHR11071:SF58	NA	NA	K09567	GO:0000413;GO:0003755;GO:0006457	AT2G38730	Cyclophilin-like peptidyl-prolyl cis-trans isomerase family protein	LOC_Os03g59700	peptidyl-prolyl cis-trans isomerase, putative, expressed	PF00160	PTHR11071 PTHR11071:SF58	EC:5.2.1.8	KOG0879	K09567	GO:0000413;GO:0003755;GO:0006457	AT2G38730	Cyclophilin-like peptidyl-prolyl cis-trans isomerase family protein	Cre12.g533800	Cyclophilin	LOC_Os03g59700	peptidyl-prolyl cis-trans isomerase, putative, expressed	PF00160	PTHR11071 PTHR11071:SF58	EC:5.2.1.8	KOG0879	K09567	GO:0000413;GO:0003755;GO:0006457	AT2G38730	Cyclophilin-like peptidyl-prolyl cis-trans isomerase family protein	LOC_Os03g59700
pg.00468	SbiBTX642.01G041700	1	SbiRTX430.01G042400	1	Sobic.001G041300	1	one-to-one	one-to-one	one-to-one	one-to-one	one-to-one	one-to-one	one-to-one	TRUE	one-to-one	Ortho:1-1-1_623:1-1	TRUE	TRUE	PF04759	PTHR31696 PTHR31696:SF27	NA	NA	NA	NA	NA	NA	LOC_Os03g59690	DUF617 domain containing protein, expressed	PF04759	PTHR31696 PTHR31696:SF27	NA	NA	NA	NA	NA	NA	NA	NA	LOC_Os03g59690	DUF617 domain containing protein, expressed	PF04759	PTHR31696 PTHR31696:SF27	NA	NA	NA	NA	NA	NA	LOC_Os03g59690
pg.00469	SbiBTX642.01G041800	1	NA	0	NA	0	not-exist	no-match	neither-exist	no-match	no-match	one-to-one	430:none_642:one	FALSE	no-match	Ortho:missing_623:no-match	FALSE	FALSE	NA	NA	NA	NA	NA	NA	NA	NA	NA	NA	NA	NA	NA	NA	NA	NA	NA	NA	NA	NA	NA	NA	NA	NA	NA	NA	NA	NA	NA	NA	NA
pg.00470	SbiBTX642.01G041900	1	SbiRTX430.01G042500	1	Sobic.001G041400	1	one-to-one	one-to-one	one-to-one	one-to-one	one-to-one	one-to-one	one-to-one	TRUE	one-to-one	Ortho:1-1-1_623:1-1	TRUE	TRUE	PF04438 PF04795	PTHR21561 PTHR21561:SF12	NA	NA	NA	GO:0006338;GO:0006355;GO:0031011	NA	NA	LOC_Os03g59680	PAPA-1-like conserved region family protein, expressed	PF04438 PF04795	PTHR21561 PTHR21561:SF12	NA	NA	NA	GO:0006338;GO:0006355;GO:0031011	AT1G56460	HIT zinc finger ;PAPA-1-like conserved region	NA	NA	LOC_Os03g59680	PAPA-1-like conserved region family protein, expressed	PF04438 PF04795	PTHR21561 PTHR21561:SF12	NA	NA	NA	GO:0006338;GO:0006355;GO:0031011	NA	NA	LOC_Os03g59680
pg.00471	NA	0	NA	0	Sobic.001G041450	1	neither-exist	neither-exist	not-exist	not-exist	no-match	no-match	no-match	FALSE	one-to-one	Ortho:missing_623:1-1	FALSE	FALSE	NA	NA	NA	NA	NA	NA	NA	NA	NA	NA	NA	NA	NA	NA	NA	NA	NA	NA	NA	NA	NA	NA	NA	NA	NA	NA	NA	NA	NA	NA	NA
pg.00472	SbiBTX642.01G042000	1	SbiRTX430.01G042600	1	Sobic.001G041500	1	one-to-one	one-to-one	one-to-one	one-to-one	one-to-one	one-to-one	one-to-one	TRUE	one-to-one	Ortho:1-1-1_623:1-1	TRUE	TRUE	PF00010	PTHR12565 PTHR12565:SF158	NA	NA	NA	GO:0046983	AT2G41130	basic helix-loop-helix (bHLH) DNA-binding superfamily protein	LOC_Os03g59670	basic helix-loop-helix, putative, expressed	PF00010	PTHR12565 PTHR12565:SF158	NA	NA	NA	GO:0046983	AT2G41130	basic helix-loop-helix (bHLH) DNA-binding superfamily protein	NA	NA	LOC_Os03g59670	basic helix-loop-helix, putative, expressed	PF00010	PTHR12565 PTHR12565:SF158	NA	NA	NA	GO:0046983	AT2G41130	basic helix-loop-helix (bHLH) DNA-binding superfamily protein	LOC_Os03g59670
pg.00473	SbiBTX642.01G042100	1	SbiRTX430.01G042700	1	Sobic.001G041600	1	one-to-one	one-to-one	one-to-one	one-to-one	one-to-one	one-to-one	one-to-one	TRUE	one-to-one	Ortho:1-1-1_623:1-1	TRUE	TRUE	PF01217	PTHR11753 PTHR11753:SF13	NA	NA	K12394	GO:0006810;GO:0008565;GO:0015031	NA	NA	LOC_Os03g59660	clathrin adaptor complex small chain domain containing protein, expressed	PF01217	PTHR11753 PTHR11753:SF13	NA	KOG0934	K12394	GO:0006810;GO:0008565;GO:0015031	NA	NA	Cre09.g394100	Sigma1-Adaptin	LOC_Os03g59660	clathrin adaptor complex small chain domain containing protein, expressed	PF01217	PTHR11753 PTHR11753:SF13	NA	KOG0934	K12394	GO:0006810;GO:0008565;GO:0015031	NA	NA	LOC_Os03g59660
pg.00474	SbiBTX642.01G042200	1	SbiRTX430.01G042800	1	Sobic.001G041700	1	one-to-one	one-to-one	one-to-one	one-to-one	one-to-one	one-to-one	one-to-one	TRUE	one-to-one	Ortho:1-1-1_623:1-1	TRUE	TRUE	NA	NA	NA	NA	NA	NA	NA	NA	LOC_Os03g59650	BRCA1 C Terminus domain containing protein, expressed	NA	NA	NA	NA	NA	NA	NA	NA	NA	NA	LOC_Os03g59650	BRCA1 C Terminus domain containing protein, expressed	NA	NA	NA	NA	NA	NA	NA	NA	LOC_Os03g59650
pg.00475	SbiBTX642.01G042300	1	SbiRTX430.01G042900	1	Sobic.001G041800	1	one-to-one	one-to-one	one-to-one	one-to-one	one-to-one	one-to-one	one-to-one	TRUE	one-to-one	Ortho:1-1-1_623:1-1	TRUE	TRUE	PF01078 PF13519	PTHR10338 PTHR10338:SF126	NA	NA	K03404	GO:0005524;GO:0015979;GO:0015995;GO:0016851	AT1G08520	ALBINA 1	LOC_Os03g59640	magnesium-chelatase subunit chlD, chloroplast precursor, putative, expressed	PF01078 PF13519	PTHR10338 PTHR10338:SF126	EC:6.6.1.1	NA	K03404	GO:0005524;GO:0015979;GO:0015995;GO:0016851	AT1G08520	ALBINA 1	Cre05.g242000	D, Magnesium chelatase chloroplast precursor subunit	LOC_Os03g59640	magnesium-chelatase subunit chlD, chloroplast precursor, putative, expressed	PF01078 PF13519	PTHR10338 PTHR10338:SF126	EC:6.6.1.1	NA	K03404	GO:0005524;GO:0015979;GO:0015995;GO:0016851	AT1G08520	ALBINA 1	LOC_Os03g59640
pg.00476	SbiBTX642.01G042400	1	SbiRTX430.01G043000	1	Sobic.001G041900	1	one-to-one	one-to-one	one-to-one	one-to-one	one-to-one	one-to-one	one-to-one	TRUE	one-to-one	Ortho:1-1-1_623:1-1	TRUE	TRUE	PF01734 PF11815	PTHR14226 PTHR14226:SF30	NA	NA	K14674	GO:0004806;GO:0006629;GO:0008152	NA	NA	LOC_Os03g59620	phospholipase, patatin family, putative, expressed	PF01734 PF11815	PTHR14226 PTHR14226:SF30	EC:3.1.1.3	NA	K14674	GO:0004806;GO:0006629;GO:0008152	NA	NA	Cre17.g699100	Triacylglycerol lipase	LOC_Os03g59620	phospholipase, patatin family, putative, expressed	PF01734 PF11815	PTHR14226 PTHR14226:SF30	EC:3.1.1.3	NA	K14674	GO:0004806;GO:0006629;GO:0008152	NA	NA	LOC_Os03g59620
pg.00477	SbiBTX642.01G042500	1	SbiRTX430.01G043100	1	Sobic.001G042000	1	one-to-one	one-to-one	one-to-one	one-to-one	one-to-one	one-to-one	one-to-one	TRUE	one-to-one	Ortho:1-1-1_623:1-1	TRUE	TRUE	PF13561	PTHR24322 PTHR24322:SF301	NA	NA	K09841	GO:0008152;GO:0008667;GO:0016491;GO:0019290;GO:0055114	AT1G52340	NAD(P)-binding Rossmann-fold superfamily protein	LOC_Os03g59610	oxidoreductase, short chain dehydrogenase/reductase family protein, putative, expressed	PF13561	PTHR24322 PTHR24322:SF301	EC:1.1.1.326	KOG0725	K09841	GO:0008152;GO:0008667;GO:0016491;GO:0019290;GO:0055114	AT1G52340	NAD(P)-binding Rossmann-fold superfamily protein	NA	NA	LOC_Os03g59610	oxidoreductase, short chain dehydrogenase/reductase family protein, putative, expressed	PF13561	PTHR24322 PTHR24322:SF301	EC:1.1.1.326	KOG0725	K09841	GO:0008152;GO:0008667;GO:0016491;GO:0019290;GO:0055114	AT1G52340	NAD(P)-binding Rossmann-fold superfamily protein	LOC_Os03g59610
pg.00478	SbiBTX642.01G042600	1	SbiRTX430.01G043200	1	Sobic.001G042100	1	one-to-one	one-to-one	one-to-one	one-to-one	one-to-one	one-to-one	one-to-one	TRUE	one-to-one	Ortho:1-1-1_623:1-1	TRUE	TRUE	PF07893	PTHR33085 PTHR33085:SF13	NA	NA	NA	NA	NA	NA	LOC_Os12g02170	retrotransposon protein, putative, SINE subclass, expressed	PF07893	PTHR33085 PTHR33085:SF13	NA	NA	NA	NA	NA	NA	NA	NA	LOC_Os12g02170	retrotransposon protein, putative, SINE subclass, expressed	PF07893	PTHR33085 PTHR33085:SF13	NA	NA	NA	NA	NA	NA	LOC_Os12g02170
pg.00479	SbiBTX642.01G042700	1	SbiRTX430.01G043300	1	Sobic.001G042200	1	one-to-one	one-to-one	one-to-one	one-to-one	one-to-one	one-to-one	one-to-one	TRUE	one-to-one	Ortho:1-1-1_623:1-1	TRUE	TRUE	PF00071 PF08355 PF08356	PTHR24072 PTHR24072:SF166	NA	NA	K07870	GO:0003924;GO:0005509;GO:0005525;GO:0005622;GO:0005739;GO:0007005;GO:0007165;GO:0007264;GO:0015031;GO:0016020;GO:0031307	AT5G27540	MIRO-related GTP-ase 1	LOC_Os03g59590	ATP/GTP/Ca++ binding protein, putative, expressed	PF00071 PF08355 PF08356	PTHR24072 PTHR24072:SF166	NA	NA	K07870	GO:0003924;GO:0005509;GO:0005525;GO:0005622;GO:0005739;GO:0007005;GO:0007165;GO:0007264;GO:0015031;GO:0016020;GO:0031307	AT5G27540	MIRO-related GTP-ase 1	Cre08.g375200	(1 of 1) K07870 - Ras homolog gene family, member T1 (RHOT1, ARHT1)	LOC_Os03g59590	ATP/GTP/Ca++ binding protein, putative, expressed	PF00071 PF08355 PF08356	PTHR24072 PTHR24072:SF166	NA	NA	K07870	GO:0003924;GO:0005509;GO:0005525;GO:0005622;GO:0005739;GO:0007005;GO:0007165;GO:0007264;GO:0015031;GO:0016020;GO:0031307	AT5G27540	MIRO-related GTP-ase 1	LOC_Os03g59590
pg.00480	NA	0	NA	0	Sobic.001G042301	1	neither-exist	neither-exist	not-exist	not-exist	no-match	no-match	no-match	FALSE	one-to-one	Ortho:missing_623:1-1	FALSE	FALSE	NA	NA	NA	NA	NA	NA	NA	NA	NA	NA	NA	NA	NA	NA	NA	NA	NA	NA	NA	NA	NA	NA	NA	NA	NA	NA	NA	NA	NA	NA	NA
pg.00481	SbiBTX642.01G042800	1	SbiRTX430.01G043400	1	Sobic.001G042400	1	one-to-one	one-to-one	one-to-one	one-to-one	one-to-one	one-to-one	one-to-one	TRUE	one-to-one	Ortho:1-1-1_623:1-1	TRUE	TRUE	NA	PTHR34480 PTHR34480:SF2	NA	NA	NA	NA	NA	NA	NA	NA	NA	PTHR34480 PTHR34480:SF2	NA	NA	NA	NA	NA	NA	NA	NA	NA	NA	NA	PTHR34480 PTHR34480:SF2	NA	NA	NA	NA	NA	NA	NA
pg.00482	SbiBTX642.01G042900	1	SbiRTX430.01G043500	1	Sobic.001G042500	1	one-to-one	one-to-one	one-to-one	one-to-one	one-to-one	one-to-one	one-to-one	TRUE	one-to-one	Ortho:1-1-1_623:1-1	TRUE	TRUE	NA	PTHR35105 PTHR35105:SF2	NA	NA	NA	NA	AT1G64980	Nucleotide-diphospho-sugar transferases superfamily protein	LOC_Os10g37230	expressed protein	NA	PTHR35105 PTHR35105:SF2	NA	NA	NA	NA	AT1G64980	Nucleotide-diphospho-sugar transferases superfamily protein	NA	NA	LOC_Os10g37230	expressed protein	NA	PTHR35105 PTHR35105:SF2	NA	NA	NA	NA	AT1G64980	Nucleotide-diphospho-sugar transferases superfamily protein	LOC_Os10g37230
pg.00483	SbiBTX642.01G043000	1	SbiRTX430.01G043600	1	Sobic.001G042600	1	one-to-one	one-to-one	one-to-one	one-to-one	one-to-one	one-to-one	one-to-one	TRUE	one-to-one	Ortho:1-1-1_623:1-1	TRUE	TRUE	PF04195	NA	NA	NA	NA	NA	NA	NA	NA	NA	PF04195	PTHR31099 PTHR31099:SF12	NA	NA	NA	GO:0005576;GO:0030250	NA	NA	NA	NA	NA	NA	PF04195	PTHR31099	NA	NA	NA	NA	NA	NA	NA
pg.00484	SbiBTX642.01G043100	1	NA	0	NA	0	not-exist	no-match	neither-exist	no-match	no-match	one-to-one	430:none_642:one	FALSE	no-match	Ortho:missing_623:no-match	FALSE	FALSE	NA	NA	NA	NA	NA	NA	NA	NA	NA	NA	NA	NA	NA	NA	NA	NA	NA	NA	NA	NA	NA	NA	NA	NA	NA	NA	NA	NA	NA	NA	NA
pg.00485	SbiBTX642.01G043200	1	SbiRTX430.01G043700	1	Sobic.001G042700	1	one-to-one	one-to-one	one-to-one	one-to-one	one-to-one	one-to-one	one-to-one	TRUE	one-to-one	Ortho:1-1-1_623:1-1	TRUE	TRUE	PF04195	NA	NA	NA	NA	NA	NA	NA	NA	NA	PF04195	PTHR31099	NA	NA	NA	NA	AT3G42060	myosin heavy chain-related	NA	NA	NA	NA	PF04195	PTHR31099 PTHR31099:SF12	NA	NA	NA	NA	NA	NA	NA
pg.00486	SbiBTX642.01G043300	1	SbiRTX430.01G043800	1	Sobic.001G042800	1	one-to-one	one-to-one	one-to-one	one-to-one	one-to-one	one-to-one	one-to-one	TRUE	one-to-one	Ortho:1-1-1_623:1-1	TRUE	TRUE	PF00293	PTHR12629 PTHR12629:SF8	NA	NA	K07766	GO:0016787	AT3G12600	nudix hydrolase homolog 16	LOC_Os03g59580	hydrolase, NUDIX family, domain containing protein, expressed	PF00293	PTHR12629 PTHR12629:SF8	NA	KOG2839	K07766	GO:0016787	AT3G12600	nudix hydrolase homolog 16	Cre02.g106500	Inositol-phosphate phosphatase	LOC_Os03g59580	hydrolase, NUDIX family, domain containing protein, expressed	PF00293	PTHR12629 PTHR12629:SF8	NA	KOG2839	K07766	GO:0016787	AT3G12600	nudix hydrolase homolog 16	LOC_Os03g59580
pg.00487	SbiBTX642.01G043400	1	SbiRTX430.01G043900	1	Sobic.001G042901	1	one-to-one	one-to-one	one-to-one	one-to-one	one-to-one	one-to-one	one-to-one	TRUE	one-to-one	Ortho:1-1-1_623:1-1	TRUE	TRUE	PF01715	PTHR11088 PTHR11088:SF36	NA	NA	K10760	GO:0008033	AT5G19040	isopentenyltransferase 5	LOC_Os03g59570	IPP transferase, putative, expressed	PF01715	PTHR11088 PTHR11088:SF36	EC:2.5.1.27	KOG1384	K10760	GO:0008033	AT5G19040	isopentenyltransferase 5	NA	NA	LOC_Os03g59570	IPP transferase, putative, expressed	PF01715	PTHR11088 PTHR11088:SF36	EC:2.5.1.27	KOG1384	K10760	GO:0008033	AT5G19040	isopentenyltransferase 5	LOC_Os03g59570
pg.00488	NA	0	SbiRTX430.01G044000	1	NA	0	no-match	not-exist	no-match	neither-exist	one-to-one	no-match	430:one_642:none	FALSE	no-match	Ortho:missing_623:no-match	FALSE	FALSE	NA	NA	NA	NA	NA	NA	NA	NA	NA	NA	NA	NA	NA	NA	NA	NA	NA	NA	NA	NA	NA	NA	NA	NA	NA	NA	NA	NA	NA	NA	NA
pg.00489	SbiBTX642.01G043500	1	SbiRTX430.01G044100	1	Sobic.001G043000	1	one-to-one	one-to-one	one-to-one	one-to-one	one-to-one	one-to-one	one-to-one	TRUE	one-to-one	Ortho:1-1-1_623:1-1	TRUE	TRUE	PF00106	PTHR24322 PTHR24322:SF358	NA	NA	K15095	GO:0008152;GO:0016491	AT1G01800	NAD(P)-binding Rossmann-fold superfamily protein	NA	NA	PF00106	PTHR24322 PTHR24322:SF358	EC:1.1.1.208	KOG1208	K15095	GO:0008152;GO:0016491	AT1G01800	NAD(P)-binding Rossmann-fold superfamily protein	NA	NA	NA	NA	PF00106	PTHR24322 PTHR24322:SF358	EC:1.1.1.208	KOG1208	K15095	GO:0008152;GO:0016491	AT1G01800	NAD(P)-binding Rossmann-fold superfamily protein	NA
pg.00490	SbiBTX642.01G043600	1	SbiRTX430.01G044200	1	Sobic.001G043100	1	one-to-one	one-to-one	one-to-one	one-to-one	one-to-one	one-to-one	one-to-one	TRUE	one-to-one	Ortho:1-1-1_623:1-1	TRUE	TRUE	PF07817	NA	NA	NA	K18723	GO:0005643;GO:0016973	AT1G13120	embryo defective 1745	LOC_Os02g38250	EMB1745, putative, expressed	PF07817	PTHR12960	NA	KOG2412	K18723	GO:0005643;GO:0016973	AT1G13120	embryo defective 1745	Cre06.g300900	(1 of 1) K18723 - nucleoporin GLE1 (GLE1)	LOC_Os02g38250	EMB1745, putative, expressed	PF07817	PTHR12960 PTHR12960:SF0	NA	KOG2412	K18723	GO:0005643;GO:0016973	AT1G13120	embryo defective 1745	LOC_Os02g38250
pg.00491	SbiBTX642.01G043700	1	SbiRTX430.01G044300	1	Sobic.001G043200	1	one-to-one	one-to-one	one-to-one	one-to-one	one-to-one	one-to-one	one-to-one	TRUE	one-to-one	Ortho:1-1-1_623:1-1	TRUE	TRUE	NA	PTHR36050 PTHR36050:SF1	NA	NA	NA	NA	AT4G17430	O-fucosyltransferase family protein	LOC_Os10g41180	expressed protein	NA	PTHR36050 PTHR36050:SF1	EC:2.4.1.221	NA	NA	NA	AT4G17430	O-fucosyltransferase family protein	NA	NA	LOC_Os10g41180	expressed protein	NA	PTHR36050 PTHR36050:SF1	EC:2.4.1.221	NA	NA	NA	AT4G17430	O-fucosyltransferase family protein	LOC_Os10g41180
pg.00492	NA	0	NA	0	Sobic.001G043300	1	neither-exist	neither-exist	not-exist	not-exist	no-match	no-match	no-match	FALSE	one-to-one	Ortho:missing_623:1-1	FALSE	FALSE	NA	NA	NA	NA	NA	NA	NA	NA	NA	NA	NA	NA	NA	NA	NA	NA	NA	NA	NA	NA	NA	NA	NA	NA	NA	NA	NA	NA	NA	NA	NA
pg.00493	SbiBTX642.01G043800	1	SbiRTX430.01G044400	1	NA	0	one-to-one	one-to-one	no-match	no-match	one-to-one	one-to-one	one-to-one	TRUE	no-match	Ortho:1-1-1_623:no-match	TRUE	FALSE	NA	PTHR24058 PTHR24058:SF52	NA	NA	NA	NA	NA	NA	NA	NA	NA	PTHR24058 PTHR24058:SF52	EC:2.7.12.1	NA	NA	NA	NA	NA	NA	NA	NA	NA	NA	PTHR24058 PTHR24058:SF52	EC:2.7.12.1	NA	NA	NA	NA	NA	NA
pg.00494	SbiBTX642.01G043900	1	SbiRTX430.01G044500	1	Sobic.001G043400	1	one-to-one	one-to-one	one-to-one	one-to-one	one-to-one	one-to-one	one-to-one	TRUE	one-to-one	Ortho:1-1-1_623:1-1	TRUE	TRUE	PF04842	PTHR31860 PTHR31860:SF6	NA	NA	NA	NA	AT3G18350	Plant protein of unknown function (DUF639)	LOC_Os10g03830	expressed protein	PF04842	PTHR31860 PTHR31860:SF6	NA	NA	NA	NA	AT3G18350	Plant protein of unknown function (DUF639)	NA	NA	LOC_Os10g03830	expressed protein	PF04842	PTHR31860 PTHR31860:SF6	NA	NA	NA	NA	AT3G18350	Plant protein of unknown function (DUF639)	LOC_Os10g03830
pg.00495	SbiBTX642.01G044000	1	SbiRTX430.01G044600	1	Sobic.001G043500	1	one-to-one	one-to-one	one-to-one	one-to-one	one-to-one	one-to-one	one-to-one	TRUE	one-to-one	Ortho:1-1-1_623:1-1	TRUE	TRUE	PF00076	PTHR23139 PTHR23139:SF64	NA	NA	K12876	NA	NA	NA	LOC_Os03g59550	RNA recognition motif containing protein, putative, expressed	PF00076	PTHR23139 PTHR23139:SF64	NA	KOG0130	K12876	GO:0000166;GO:0003676;GO:0003723;GO:0005634;GO:0005737;GO:0006396	NA	NA	Cre12.g526750	Exon Junction Complex component	LOC_Os03g59550	RNA recognition motif containing protein, putative, expressed	PF00076	PTHR23139 PTHR23139:SF64	NA	KOG0130	K12876	GO:0003676;GO:0003723;GO:0005634;GO:0005737;GO:0006396	NA	NA	LOC_Os03g59550
pg.00496	SbiBTX642.01G044100	1	SbiRTX430.01G044700	1	Sobic.001G043601	1	one-to-one	one-to-one	one-to-one	one-to-one	one-to-one	one-to-one	one-to-one	TRUE	one-to-one	Ortho:1-1-1_623:1-1	TRUE	TRUE	PF00097	PTHR22937	NA	NA	NA	GO:0005515;GO:0008270;GO:0046872	AT3G05250	RING/U-box superfamily protein	LOC_Os03g59540	zinc finger, C3HC4 type domain containing protein, expressed	PF00097	PTHR22937	NA	NA	NA	GO:0005515;GO:0008270;GO:0046872	AT3G05250	RING/U-box superfamily protein	Cre03.g200651	(1 of 34) PF13639 - Ring finger domain (zf-RING_2)	LOC_Os03g59540	zinc finger, C3HC4 type domain containing protein, expressed	PF00097	PTHR22937	NA	NA	NA	GO:0005515;GO:0008270;GO:0046872	AT3G05250	RING/U-box superfamily protein	LOC_Os03g59540
pg.00497	SbiBTX642.01G044200	1	SbiRTX430.01G044800	1	Sobic.001G043700	1	one-to-one	one-to-one	one-to-one	one-to-one	one-to-one	one-to-one	one-to-one	TRUE	one-to-one	Ortho:1-1-1_623:1-1	TRUE	TRUE	NA	PTHR36005 PTHR36005:SF1	NA	NA	NA	NA	AT1G75150	(1 of 6) 3.4.22.69 - SARS coronavirus main proteinase / Severe acute respiratory syndrome coronavirus main protease	LOC_Os03g59480	expressed protein	NA	PTHR36005 PTHR36005:SF1	NA	NA	NA	NA	AT1G75150	(1 of 6) 3.4.22.69 - SARS coronavirus main proteinase / Severe acute respiratory syndrome coronavirus main protease	NA	NA	LOC_Os03g59480	expressed protein	NA	PTHR36005 PTHR36005:SF1	NA	NA	NA	NA	AT1G75150	(1 of 6) 3.4.22.69 - SARS coronavirus main proteinase / Severe acute respiratory syndrome coronavirus main protease	LOC_Os03g59480
pg.00498	SbiBTX642.01G044300	1	SbiRTX430.01G044900	1	Sobic.001G043800	1	one-to-one	one-to-one	one-to-one	one-to-one	one-to-one	one-to-one	one-to-one	TRUE	one-to-one	Ortho:1-1-1_623:1-1	TRUE	TRUE	PF07228	PTHR12320 PTHR12320:SF12	NA	NA	NA	GO:0003824	AT4G16580	Protein phosphatase 2C family protein	LOC_Os03g59470	stage II sporulation protein E, putative, expressed	PF07228	PTHR12320 PTHR12320:SF12	EC:3.1.3.16	KOG1379	NA	GO:0003824	AT4G16580	Protein phosphatase 2C family protein	Cre06.g256300	Phosphoprotein phosphatase 2C-related	LOC_Os03g59470	stage II sporulation protein E, putative, expressed	PF07228	PTHR12320 PTHR12320:SF12	EC:3.1.3.16	KOG1379	NA	GO:0003824	AT4G16580	Protein phosphatase 2C family protein	LOC_Os03g59470
pg.00499	SbiBTX642.01G044400	1	SbiRTX430.01G045000	1	Sobic.001G043900	1	one-to-one	one-to-one	one-to-one	one-to-one	one-to-one	one-to-one	one-to-one	TRUE	one-to-one	Ortho:1-1-1_623:1-1	TRUE	TRUE	PF04084	PTHR14052 PTHR14052:SF0	NA	NA	K02604	NA	AT2G37560	origin recognition complex second largest subunit 2	LOC_Os03g08640	ORC2 - Putative origin recognition complex subunit 2, expressed	PF04084	PTHR14052 PTHR14052:SF0	NA	NA	K02604	GO:0000808;GO:0003677;GO:0005634;GO:0006260	AT2G37560	origin recognition complex second largest subunit 2	Cre03.g199400	Origin recognition complex subunit 2	LOC_Os03g08640	ORC2 - Putative origin recognition complex subunit 2, expressed	PF04084	PTHR14052 PTHR14052:SF0	NA	NA	K02604	GO:0000808;GO:0005634;GO:0006260	AT2G37560	origin recognition complex second largest subunit 2	LOC_Os03g08640
pg.00500	SbiBTX642.01G044500	1	SbiRTX430.01G045100	1	NA	0	one-to-one	one-to-one	no-match	no-match	one-to-one	one-to-one	one-to-one	TRUE	no-match	Ortho:1-1-1_623:no-match	TRUE	FALSE	NA	NA	NA	NA	NA	NA	NA	NA	NA	NA	NA	NA	NA	NA	NA	NA	NA	NA	NA	NA	NA	NA	NA	NA	NA	NA	NA	NA	NA	NA	NA
pg.00501	SbiBTX642.01G044600	1	SbiRTX430.01G045200	1	Sobic.001G044000	1	one-to-one	one-to-one	one-to-one	one-to-one	one-to-one	one-to-one	one-to-one	TRUE	one-to-one	Ortho:1-1-1_623:1-1	TRUE	TRUE	PF03798	PTHR31766 PTHR31766:SF2	NA	NA	NA	GO:0016021	AT3G25950	TRAM, LAG1 and CLN8 (TLC) lipid-sensing domain containing protein	LOC_Os05g23700	DNA-binding storekeeper protein-related, putative, expressed	PF03798	PTHR31766 PTHR31766:SF2	NA	NA	NA	GO:0016021	AT3G25950	TRAM, LAG1 and CLN8 (TLC) lipid-sensing domain containing protein	NA	NA	LOC_Os05g23700	DNA-binding storekeeper protein-related, putative, expressed	PF03798	PTHR31766 PTHR31766:SF2	NA	NA	NA	GO:0016021	AT3G25950	TRAM, LAG1 and CLN8 (TLC) lipid-sensing domain containing protein	LOC_Os05g23700
pg.00502	SbiBTX642.01G044700	1	SbiRTX430.01G045300	1	Sobic.001G044100	1	one-to-one	one-to-one	one-to-one	one-to-one	one-to-one	one-to-one	one-to-one	TRUE	one-to-one	Ortho:1-1-1_623:1-1	TRUE	TRUE	PF00067	PTHR24298 PTHR24298:SF75	NA	NA	NA	GO:0004497;GO:0005506;GO:0016705;GO:0020037;GO:0055114	AT2G45570	cytochrome P450, family 76, subfamily C, polypeptide 2	NA	NA	PF00067	PTHR24298 PTHR24298:SF75	EC:1.14.13.152	KOG0156	NA	GO:0004497;GO:0005506;GO:0016705;GO:0020037;GO:0055114	AT2G45570	cytochrome P450, family 76, subfamily C, polypeptide 2	NA	NA	NA	NA	PF00067	PTHR24298 PTHR24298:SF75	EC:1.14.13.152	KOG0156	NA	GO:0004497;GO:0005506;GO:0016705;GO:0020037;GO:0055114	AT2G45570	cytochrome P450, family 76, subfamily C, polypeptide 2	NA
pg.00503	SbiBTX642.01G044800	1	SbiRTX430.01G045400	1	Sobic.001G044200	1	one-to-one	one-to-one	one-to-one	one-to-one	one-to-one	one-to-one	one-to-one	TRUE	one-to-one	Ortho:1-1-1_623:1-1	TRUE	TRUE	PF00161	PTHR33453 PTHR33453:SF4	NA	NA	NA	GO:0017148;GO:0030598	NA	NA	NA	NA	PF00161	PTHR33453 PTHR33453:SF4	EC:3.2.2.22	NA	NA	GO:0017148;GO:0030598	NA	NA	NA	NA	NA	NA	PF00161	PTHR33453 PTHR33453:SF4	EC:3.2.2.22	NA	NA	GO:0017148;GO:0030598	NA	NA	NA
pg.00504	SbiBTX642.01G044900	1	SbiRTX430.01G045500	1	Sobic.001G044300	1	one-to-one	one-to-one	one-to-one	one-to-one	one-to-one	one-to-one	one-to-one	TRUE	one-to-one	Ortho:1-1-1_623:1-1	TRUE	TRUE	PF00170	PTHR22952 PTHR22952:SF155	NA	NA	K09060	GO:0003700;GO:0006355;GO:0043565	NA	NA	NA	NA	PF00170	PTHR22952 PTHR22952:SF155	NA	NA	K09060	GO:0003700;GO:0006355;GO:0043565	NA	NA	Cre16.g675700	bZIP factor transcription	NA	NA	PF00170	PTHR22952 PTHR22952:SF155	NA	NA	K09060	GO:0003700;GO:0006355;GO:0043565	NA	NA	NA
pg.00505	SbiBTX642.01G045000	1	SbiRTX430.01G045600	1	Sobic.001G044400	1	one-to-one	one-to-one	one-to-one	one-to-one	one-to-one	one-to-one	one-to-one	TRUE	one-to-one	Ortho:1-1-1_623:1-1	TRUE	TRUE	PF00201	PTHR11926 PTHR11926:SF315	NA	NA	NA	GO:0008152;GO:0016758	NA	NA	LOC_Os10g17489	UDP-glucoronosyl and UDP-glucosyl transferase domain containing protein, expressed	PF00201	PTHR11926 PTHR11926:SF315	EC:2.4.1.85	NA	NA	GO:0008152;GO:0016758	NA	NA	Cre07.g322884	(1 of 1) PTHR11926//PTHR11926:SF16 - GLUCOSYL/GLUCURONOSYL TRANSFERASES // PROTEIN UGT-61-RELATED	LOC_Os10g17489	UDP-glucoronosyl and UDP-glucosyl transferase domain containing protein, expressed	PF00201	PTHR11926 PTHR11926:SF315	EC:2.4.1.85	NA	NA	GO:0008152;GO:0016758	NA	NA	LOC_Os10g17489
pg.00506	SbiBTX642.01G045100	1	SbiRTX430.01G045700	1	Sobic.001G044500	1	one-to-one	one-to-one	one-to-one	one-to-one	one-to-one	one-to-one	one-to-one	TRUE	one-to-one	Ortho:1-1-1_623:1-1	TRUE	TRUE	PF07690	PTHR23505 PTHR23505:SF7	NA	NA	NA	GO:0016021;GO:0055085	AT4G36790	Major facilitator superfamily protein	LOC_Os03g59450	transporter-related, putative, expressed	PF07690	PTHR23505 PTHR23505:SF7	NA	KOG1330	NA	GO:0016021;GO:0055085	AT4G36790	Major facilitator superfamily protein	Cre06.g311150	Major facilitator superfamily transporter	LOC_Os03g59450	transporter-related, putative, expressed	PF07690	PTHR23505 PTHR23505:SF7	NA	KOG1330	NA	GO:0016021;GO:0055085	AT4G36790	Major facilitator superfamily protein	LOC_Os03g59450
pg.00507	SbiBTX642.01G045200	1	SbiRTX430.01G045800	1	Sobic.001G044600	1	one-to-one	one-to-one	one-to-one	one-to-one	one-to-one	one-to-one	one-to-one	TRUE	one-to-one	Ortho:1-1-1_623:1-1	TRUE	TRUE	PF11955	PTHR31476 PTHR31476:SF2	NA	NA	NA	NA	AT5G62990	Ubiquitin carboxyl-terminal hydrolase family protein	LOC_Os04g24710	ubiquitin carboxyl-terminal hydrolase, family 1, putative, expressed	PF11955	PTHR31476 PTHR31476:SF2	NA	NA	NA	NA	AT5G62990	Ubiquitin carboxyl-terminal hydrolase family protein	NA	NA	LOC_Os04g24710	ubiquitin carboxyl-terminal hydrolase, family 1, putative, expressed	PF11955	PTHR31476 PTHR31476:SF2	NA	NA	NA	NA	AT5G62990	Ubiquitin carboxyl-terminal hydrolase family protein	LOC_Os04g24710
pg.00508	SbiBTX642.01G045300	1	SbiRTX430.01G045900	1	Sobic.001G044700	1	one-to-one	one-to-one	one-to-one	one-to-one	one-to-one	one-to-one	one-to-one	TRUE	one-to-one	Ortho:1-1-1_623:1-1	TRUE	TRUE	PF03018	PTHR21495 PTHR21495:SF15	NA	NA	NA	NA	AT2G21110	Disease resistance-responsive (dirigent-like protein) family protein	LOC_Os03g59440	dirigent, putative, expressed	PF03018	PTHR21495 PTHR21495:SF15	NA	NA	NA	NA	AT2G21110	Disease resistance-responsive (dirigent-like protein) family protein	NA	NA	LOC_Os03g59440	dirigent, putative, expressed	PF03018	PTHR21495 PTHR21495:SF15	NA	NA	NA	NA	AT2G21110	Disease resistance-responsive (dirigent-like protein) family protein	LOC_Os03g59440
pg.00509	SbiBTX642.01G045400	1	SbiRTX430.01G046000	1	Sobic.001G044800	1	one-to-one	one-to-one	one-to-one	one-to-one	one-to-one	one-to-one	one-to-one	TRUE	one-to-one	Ortho:1-1-1_623:1-1	TRUE	TRUE	PF05691	PTHR31268 PTHR31268:SF9	NA	NA	K06617	NA	AT3G57520	seed imbibition 2	NA	NA	PF05691	PTHR31268 PTHR31268:SF9	EC:2.4.1.82	NA	K06617	GO:0003824	AT3G57520	seed imbibition 2	Cre16.g666334	putative raffinose synthase	NA	NA	PF05691	PTHR31268 PTHR31268:SF9	EC:2.4.1.82	NA	K06617	NA	AT3G57520	seed imbibition 2	NA
pg.00510	SbiBTX642.01G045500	1	SbiRTX430.01G046100	1	NA	0	one-to-one	one-to-one	no-match	no-match	one-to-one	one-to-one	one-to-one	TRUE	no-match	Ortho:1-1-1_623:no-match	TRUE	FALSE	PF02005	PTHR10631 PTHR10631:SF3	NA	NA	NA	GO:0003723;GO:0004809;GO:0008033	NA	NA	NA	NA	PF02005	PTHR10631 PTHR10631:SF3	EC:2.1.1.216	NA	NA	GO:0003723;GO:0004809;GO:0008033	NA	NA	NA	NA	NA	NA	PF02005	PTHR10631 PTHR10631:SF3	EC:2.1.1.216	NA	NA	GO:0003723;GO:0004809;GO:0008033	NA	NA	NA
pg.00511	NA	0	SbiRTX430.01G046200	1	Sobic.001G044900	1	no-match	not-exist	one-to-one	not-exist	one-to-one	no-match	430:one_642:none	FALSE	one-to-one	Ortho:missing_623:1-1	FALSE	FALSE	NA	NA	NA	NA	NA	NA	NA	NA	NA	NA	NA	NA	NA	NA	NA	NA	NA	NA	NA	NA	NA	NA	NA	NA	NA	NA	NA	NA	NA	NA	NA
pg.00512	SbiBTX642.01G045600	1	SbiRTX430.01G046300	1	Sobic.001G045000	1	one-to-one	one-to-one	one-to-one	one-to-one	one-to-one	one-to-one	one-to-one	TRUE	one-to-one	Ortho:1-1-1_623:1-1	TRUE	TRUE	PF07714 PF13499	PTHR24349 PTHR24349:SF153	NA	NA	K13412	GO:0004672;GO:0004713;GO:0005509;GO:0005524;GO:0006468	AT5G12480	calmodulin-domain protein kinase 7	LOC_Os03g59390	CAMK_CAMK_like.24 - CAMK includes calcium/calmodulin depedent protein kinases, expressed	PF07714 PF13499	PTHR24349 PTHR24349:SF153	EC:2.7.11.1	KOG0032	K13412	GO:0004672;GO:0004713;GO:0005509;GO:0005524;GO:0006468	AT5G12480	calmodulin-domain protein kinase 7	Cre17.g705000	Flagellar Associated Protein 223	LOC_Os03g59390	CAMK_CAMK_like.24 - CAMK includes calcium/calmodulin depedent protein kinases, expressed	PF07714 PF13499	PTHR24349 PTHR24349:SF153	EC:2.7.11.1	KOG0032	K13412	GO:0004672;GO:0004713;GO:0005509;GO:0005524;GO:0006468	AT5G12480	calmodulin-domain protein kinase 7	LOC_Os03g59390
pg.00513	SbiBTX642.01G045700	1	NA	0	NA	0	not-exist	no-match	neither-exist	no-match	no-match	one-to-one	430:none_642:one	FALSE	no-match	Ortho:missing_623:no-match	FALSE	FALSE	NA	NA	NA	NA	NA	NA	NA	NA	NA	NA	NA	NA	NA	NA	NA	NA	NA	NA	NA	NA	NA	NA	NA	NA	NA	NA	NA	NA	NA	NA	NA
pg.00514	SbiBTX642.01G045800	1	SbiRTX430.01G046400	1	Sobic.001G045100	1	one-to-one	one-to-one	one-to-one	one-to-one	one-to-one	one-to-one	one-to-one	TRUE	one-to-one	Ortho:1-1-1_623:1-1	TRUE	TRUE	PF00141	PTHR31235	NA	NA	K00430	GO:0004601;GO:0006979;GO:0020037;GO:0055114	NA	NA	NA	NA	PF00141	PTHR31235	EC:1.11.1.7	NA	K00430	GO:0004601;GO:0006979;GO:0020037;GO:0055114	NA	NA	NA	NA	LOC_Os01g16450	peroxidase precursor, putative, expressed	PF00141	PTHR31235	EC:1.11.1.7	NA	K00430	GO:0004601;GO:0006979;GO:0020037;GO:0055114	NA	NA	NA
pg.00515	SbiBTX642.01G045900	1	SbiRTX430.01G046500	1	NA	0	one-to-one	one-to-one	no-match	no-match	one-to-one	one-to-one	one-to-one	TRUE	no-match	Ortho:1-1-1_623:no-match	TRUE	FALSE	NA	PTHR36360 PTHR36360:SF1	NA	NA	NA	NA	NA	NA	NA	NA	NA	PTHR36360 PTHR36360:SF1	NA	NA	NA	NA	AT3G09860	NA	NA	NA	LOC_Os03g38120	expressed protein	NA	PTHR36360 PTHR36360:SF1	NA	NA	NA	NA	NA	NA	NA
pg.00516	SbiBTX642.01G046000	1	SbiRTX430.01G046600	1	Sobic.001G045300	1	one-to-one	one-to-one	one-to-one	one-to-one	one-to-one	one-to-one	one-to-one	TRUE	one-to-one	Ortho:1-1-1_623:1-1	TRUE	TRUE	PF00240 PF12776	PTHR10666 PTHR10666:SF162	NA	NA	NA	GO:0005515	NA	NA	LOC_Os03g59370	ubiquitin family protein, putative, expressed	PF00240 PF12776	PTHR10666 PTHR10666:SF162	NA	KOG0005	NA	GO:0005515	NA	NA	Cre13.g563600	Ubiquitin-fusion protein	LOC_Os03g59370	ubiquitin family protein, putative, expressed	PF00240 PF12776	PTHR10666 PTHR10666:SF162	NA	KOG0005	NA	GO:0005515	NA	NA	LOC_Os03g59370
pg.00517	SbiBTX642.01G046100	2	SbiRTX430.01G046700	2	Sobic.001G045400	2	many-to-many	many-to-many	many-to-many	many-to-many	one-to-many	one-to-many	one-to-many	FALSE	one-to-many	Ortho:not1-1-1_623:not1-1	FALSE	FALSE	PF00295|PF12708	PTHR31375 PTHR31375:SF3	NA	NA	NA	|GO:0004650;GO:0005975	NA	NA	LOC_Os03g59330	polygalacturonase, putative, expressed	PF00295|PF12708	PTHR31375 PTHR31375:SF3	EC:3.2.1.15	NA	NA	|GO:0004650;GO:0005975	AT3G57510	Pectin lyase-like superfamily protein	NA	NA	LOC_Os03g59330	polygalacturonase, putative, expressed	PF00295|PF12708	PTHR31375 PTHR31375:SF3	EC:3.2.1.15	NA	NA	|GO:0004650;GO:0005975	AT2G41850	polygalacturonase abscission zone A. thaliana	LOC_Os03g59330
pg.00517	SbiBTX642.01G046100	2	SbiRTX430.01G046700	2	Sobic.001G045900	2	many-to-many	many-to-many	many-to-many	many-to-many	one-to-many	one-to-many	one-to-many	FALSE	one-to-many	Ortho:not1-1-1_623:not1-1	FALSE	FALSE	PF00295|PF12708	PTHR31375 PTHR31375:SF3	NA	NA	NA	|GO:0004650;GO:0005975	NA	NA	LOC_Os03g59330	polygalacturonase, putative, expressed	PF00295|PF12708	PTHR31375 PTHR31375:SF3	EC:3.2.1.15	NA	NA	|GO:0004650;GO:0005975	AT3G57510	Pectin lyase-like superfamily protein	NA	NA	LOC_Os03g59330	polygalacturonase, putative, expressed	PF00295|PF12708	PTHR31375 PTHR31375:SF3	EC:3.2.1.15	NA	NA	|GO:0004650;GO:0005975	AT2G41850	polygalacturonase abscission zone A. thaliana	LOC_Os03g59330
pg.00517	SbiBTX642.01G046800	2	SbiRTX430.01G046700	2	Sobic.001G045400	2	many-to-many	many-to-many	many-to-many	many-to-many	one-to-many	one-to-many	one-to-many	FALSE	one-to-many	Ortho:not1-1-1_623:not1-1	FALSE	FALSE	PF00295|PF12708	PTHR31375 PTHR31375:SF3	NA	NA	NA	|GO:0004650;GO:0005975	NA	NA	LOC_Os03g59330	polygalacturonase, putative, expressed	PF00295|PF12708	PTHR31375 PTHR31375:SF3	EC:3.2.1.15	NA	NA	|GO:0004650;GO:0005975	AT3G57510	Pectin lyase-like superfamily protein	NA	NA	LOC_Os03g59330	polygalacturonase, putative, expressed	PF00295|PF12708	PTHR31375 PTHR31375:SF3	EC:3.2.1.15	NA	NA	|GO:0004650;GO:0005975	AT2G41850	polygalacturonase abscission zone A. thaliana	LOC_Os03g59330
pg.00517	SbiBTX642.01G046800	2	SbiRTX430.01G046700	2	Sobic.001G045900	2	many-to-many	many-to-many	many-to-many	many-to-many	one-to-many	one-to-many	one-to-many	FALSE	one-to-many	Ortho:not1-1-1_623:not1-1	FALSE	FALSE	PF00295|PF12708	PTHR31375 PTHR31375:SF3	NA	NA	NA	|GO:0004650;GO:0005975	NA	NA	LOC_Os03g59330	polygalacturonase, putative, expressed	PF00295|PF12708	PTHR31375 PTHR31375:SF3	EC:3.2.1.15	NA	NA	|GO:0004650;GO:0005975	AT3G57510	Pectin lyase-like superfamily protein	NA	NA	LOC_Os03g59330	polygalacturonase, putative, expressed	PF00295|PF12708	PTHR31375 PTHR31375:SF3	EC:3.2.1.15	NA	NA	|GO:0004650;GO:0005975	AT2G41850	polygalacturonase abscission zone A. thaliana	LOC_Os03g59330
pg.00517	SbiBTX642.01G046100	2	SbiRTX430.01G047200	2	Sobic.001G045400	2	many-to-many	many-to-many	many-to-many	many-to-many	one-to-many	one-to-many	one-to-many	FALSE	one-to-many	Ortho:not1-1-1_623:not1-1	FALSE	FALSE	PF00295|PF12708	PTHR31375 PTHR31375:SF3	NA	NA	NA	|GO:0004650;GO:0005975	NA	NA	LOC_Os03g59330	polygalacturonase, putative, expressed	PF00295|PF12708	PTHR31375 PTHR31375:SF3	EC:3.2.1.15	NA	NA	|GO:0004650;GO:0005975	AT3G57510	Pectin lyase-like superfamily protein	NA	NA	LOC_Os03g59330	polygalacturonase, putative, expressed	PF00295|PF12708	PTHR31375 PTHR31375:SF3	EC:3.2.1.15	NA	NA	|GO:0004650;GO:0005975	AT2G41850	polygalacturonase abscission zone A. thaliana	LOC_Os03g59330
pg.00517	SbiBTX642.01G046100	2	SbiRTX430.01G047200	2	Sobic.001G045900	2	many-to-many	many-to-many	many-to-many	many-to-many	one-to-many	one-to-many	one-to-many	FALSE	one-to-many	Ortho:not1-1-1_623:not1-1	FALSE	FALSE	PF00295|PF12708	PTHR31375 PTHR31375:SF3	NA	NA	NA	|GO:0004650;GO:0005975	NA	NA	LOC_Os03g59330	polygalacturonase, putative, expressed	PF00295|PF12708	PTHR31375 PTHR31375:SF3	EC:3.2.1.15	NA	NA	|GO:0004650;GO:0005975	AT3G57510	Pectin lyase-like superfamily protein	NA	NA	LOC_Os03g59330	polygalacturonase, putative, expressed	PF00295|PF12708	PTHR31375 PTHR31375:SF3	EC:3.2.1.15	NA	NA	|GO:0004650;GO:0005975	AT2G41850	polygalacturonase abscission zone A. thaliana	LOC_Os03g59330
pg.00517	SbiBTX642.01G046800	2	SbiRTX430.01G047200	2	Sobic.001G045400	2	many-to-many	many-to-many	many-to-many	many-to-many	one-to-many	one-to-many	one-to-many	FALSE	one-to-many	Ortho:not1-1-1_623:not1-1	FALSE	FALSE	PF00295|PF12708	PTHR31375 PTHR31375:SF3	NA	NA	NA	|GO:0004650;GO:0005975	NA	NA	LOC_Os03g59330	polygalacturonase, putative, expressed	PF00295|PF12708	PTHR31375 PTHR31375:SF3	EC:3.2.1.15	NA	NA	|GO:0004650;GO:0005975	AT3G57510	Pectin lyase-like superfamily protein	NA	NA	LOC_Os03g59330	polygalacturonase, putative, expressed	PF00295|PF12708	PTHR31375 PTHR31375:SF3	EC:3.2.1.15	NA	NA	|GO:0004650;GO:0005975	AT2G41850	polygalacturonase abscission zone A. thaliana	LOC_Os03g59330
pg.00517	SbiBTX642.01G046800	2	SbiRTX430.01G047200	2	Sobic.001G045900	2	many-to-many	many-to-many	many-to-many	many-to-many	one-to-many	one-to-many	one-to-many	FALSE	one-to-many	Ortho:not1-1-1_623:not1-1	FALSE	FALSE	PF00295|PF12708	PTHR31375 PTHR31375:SF3	NA	NA	NA	|GO:0004650;GO:0005975	NA	NA	LOC_Os03g59330	polygalacturonase, putative, expressed	PF00295|PF12708	PTHR31375 PTHR31375:SF3	EC:3.2.1.15	NA	NA	|GO:0004650;GO:0005975	AT3G57510	Pectin lyase-like superfamily protein	NA	NA	LOC_Os03g59330	polygalacturonase, putative, expressed	PF00295|PF12708	PTHR31375 PTHR31375:SF3	EC:3.2.1.15	NA	NA	|GO:0004650;GO:0005975	AT2G41850	polygalacturonase abscission zone A. thaliana	LOC_Os03g59330
pg.00518	SbiBTX642.01G046200	1	SbiRTX430.01G046800	1	Sobic.001G045500	1	one-to-one	one-to-one	one-to-one	one-to-one	one-to-one	one-to-one	one-to-one	TRUE	one-to-one	Ortho:1-1-1_623:1-1	TRUE	TRUE	PF02365	PTHR31989 PTHR31989:SF22	NA	NA	NA	GO:0003677;GO:0006355	NA	NA	NA	NA	PF02365	PTHR31989 PTHR31989:SF22	NA	NA	NA	GO:0003677;GO:0006355	NA	NA	NA	NA	NA	NA	PF02365	PTHR31989 PTHR31989:SF22	NA	NA	NA	GO:0003677;GO:0006355	NA	NA	NA
pg.00519	SbiBTX642.01G046300	1	NA	0	NA	0	not-exist	no-match	neither-exist	no-match	no-match	one-to-one	430:none_642:one	FALSE	no-match	Ortho:missing_623:no-match	FALSE	FALSE	NA	NA	NA	NA	NA	NA	NA	NA	NA	NA	NA	NA	NA	NA	NA	NA	NA	NA	NA	NA	NA	NA	NA	NA	NA	NA	NA	NA	NA	NA	NA
pg.00520	SbiBTX642.01G046400	1	SbiRTX430.01G046900	1	Sobic.001G045600	1	one-to-one	one-to-one	one-to-one	one-to-one	one-to-one	one-to-one	one-to-one	TRUE	one-to-one	Ortho:1-1-1_623:1-1	TRUE	TRUE	PF03763	PTHR31471 PTHR31471:SF11	NA	NA	NA	NA	AT2G41870	Remorin family protein	LOC_Os03g59360	remorin, putative, expressed	PF03763	PTHR31471 PTHR31471:SF11	NA	NA	NA	NA	AT2G41870	Remorin family protein	NA	NA	LOC_Os03g59360	remorin, putative, expressed	PF03763	PTHR31471 PTHR31471:SF11	NA	NA	NA	NA	AT2G41870	Remorin family protein	LOC_Os03g59360
pg.00521	SbiBTX642.01G046500	1	NA	0	NA	0	not-exist	no-match	neither-exist	no-match	no-match	one-to-one	430:none_642:one	FALSE	no-match	Ortho:missing_623:no-match	FALSE	FALSE	NA	NA	NA	NA	NA	NA	NA	NA	NA	NA	NA	NA	NA	NA	NA	NA	NA	NA	NA	NA	NA	NA	NA	NA	NA	NA	NA	NA	NA	NA	NA
pg.00522	SbiBTX642.01G046600	1	SbiRTX430.01G047000	1	Sobic.001G045700	1	one-to-one	one-to-one	one-to-one	one-to-one	one-to-one	one-to-one	one-to-one	TRUE	one-to-one	Ortho:1-1-1_623:1-1	TRUE	TRUE	PF13632 PF14569	PTHR13301 PTHR13301:SF45	NA	NA	K10999	NA	AT5G05170	Cellulose synthase family protein	LOC_Os03g59340	CESA2 - cellulose synthase, expressed	PF13632 PF14569	PTHR13301 PTHR13301:SF45	EC:2.4.1.12	NA	K10999	NA	AT5G05170	Cellulose synthase family protein	NA	NA	LOC_Os03g59340	CESA2 - cellulose synthase, expressed	PF13632 PF14569	PTHR13301 PTHR13301:SF45	EC:2.4.1.12	NA	K10999	NA	AT5G05170	Cellulose synthase family protein	LOC_Os03g59340
pg.00523	SbiBTX642.01G046700	1	SbiRTX430.01G047100	1	Sobic.001G045800	1	one-to-one	one-to-one	one-to-one	one-to-one	one-to-one	one-to-one	one-to-one	TRUE	one-to-one	Ortho:1-1-1_623:1-1	TRUE	TRUE	PF00295	PTHR31375 PTHR31375:SF3	NA	NA	NA	GO:0004650;GO:0005975	NA	NA	LOC_Os03g59330	polygalacturonase, putative, expressed	PF00295	PTHR31375 PTHR31375:SF3	EC:3.2.1.15	NA	NA	GO:0004650;GO:0005975	AT3G57510	Pectin lyase-like superfamily protein	NA	NA	LOC_Os03g59330	polygalacturonase, putative, expressed	PF00295	PTHR31375 PTHR31375:SF3	EC:3.2.1.15	NA	NA	GO:0004650;GO:0005975	AT2G41850	polygalacturonase abscission zone A. thaliana	LOC_Os03g59330
pg.00524	SbiBTX642.01G046900	1	SbiRTX430.01G047300	1	Sobic.001G046000	1	one-to-one	one-to-one	one-to-one	one-to-one	one-to-one	one-to-one	one-to-one	TRUE	one-to-one	Ortho:1-1-1_623:1-1	TRUE	TRUE	PF02341	PTHR33791 PTHR33791:SF4	NA	NA	NA	NA	AT5G19855	Chaperonin-like RbcX protein	LOC_Os03g59320	expressed protein	PF02341	PTHR33791 PTHR33791:SF4	NA	NA	NA	NA	AT5G19855	Chaperonin-like RbcX protein	NA	NA	LOC_Os03g59320	expressed protein	PF02341	PTHR33791 PTHR33791:SF4	NA	NA	NA	NA	AT5G19855	Chaperonin-like RbcX protein	LOC_Os03g59320
pg.00525	SbiBTX642.01G047000	2	SbiRTX430.01G047400	2	Sobic.001G046100	2	many-to-many	many-to-many	many-to-many	many-to-many	one-to-many	one-to-many	one-to-many	FALSE	one-to-many	Ortho:not1-1-1_623:not1-1	FALSE	FALSE	PF00333 PF03719	PTHR13718 PTHR13718:SF69	NA	NA	K02981	GO:0003723;GO:0003735;GO:0005840;GO:0006412;GO:0015935	AT2G41840	Ribosomal protein S5 family protein	LOC_Os03g59310	ribosomal protein, putative, expressed	PF00333 PF03719	PTHR13718 PTHR13718:SF69	NA	KOG0877	K02981	GO:0003723;GO:0003735;GO:0005840;GO:0006412;GO:0015935	AT2G41840	Ribosomal protein S5 family protein	Cre01.g039250	Cytosolic 80S ribosomal protein S2	LOC_Os03g59310	ribosomal protein, putative, expressed	PF00333 PF03719	PTHR13718 PTHR13718:SF69	NA	KOG0877	K02981	GO:0003723;GO:0003735;GO:0005840;GO:0006412;GO:0015935	AT2G41840	Ribosomal protein S5 family protein	LOC_Os03g59310
pg.00525	SbiBTX642.01G047000	2	SbiRTX430.01G047400	2	Sobic.001G046300	2	many-to-many	many-to-many	many-to-many	many-to-many	one-to-many	one-to-many	one-to-many	FALSE	one-to-many	Ortho:not1-1-1_623:not1-1	FALSE	FALSE	PF00333 PF03719	PTHR13718 PTHR13718:SF69	NA	NA	K02981	GO:0003723;GO:0003735;GO:0005840;GO:0006412;GO:0015935	AT2G41840	Ribosomal protein S5 family protein	LOC_Os03g59310	ribosomal protein, putative, expressed	PF00333 PF03719	PTHR13718 PTHR13718:SF69	NA	KOG0877	K02981	GO:0003723;GO:0003735;GO:0005840;GO:0006412;GO:0015935	AT2G41840	Ribosomal protein S5 family protein	Cre01.g039250	Cytosolic 80S ribosomal protein S2	LOC_Os03g59310	ribosomal protein, putative, expressed	PF00333 PF03719	PTHR13718 PTHR13718:SF69	NA	KOG0877	K02981	GO:0003723;GO:0003735;GO:0005840;GO:0006412;GO:0015935	AT2G41840	Ribosomal protein S5 family protein	LOC_Os03g59310
pg.00525	SbiBTX642.01G047100	2	SbiRTX430.01G047400	2	Sobic.001G046100	2	many-to-many	many-to-many	many-to-many	many-to-many	one-to-many	one-to-many	one-to-many	FALSE	one-to-many	Ortho:not1-1-1_623:not1-1	FALSE	FALSE	PF00333 PF03719	PTHR13718 PTHR13718:SF69	NA	NA	K02981	GO:0003723;GO:0003735;GO:0005840;GO:0006412;GO:0015935	AT2G41840	Ribosomal protein S5 family protein	LOC_Os03g59310	ribosomal protein, putative, expressed	PF00333 PF03719	PTHR13718 PTHR13718:SF69	NA	KOG0877	K02981	GO:0003723;GO:0003735;GO:0005840;GO:0006412;GO:0015935	AT2G41840	Ribosomal protein S5 family protein	Cre01.g039250	Cytosolic 80S ribosomal protein S2	LOC_Os03g59310	ribosomal protein, putative, expressed	PF00333 PF03719	PTHR13718 PTHR13718:SF69	NA	KOG0877	K02981	GO:0003723;GO:0003735;GO:0005840;GO:0006412;GO:0015935	AT2G41840	Ribosomal protein S5 family protein	LOC_Os03g59310
pg.00525	SbiBTX642.01G047100	2	SbiRTX430.01G047400	2	Sobic.001G046300	2	many-to-many	many-to-many	many-to-many	many-to-many	one-to-many	one-to-many	one-to-many	FALSE	one-to-many	Ortho:not1-1-1_623:not1-1	FALSE	FALSE	PF00333 PF03719	PTHR13718 PTHR13718:SF69	NA	NA	K02981	GO:0003723;GO:0003735;GO:0005840;GO:0006412;GO:0015935	AT2G41840	Ribosomal protein S5 family protein	LOC_Os03g59310	ribosomal protein, putative, expressed	PF00333 PF03719	PTHR13718 PTHR13718:SF69	NA	KOG0877	K02981	GO:0003723;GO:0003735;GO:0005840;GO:0006412;GO:0015935	AT2G41840	Ribosomal protein S5 family protein	Cre01.g039250	Cytosolic 80S ribosomal protein S2	LOC_Os03g59310	ribosomal protein, putative, expressed	PF00333 PF03719	PTHR13718 PTHR13718:SF69	NA	KOG0877	K02981	GO:0003723;GO:0003735;GO:0005840;GO:0006412;GO:0015935	AT2G41840	Ribosomal protein S5 family protein	LOC_Os03g59310
pg.00525	SbiBTX642.01G047000	2	SbiRTX430.01G047600	2	Sobic.001G046100	2	many-to-many	many-to-many	many-to-many	many-to-many	one-to-many	one-to-many	one-to-many	FALSE	one-to-many	Ortho:not1-1-1_623:not1-1	FALSE	FALSE	PF00333 PF03719	PTHR13718 PTHR13718:SF69	NA	NA	K02981	GO:0003723;GO:0003735;GO:0005840;GO:0006412;GO:0015935	AT2G41840	Ribosomal protein S5 family protein	LOC_Os03g59310	ribosomal protein, putative, expressed	PF00333 PF03719	PTHR13718 PTHR13718:SF69	NA	KOG0877	K02981	GO:0003723;GO:0003735;GO:0005840;GO:0006412;GO:0015935	AT2G41840	Ribosomal protein S5 family protein	Cre01.g039250	Cytosolic 80S ribosomal protein S2	LOC_Os03g59310	ribosomal protein, putative, expressed	PF00333 PF03719	PTHR13718 PTHR13718:SF69	NA	KOG0877	K02981	GO:0003723;GO:0003735;GO:0005840;GO:0006412;GO:0015935	AT2G41840	Ribosomal protein S5 family protein	LOC_Os03g59310
pg.00525	SbiBTX642.01G047000	2	SbiRTX430.01G047600	2	Sobic.001G046300	2	many-to-many	many-to-many	many-to-many	many-to-many	one-to-many	one-to-many	one-to-many	FALSE	one-to-many	Ortho:not1-1-1_623:not1-1	FALSE	FALSE	PF00333 PF03719	PTHR13718 PTHR13718:SF69	NA	NA	K02981	GO:0003723;GO:0003735;GO:0005840;GO:0006412;GO:0015935	AT2G41840	Ribosomal protein S5 family protein	LOC_Os03g59310	ribosomal protein, putative, expressed	PF00333 PF03719	PTHR13718 PTHR13718:SF69	NA	KOG0877	K02981	GO:0003723;GO:0003735;GO:0005840;GO:0006412;GO:0015935	AT2G41840	Ribosomal protein S5 family protein	Cre01.g039250	Cytosolic 80S ribosomal protein S2	LOC_Os03g59310	ribosomal protein, putative, expressed	PF00333 PF03719	PTHR13718 PTHR13718:SF69	NA	KOG0877	K02981	GO:0003723;GO:0003735;GO:0005840;GO:0006412;GO:0015935	AT2G41840	Ribosomal protein S5 family protein	LOC_Os03g59310
pg.00525	SbiBTX642.01G047100	2	SbiRTX430.01G047600	2	Sobic.001G046100	2	many-to-many	many-to-many	many-to-many	many-to-many	one-to-many	one-to-many	one-to-many	FALSE	one-to-many	Ortho:not1-1-1_623:not1-1	FALSE	FALSE	PF00333 PF03719	PTHR13718 PTHR13718:SF69	NA	NA	K02981	GO:0003723;GO:0003735;GO:0005840;GO:0006412;GO:0015935	AT2G41840	Ribosomal protein S5 family protein	LOC_Os03g59310	ribosomal protein, putative, expressed	PF00333 PF03719	PTHR13718 PTHR13718:SF69	NA	KOG0877	K02981	GO:0003723;GO:0003735;GO:0005840;GO:0006412;GO:0015935	AT2G41840	Ribosomal protein S5 family protein	Cre01.g039250	Cytosolic 80S ribosomal protein S2	LOC_Os03g59310	ribosomal protein, putative, expressed	PF00333 PF03719	PTHR13718 PTHR13718:SF69	NA	KOG0877	K02981	GO:0003723;GO:0003735;GO:0005840;GO:0006412;GO:0015935	AT2G41840	Ribosomal protein S5 family protein	LOC_Os03g59310
pg.00525	SbiBTX642.01G047100	2	SbiRTX430.01G047600	2	Sobic.001G046300	2	many-to-many	many-to-many	many-to-many	many-to-many	one-to-many	one-to-many	one-to-many	FALSE	one-to-many	Ortho:not1-1-1_623:not1-1	FALSE	FALSE	PF00333 PF03719	PTHR13718 PTHR13718:SF69	NA	NA	K02981	GO:0003723;GO:0003735;GO:0005840;GO:0006412;GO:0015935	AT2G41840	Ribosomal protein S5 family protein	LOC_Os03g59310	ribosomal protein, putative, expressed	PF00333 PF03719	PTHR13718 PTHR13718:SF69	NA	KOG0877	K02981	GO:0003723;GO:0003735;GO:0005840;GO:0006412;GO:0015935	AT2G41840	Ribosomal protein S5 family protein	Cre01.g039250	Cytosolic 80S ribosomal protein S2	LOC_Os03g59310	ribosomal protein, putative, expressed	PF00333 PF03719	PTHR13718 PTHR13718:SF69	NA	KOG0877	K02981	GO:0003723;GO:0003735;GO:0005840;GO:0006412;GO:0015935	AT2G41840	Ribosomal protein S5 family protein	LOC_Os03g59310
pg.00526	NA	0	NA	0	Sobic.001G046200	1	neither-exist	neither-exist	not-exist	not-exist	no-match	no-match	no-match	FALSE	one-to-one	Ortho:missing_623:1-1	FALSE	FALSE	NA	NA	NA	NA	NA	NA	NA	NA	NA	NA	NA	NA	NA	NA	NA	NA	NA	NA	NA	NA	NA	NA	NA	NA	NA	NA	NA	NA	NA	NA	NA
pg.00527	NA	0	SbiRTX430.01G047500	1	NA	0	no-match	not-exist	no-match	neither-exist	one-to-one	no-match	430:one_642:none	FALSE	no-match	Ortho:missing_623:no-match	FALSE	FALSE	NA	NA	NA	NA	NA	NA	NA	NA	NA	NA	NA	NA	NA	NA	NA	NA	NA	NA	NA	NA	NA	NA	NA	NA	NA	NA	NA	NA	NA	NA	NA
pg.00528	SbiBTX642.01G047200	1	SbiRTX430.01G047700	1	Sobic.001G046400	1	one-to-one	one-to-one	one-to-one	one-to-one	one-to-one	one-to-one	one-to-one	TRUE	one-to-one	Ortho:1-1-1_623:1-1	TRUE	TRUE	PF04862	PTHR31265 PTHR31265:SF2	NA	NA	NA	NA	AT3G08030	Protein of unknown function, DUF642	LOC_Os03g59300	expressed protein	PF04862	PTHR31265 PTHR31265:SF2	NA	NA	NA	NA	AT3G08030	Protein of unknown function, DUF642	NA	NA	LOC_Os03g59300	expressed protein	PF04862	PTHR31265 PTHR31265:SF2	NA	NA	NA	NA	AT3G08030	Protein of unknown function, DUF642	LOC_Os03g59300
pg.00529	SbiBTX642.01G047300	1	SbiRTX430.01G047800	1	Sobic.001G046500	3	one-to-one	one-to-one	one-to-many	one-to-many	one-to-one	one-to-one	one-to-one	TRUE	one-to-many	Ortho:1-1-1_623:not1-1	TRUE	FALSE	PF08241 PF08498	PTHR10108 PTHR10108:SF908	NA	NA	K00559	GO:0006694;GO:0008152;GO:0008168	NA	NA	NA	NA	PF08241 PF08498	PTHR10108 PTHR10108:SF908	EC:2.1.1.41	KOG1269	K00559	GO:0006694;GO:0008152;GO:0008168	NA	NA	NA	NA	NA	NA	PF08241 PF08498	PTHR10108 PTHR10108:SF908	EC:2.1.1.41	KOG1269	K00559	GO:0006694;GO:0008152;GO:0008168	NA	NA	NA
pg.00529	SbiBTX642.01G047300	1	SbiRTX430.01G047800	1	Sobic.001G046600	3	one-to-one	one-to-one	one-to-many	one-to-many	one-to-one	one-to-one	one-to-one	TRUE	one-to-many	Ortho:1-1-1_623:not1-1	TRUE	FALSE	PF08241 PF08498	PTHR10108 PTHR10108:SF908	NA	NA	K00559	GO:0006694;GO:0008152;GO:0008168	NA	NA	NA	NA	PF08241 PF08498	PTHR10108 PTHR10108:SF908	EC:2.1.1.41	KOG1269	K00559	GO:0006694;GO:0008152;GO:0008168	NA	NA	NA	NA	NA	NA	PF08241 PF08498	PTHR10108 PTHR10108:SF908	EC:2.1.1.41	KOG1269	K00559	GO:0006694;GO:0008152;GO:0008168	NA	NA	NA
pg.00529	SbiBTX642.01G047300	1	SbiRTX430.01G047800	1	Sobic.001G046700	3	one-to-one	one-to-one	one-to-many	one-to-many	one-to-one	one-to-one	one-to-one	TRUE	one-to-many	Ortho:1-1-1_623:not1-1	TRUE	FALSE	PF08241 PF08498	PTHR10108 PTHR10108:SF908	NA	NA	K00559	GO:0006694;GO:0008152;GO:0008168	NA	NA	NA	NA	PF08241 PF08498	PTHR10108 PTHR10108:SF908	EC:2.1.1.41	KOG1269	K00559	GO:0006694;GO:0008152;GO:0008168	NA	NA	NA	NA	NA	NA	PF08241 PF08498	PTHR10108 PTHR10108:SF908	EC:2.1.1.41	KOG1269	K00559	GO:0006694;GO:0008152;GO:0008168	NA	NA	NA
pg.00530	SbiBTX642.01G047400	1	SbiRTX430.01G047900	1	NA	0	one-to-one	one-to-one	no-match	no-match	one-to-one	one-to-one	one-to-one	TRUE	no-match	Ortho:1-1-1_623:no-match	TRUE	FALSE	PF08241	PTHR10108 PTHR10108:SF908	NA	NA	NA	GO:0008152;GO:0008168	NA	NA	NA	NA	PF08241	PTHR10108 PTHR10108:SF908	EC:2.1.1.41	NA	NA	GO:0008152;GO:0008168	NA	NA	NA	NA	NA	NA	PF08241	PTHR10108 PTHR10108:SF908	EC:2.1.1.41	NA	NA	GO:0008152;GO:0008168	NA	NA	NA
pg.00531	SbiBTX642.01G047500	1	SbiRTX430.01G048000	1	NA	0	one-to-one	one-to-one	no-match	no-match	one-to-one	one-to-one	one-to-one	TRUE	no-match	Ortho:1-1-1_623:no-match	TRUE	FALSE	NA	NA	NA	NA	NA	NA	NA	NA	NA	NA	NA	NA	NA	NA	NA	NA	NA	NA	NA	NA	NA	NA	NA	NA	NA	NA	NA	NA	NA	NA	NA
pg.00532	SbiBTX642.01G047600	1	SbiRTX430.01G048100	1	NA	0	one-to-one	one-to-one	no-match	no-match	one-to-one	one-to-one	one-to-one	TRUE	no-match	Ortho:1-1-1_623:no-match	TRUE	FALSE	PF08241	PTHR10108 PTHR10108:SF908	NA	NA	NA	GO:0008152;GO:0008168	NA	NA	NA	NA	PF08241	PTHR10108 PTHR10108:SF908	EC:2.1.1.41	NA	NA	GO:0008152;GO:0008168	NA	NA	NA	NA	NA	NA	PF08241	PTHR10108 PTHR10108:SF908	EC:2.1.1.41	NA	NA	GO:0008152;GO:0008168	NA	NA	NA
pg.00533	SbiBTX642.01G047700	1	SbiRTX430.01G048200	1	Sobic.001G046800	1	one-to-one	one-to-one	one-to-one	one-to-one	one-to-one	one-to-one	one-to-one	TRUE	one-to-one	Ortho:1-1-1_623:1-1	TRUE	TRUE	PF02298	PTHR33021 PTHR33021:SF67	NA	NA	NA	GO:0009055	NA	NA	LOC_Os03g59280	plastocyanin-like domain containing protein, putative, expressed	PF02298	PTHR33021 PTHR33021:SF67	NA	NA	NA	GO:0009055	NA	NA	Cre14.g629050	(1 of 1) PF02298 - Plastocyanin-like domain (Cu_bind_like)	LOC_Os03g59280	plastocyanin-like domain containing protein, putative, expressed	PF02298	PTHR33021 PTHR33021:SF67	NA	NA	NA	GO:0009055	NA	NA	LOC_Os03g59280
pg.00534	SbiBTX642.01G047800	1	SbiRTX430.01G048300	1	Sobic.001G046900	1	one-to-one	one-to-one	one-to-one	one-to-one	one-to-one	one-to-one	one-to-one	TRUE	one-to-one	Ortho:1-1-1_623:1-1	TRUE	TRUE	PF02531	NA	NA	NA	K02692	GO:0009522;GO:0009538;GO:0015979	AT4G02770	photosystem I subunit D-1	LOC_Os08g44680	photosystem I reaction center subunit II, chloroplast precursor, putative, expressed	PF02531	PTHR31982 PTHR31982:SF4	NA	NA	K02692	GO:0009522;GO:0009538;GO:0015979	AT4G02770	photosystem I subunit D-1	Cre05.g238332	Photosystem I reaction center subunit II, 20 kDa	LOC_Os08g44680	photosystem I reaction center subunit II, chloroplast precursor, putative, expressed	PF02531	PTHR31982	NA	NA	K02692	GO:0009522;GO:0009538;GO:0015979	AT4G02770	photosystem I subunit D-1	LOC_Os08g44680
pg.00535	SbiBTX642.01G047900	1	SbiRTX430.01G048400	1	Sobic.001G047000	1	one-to-one	one-to-one	one-to-one	one-to-one	one-to-one	one-to-one	one-to-one	TRUE	one-to-one	Ortho:1-1-1_623:1-1	TRUE	TRUE	PF07797	PTHR33130 PTHR33130:SF6	NA	NA	NA	NA	AT1G55340	Protein of unknown function (DUF1639)	LOC_Os03g59250	expressed protein	PF07797	PTHR33130 PTHR33130:SF6	NA	NA	NA	NA	AT1G55340	Protein of unknown function (DUF1639)	NA	NA	LOC_Os03g59250	expressed protein	PF07797	PTHR33130 PTHR33130:SF6	NA	NA	NA	NA	AT1G55340	Protein of unknown function (DUF1639)	LOC_Os03g59250
pg.00536	SbiBTX642.01G048000	1	SbiRTX430.01G048500	1	Sobic.001G047100	1	one-to-one	one-to-one	one-to-one	one-to-one	one-to-one	one-to-one	one-to-one	TRUE	one-to-one	Ortho:1-1-1_623:1-1	TRUE	TRUE	PF02338	PTHR12419 PTHR12419:SF10	NA	NA	K18342	NA	AT3G62940	Cysteine proteinases superfamily protein	LOC_Os04g52850	OTU-like cysteine protease family protein, putative, expressed	PF02338	PTHR12419 PTHR12419:SF10	EC:3.4.19.12	KOG2606	K18342	NA	AT3G62940	Cysteine proteinases superfamily protein	Cre01.g028550	OTU-like cysteine protease	LOC_Os04g52850	OTU-like cysteine protease family protein, putative, expressed	PF02338	PTHR12419 PTHR12419:SF10	EC:3.4.19.12	KOG2606	K18342	NA	AT3G62940	Cysteine proteinases superfamily protein	LOC_Os04g52850
pg.00537	SbiBTX642.01G048100	1	SbiRTX430.01G048600	1	Sobic.001G047200	1	one-to-one	one-to-one	one-to-one	one-to-one	one-to-one	one-to-one	one-to-one	TRUE	one-to-one	Ortho:1-1-1_623:1-1	TRUE	TRUE	PF03080 PF14365	PTHR31589 PTHR31589:SF16	NA	NA	NA	NA	NA	Protein of Unknown Function (DUF239)	LOC_Os03g59240	carboxyl-terminal peptidase, putative, expressed	PF03080 PF14365	PTHR31589 PTHR31589:SF16	NA	NA	NA	NA	AT1G55360	Protein of Unknown Function (DUF239)	NA	NA	LOC_Os03g59240	carboxyl-terminal peptidase, putative, expressed	PF03080 PF14365	PTHR31589 PTHR31589:SF16	NA	NA	NA	NA	AT3G13510	Protein of Unknown Function (DUF239)	LOC_Os03g59240
pg.00538	SbiBTX642.01G048200	1	SbiRTX430.01G048700	1	Sobic.001G047400	1	one-to-one	one-to-one	one-to-one	one-to-one	one-to-one	one-to-one	one-to-one	TRUE	one-to-one	Ortho:1-1-1_623:1-1	TRUE	TRUE	PF03357	PTHR22761 PTHR22761:SF8	NA	NA	K12194	GO:0007034	AT4G29160	SNF7 family protein	LOC_Os09g09480	SNF7 domain containing protein, putative, expressed	PF03357	PTHR22761 PTHR22761:SF8	NA	KOG1656	K12194	GO:0007034	AT4G29160	SNF7 family protein	Cre06.g282200	Subunit of the ESCRT-III complex, SNF homolog	LOC_Os09g09480	SNF7 domain containing protein, putative, expressed	PF03357	PTHR22761 PTHR22761:SF8	NA	KOG1656	K12194	GO:0007034	AT4G29160	SNF7 family protein	LOC_Os09g09480
pg.00539	NA	0	NA	0	Sobic.001G047500	1	neither-exist	neither-exist	not-exist	not-exist	no-match	no-match	no-match	FALSE	one-to-one	Ortho:missing_623:1-1	FALSE	FALSE	NA	NA	NA	NA	NA	NA	NA	NA	NA	NA	NA	NA	NA	NA	NA	NA	NA	NA	NA	NA	NA	NA	NA	NA	NA	NA	NA	NA	NA	NA	NA
pg.00540	SbiBTX642.01G048300	1	SbiRTX430.01G048800	1	Sobic.001G047600	1	one-to-one	one-to-one	one-to-one	one-to-one	one-to-one	one-to-one	one-to-one	TRUE	one-to-one	Ortho:1-1-1_623:1-1	TRUE	TRUE	PF00198 PF00364 PF02817	PTHR23151 PTHR23151:SF56	NA	NA	K00627	GO:0004742;GO:0006090;GO:0008152;GO:0016746;GO:0045254	AT3G52200	Dihydrolipoamide acetyltransferase, long form protein	LOC_Os06g30460	2-oxo acid dehydrogenases acyltransferase domain containing protein, expressed	PF00198 PF00364 PF02817	PTHR23151 PTHR23151:SF56	EC:2.3.1.12	KOG0557	K00627	GO:0004742;GO:0006090;GO:0008152;GO:0016746;GO:0045254	AT3G52200	Dihydrolipoamide acetyltransferase, long form protein	NA	NA	LOC_Os06g30460	2-oxo acid dehydrogenases acyltransferase domain containing protein, expressed	PF00198 PF00364 PF02817	PTHR23151 PTHR23151:SF56	EC:2.3.1.12	KOG0557	K00627	GO:0004742;GO:0006090;GO:0008152;GO:0016746;GO:0045254	AT3G52200	Dihydrolipoamide acetyltransferase, long form protein	LOC_Os06g30460
pg.00541	NA	0	NA	0	Sobic.001G047700	1	neither-exist	neither-exist	not-exist	not-exist	no-match	no-match	no-match	FALSE	one-to-one	Ortho:missing_623:1-1	FALSE	FALSE	NA	NA	NA	NA	NA	NA	NA	NA	NA	NA	NA	NA	NA	NA	NA	NA	NA	NA	NA	NA	NA	NA	NA	NA	NA	NA	NA	NA	NA	NA	NA
pg.00542	SbiBTX642.01G048400	1	SbiRTX430.01G048900	1	NA	0	one-to-one	one-to-one	no-match	no-match	one-to-one	one-to-one	one-to-one	TRUE	no-match	Ortho:1-1-1_623:no-match	TRUE	FALSE	NA	PTHR35104 PTHR35104:SF2	NA	NA	NA	NA	NA	NA	NA	NA	NA	PTHR35104 PTHR35104:SF2	NA	NA	NA	NA	NA	NA	NA	NA	NA	NA	NA	PTHR35104 PTHR35104:SF2	NA	NA	NA	NA	NA	NA	NA
pg.00543	SbiBTX642.01G048500	1	SbiRTX430.01G049000	1	Sobic.001G047800	1	one-to-one	one-to-one	one-to-one	one-to-one	one-to-one	one-to-one	one-to-one	TRUE	one-to-one	Ortho:1-1-1_623:1-1	TRUE	TRUE	PF02271	PTHR12022 PTHR12022:SF0	NA	NA	K00417	GO:0005750;GO:0006122	AT5G25450	Cytochrome bd ubiquinol oxidase, 14kDa subunit	LOC_Os03g59220	cytochrome b-c1 complex subunit 7, putative, expressed	PF02271	PTHR12022 PTHR12022:SF0	NA	KOG3440	K00417	GO:0005750;GO:0006122	AT5G25450	Cytochrome bd ubiquinol oxidase, 14kDa subunit	Cre06.g262700	Ubiquinol:cytochrome c oxidoreductase 14 kDa subunit, mitochondrial	LOC_Os03g59220	cytochrome b-c1 complex subunit 7, putative, expressed	PF02271	PTHR12022 PTHR12022:SF0	NA	KOG3440	K00417	GO:0005750;GO:0006122	AT5G25450	Cytochrome bd ubiquinol oxidase, 14kDa subunit	LOC_Os03g59220
pg.00544	SbiBTX642.01G048600	1	SbiRTX430.01G049100	1	Sobic.001G047900	1	one-to-one	one-to-one	one-to-one	one-to-one	one-to-one	one-to-one	one-to-one	TRUE	one-to-one	Ortho:1-1-1_623:1-1	TRUE	TRUE	PF05910	PTHR31972 PTHR31972:SF4	NA	NA	NA	NA	AT5G28150	Plant protein of unknown function (DUF868)	LOC_Os03g59200	expressed protein	PF05910	PTHR31972 PTHR31972:SF4	NA	NA	NA	NA	AT5G28150	Plant protein of unknown function (DUF868)	NA	NA	LOC_Os03g59200	expressed protein	PF05910	PTHR31972 PTHR31972:SF4	NA	NA	NA	NA	AT5G28150	Plant protein of unknown function (DUF868)	LOC_Os03g59200
pg.00545	SbiBTX642.01G048700	1	SbiRTX430.01G049200	1	NA	0	one-to-one	one-to-one	no-match	no-match	one-to-one	one-to-one	one-to-one	TRUE	no-match	Ortho:1-1-1_623:no-match	TRUE	FALSE	NA	NA	NA	NA	NA	NA	NA	NA	NA	NA	NA	NA	NA	NA	NA	NA	NA	NA	NA	NA	NA	NA	NA	NA	NA	NA	NA	NA	NA	NA	NA
pg.00546	SbiBTX642.01G048800	1	SbiRTX430.01G049300	1	Sobic.001G048000	1	one-to-one	one-to-one	one-to-one	one-to-one	one-to-one	one-to-one	one-to-one	TRUE	one-to-one	Ortho:1-1-1_623:1-1	TRUE	TRUE	NA	PTHR33646 PTHR33646:SF2	NA	NA	NA	NA	AT3G03870	(1 of 2) PTHR33646:SF2 - F20H23.8 PROTEIN-RELATED	LOC_Os03g59180	expressed protein	NA	PTHR33646 PTHR33646:SF2	NA	NA	NA	NA	AT3G03870	(1 of 2) PTHR33646:SF2 - F20H23.8 PROTEIN-RELATED	NA	NA	LOC_Os03g59180	expressed protein	NA	PTHR33646 PTHR33646:SF2	NA	NA	NA	NA	AT3G03870	(1 of 2) PTHR33646:SF2 - F20H23.8 PROTEIN-RELATED	LOC_Os03g59180
pg.00547	SbiBTX642.01G048900	1	SbiRTX430.01G049400	1	Sobic.001G048100	1	one-to-one	one-to-one	one-to-one	one-to-one	one-to-one	one-to-one	one-to-one	TRUE	one-to-one	Ortho:1-1-1_623:1-1	TRUE	TRUE	PF00085	PTHR18929 PTHR18929:SF96	NA	NA	NA	GO:0045454	AT3G03860	APR-like 5	LOC_Os03g59170	OsAPRL5 adenosine 5'-phosphosulfate reductase-like OsAPRL5, expressed	PF00085	PTHR18929 PTHR18929:SF96	NA	KOG2640	NA	GO:0045454	AT3G03860	APR-like 5	NA	NA	LOC_Os03g59170	OsAPRL5 adenosine 5'-phosphosulfate reductase-like OsAPRL5, expressed	PF00085	PTHR18929 PTHR18929:SF96	NA	KOG2640	NA	GO:0045454	AT3G03860	APR-like 5	LOC_Os03g59170
pg.00548	SbiBTX642.01G049000	1	SbiRTX430.01G049500	1	Sobic.001G048200	1	one-to-one	one-to-one	one-to-one	one-to-one	one-to-one	one-to-one	one-to-one	TRUE	one-to-one	Ortho:1-1-1_623:1-1	TRUE	TRUE	PF01132 PF08207 PF09285	PTHR30053 PTHR30053:SF1	NA	NA	NA	GO:0003746;GO:0005737;GO:0006414;GO:0043043	AT4G26310	elongation factor P (EF-P) family protein	LOC_Os03g59160	elongation factor P, putative, expressed	PF01132 PF08207 PF09285	PTHR30053 PTHR30053:SF1	NA	NA	NA	GO:0003746;GO:0005737;GO:0006414;GO:0043043	AT4G26310	elongation factor P (EF-P) family protein	Cre06.g263050	Mitochondrial elongation factor P	LOC_Os03g59160	elongation factor P, putative, expressed	PF01132 PF08207 PF09285	PTHR30053 PTHR30053:SF1	NA	NA	NA	GO:0003746;GO:0005737;GO:0006414;GO:0043043	AT4G26310	elongation factor P (EF-P) family protein	LOC_Os03g59160
pg.00549	NA	0	NA	0	Sobic.001G048300	1	neither-exist	neither-exist	not-exist	not-exist	no-match	no-match	no-match	FALSE	one-to-one	Ortho:missing_623:1-1	FALSE	FALSE	NA	NA	NA	NA	NA	NA	NA	NA	NA	NA	NA	NA	NA	NA	NA	NA	NA	NA	NA	NA	NA	NA	NA	NA	NA	NA	NA	NA	NA	NA	NA
pg.00550	SbiBTX642.01G049100	1	SbiRTX430.01G049600	1	Sobic.001G048400	1	one-to-one	one-to-one	one-to-one	one-to-one	one-to-one	one-to-one	one-to-one	TRUE	one-to-one	Ortho:1-1-1_623:1-1	TRUE	TRUE	PF00355 PF08417	PTHR21266 PTHR21266:SF25	NA	NA	NA	GO:0010277;GO:0016491;GO:0051537;GO:0055114	AT4G25650	ACD1-like	LOC_Os03g59110	pheophorbide a oxygenase, chloroplast precursor, putative, expressed	PF00355 PF08417	PTHR21266 PTHR21266:SF25	EC:1.14.12.20	NA	NA	GO:0010277;GO:0016491;GO:0051537;GO:0055114	AT4G25650	ACD1-like	NA	NA	LOC_Os03g59110	pheophorbide a oxygenase, chloroplast precursor, putative, expressed	PF00355 PF08417	PTHR21266 PTHR21266:SF25	EC:1.14.12.20	NA	NA	GO:0010277;GO:0016491;GO:0051537;GO:0055114	AT4G25650	ACD1-like	LOC_Os03g59110
pg.00551	SbiBTX642.01G049200	1	SbiRTX430.01G049700	1	Sobic.001G048500	1	one-to-one	one-to-one	one-to-one	one-to-one	one-to-one	one-to-one	one-to-one	TRUE	one-to-one	Ortho:1-1-1_623:1-1	TRUE	TRUE	PF08417	PTHR21266 PTHR21266:SF25	NA	NA	NA	GO:0010277;GO:0055114	NA	NA	LOC_Os03g59152	lethal leaf spot 1, putative, expressed	PF08417	PTHR21266 PTHR21266:SF25	EC:1.14.12.20	NA	NA	GO:0010277;GO:0055114	NA	NA	NA	NA	LOC_Os03g59152	lethal leaf spot 1, putative, expressed	PF08417	PTHR21266 PTHR21266:SF25	EC:1.14.12.20	NA	NA	GO:0010277;GO:0055114	NA	NA	LOC_Os03g59152
pg.00552	SbiBTX642.01G049300	1	SbiRTX430.01G049800	1	Sobic.001G048600	1	one-to-one	one-to-one	one-to-one	one-to-one	one-to-one	one-to-one	one-to-one	TRUE	one-to-one	Ortho:1-1-1_623:1-1	TRUE	TRUE	PF00355 PF08417	PTHR21266 PTHR21266:SF25	NA	NA	NA	GO:0010277;GO:0016491;GO:0051537;GO:0055114	AT4G25650	ACD1-like	NA	NA	PF00355 PF08417	PTHR21266 PTHR21266:SF25	EC:1.14.12.20	NA	NA	GO:0010277;GO:0016491;GO:0051537;GO:0055114	AT4G25650	ACD1-like	NA	NA	NA	NA	PF00355 PF08417	PTHR21266 PTHR21266:SF25	EC:1.14.12.20	NA	NA	GO:0010277;GO:0016491;GO:0051537;GO:0055114	AT4G25650	ACD1-like	NA
pg.00553	SbiBTX642.01G049400	1	SbiRTX430.01G049900	1	Sobic.001G048700	1	one-to-one	one-to-one	one-to-one	one-to-one	one-to-one	one-to-one	one-to-one	TRUE	one-to-one	Ortho:1-1-1_623:1-1	TRUE	TRUE	PF00566	PTHR22957 PTHR22957:SF212	NA	NA	NA	NA	AT5G15930	plant adhesion molecule 1	LOC_Os08g31840	TBC domain containing protein, expressed	PF00566	PTHR22957 PTHR22957:SF212	NA	KOG1102	NA	NA	AT5G15930	plant adhesion molecule 1	Cre17.g727450	(1 of 2) KOG2221 - PDZ-domain interacting protein EPI64, contains TBC domain	LOC_Os08g31840	TBC domain containing protein, expressed	PF00566	PTHR22957 PTHR22957:SF212	NA	KOG1102	NA	NA	AT5G15930	plant adhesion molecule 1	LOC_Os08g31840
pg.00554	SbiBTX642.01G049500	1	NA	0	Sobic.001G048766	1	not-exist	no-match	not-exist	one-to-one	no-match	one-to-one	430:none_642:one	FALSE	one-to-one	Ortho:missing_623:1-1	FALSE	FALSE	NA	NA	NA	NA	NA	NA	NA	NA	NA	NA	NA	NA	NA	NA	NA	NA	NA	NA	NA	NA	NA	NA	PF03650	PTHR14154 PTHR14154:SF16	NA	KOG1590	NA	GO:0005743;GO:0006850	NA	NA	NA
pg.00555	SbiBTX642.01G049600	1	NA	0	NA	0	not-exist	no-match	neither-exist	no-match	no-match	one-to-one	430:none_642:one	FALSE	no-match	Ortho:missing_623:no-match	FALSE	FALSE	NA	NA	NA	NA	NA	NA	NA	NA	NA	NA	NA	NA	NA	NA	NA	NA	NA	NA	NA	NA	NA	NA	PF03650	PTHR14154 PTHR14154:SF16	NA	KOG1590	NA	GO:0005743;GO:0006850	AT5G20090	Uncharacterised protein family (UPF0041)	NA
pg.00556	NA	0	SbiRTX430.01G050000	1	Sobic.001G048832	1	no-match	not-exist	one-to-one	not-exist	one-to-one	no-match	430:one_642:none	FALSE	one-to-one	Ortho:missing_623:1-1	FALSE	FALSE	NA	NA	NA	NA	NA	NA	NA	NA	NA	NA	PF03650	PTHR14154 PTHR14154:SF16	NA	KOG1590	NA	GO:0005743;GO:0006850	NA	NA	NA	NA	NA	NA	NA	NA	NA	NA	NA	NA	NA	NA	NA
pg.00557	SbiBTX642.01G049700	1	NA	0	NA	0	not-exist	no-match	neither-exist	no-match	no-match	one-to-one	430:none_642:one	FALSE	no-match	Ortho:missing_623:no-match	FALSE	FALSE	NA	NA	NA	NA	NA	NA	NA	NA	NA	NA	NA	NA	NA	NA	NA	NA	NA	NA	NA	NA	NA	NA	NA	NA	NA	NA	NA	NA	NA	NA	NA
pg.00558	SbiBTX642.01G049800	1	SbiRTX430.01G050100	1	Sobic.001G048900	1	one-to-one	one-to-one	one-to-one	one-to-one	one-to-one	one-to-one	one-to-one	TRUE	one-to-one	Ortho:1-1-1_623:1-1	TRUE	TRUE	NA	PTHR34574 PTHR34574:SF2	NA	NA	NA	GO:0005509	AT4G38810	Calcium-binding EF-hand family protein	LOC_Os10g09850	EF hand family protein, putative, expressed	NA	PTHR34574 PTHR34574:SF2	NA	NA	NA	GO:0005509	AT4G38810	Calcium-binding EF-hand family protein	NA	NA	LOC_Os10g09850	EF hand family protein, putative, expressed	NA	PTHR34574 PTHR34574:SF2	NA	NA	NA	GO:0005509	AT4G38810	Calcium-binding EF-hand family protein	LOC_Os10g09850
pg.00559	SbiBTX642.01G049900	1	SbiRTX430.01G050200	2	Sobic.001G049000	1	many-to-one	one-to-many	many-to-one	one-to-one	one-to-many	one-to-one	430:many_642:one	FALSE	one-to-one	Ortho:not1-1-1_623:1-1	FALSE	FALSE	NA	NA	NA	NA	NA	NA	NA	NA	NA	NA	PF00646|PF08387	PTHR32212 PTHR32212:SF104|PTHR32212 PTHR32212:SF76	NA	NA	NA	|GO:0005515	|AT5G52460	|FBD, F-box and Leucine Rich Repeat domains containing protein	NA	NA	NA	NA	PF00646 PF08387	PTHR32212 PTHR32212:SF104	NA	NA	NA	GO:0005515	AT3G59200	F-box/RNI-like superfamily protein	NA
pg.00559	SbiBTX642.01G049900	1	SbiRTX430.01G050300	2	Sobic.001G049000	1	many-to-one	one-to-many	many-to-one	one-to-one	one-to-many	one-to-one	430:many_642:one	FALSE	one-to-one	Ortho:not1-1-1_623:1-1	FALSE	FALSE	NA	NA	NA	NA	NA	NA	NA	NA	NA	NA	PF00646|PF08387	PTHR32212 PTHR32212:SF104|PTHR32212 PTHR32212:SF76	NA	NA	NA	|GO:0005515	|AT5G52460	|FBD, F-box and Leucine Rich Repeat domains containing protein	NA	NA	NA	NA	PF00646 PF08387	PTHR32212 PTHR32212:SF104	NA	NA	NA	GO:0005515	AT3G59200	F-box/RNI-like superfamily protein	NA
pg.00560	SbiBTX642.01G050000	1	SbiRTX430.01G050400	1	Sobic.001G049200	1	one-to-one	one-to-one	one-to-one	one-to-one	one-to-one	one-to-one	one-to-one	TRUE	one-to-one	Ortho:1-1-1_623:1-1	TRUE	TRUE	PF00501	PTHR24095 PTHR24095:SF153	NA	NA	NA	GO:0003824;GO:0008152	AT1G55320	acyl-activating enzyme 18	LOC_Os03g59080	AMP-binding enzyme, putative, expressed	PF00501	PTHR24095 PTHR24095:SF153	EC:6.2.1.1	KOG1175	NA	GO:0003824;GO:0008152	AT1G55320	acyl-activating enzyme 18	Cre17.g726700	(1 of 1) KOG1175 - Acyl-CoA synthetase	LOC_Os03g59080	AMP-binding enzyme, putative, expressed	PF00501	PTHR24095 PTHR24095:SF153	EC:6.2.1.1	KOG1175	NA	GO:0003824;GO:0008152	AT1G55320	acyl-activating enzyme 18	LOC_Os03g59080
pg.00561	SbiBTX642.01G050100	1	SbiRTX430.01G050500	1	Sobic.001G049300	1	one-to-one	one-to-one	one-to-one	one-to-one	one-to-one	one-to-one	one-to-one	TRUE	one-to-one	Ortho:1-1-1_623:1-1	TRUE	TRUE	PF01569	PTHR14969 PTHR14969:SF3	NA	NA	K04716	NA	AT3G58490	Phosphatidic acid phosphatase (PAP2) family protein	LOC_Os03g59070	phosphatase, putative, expressed	PF01569	PTHR14969 PTHR14969:SF3	EC:3.1.3.4	KOG2822	K04716	NA	AT3G58490	Phosphatidic acid phosphatase (PAP2) family protein	NA	NA	LOC_Os03g59070	phosphatase, putative, expressed	PF01569	PTHR14969 PTHR14969:SF3	EC:3.1.3.4	KOG2822	K04716	NA	AT3G58490	Phosphatidic acid phosphatase (PAP2) family protein	LOC_Os03g59070
pg.00562	SbiBTX642.01G050200	1	SbiRTX430.01G050600	1	Sobic.001G049400	1	one-to-one	one-to-one	one-to-one	one-to-one	one-to-one	one-to-one	one-to-one	TRUE	one-to-one	Ortho:1-1-1_623:1-1	TRUE	TRUE	PF00149	PTHR11668 PTHR11668:SF287	NA	NA	K04382	GO:0016787	AT3G58500	protein phosphatase 2A-4	LOC_Os03g59060	OsPP2Ac-2 - Phosphatase 2A isoform 2 belonging to family 2, expressed	PF00149	PTHR11668 PTHR11668:SF287	EC:3.1.3.16	NA	K04382	GO:0016787	AT3G58500	protein phosphatase 2A-4	Cre03.g199983	(1 of 1) PTHR11668//PTHR11668:SF257 - SERINE/THREONINE PROTEIN PHOSPHATASE // SUBFAMILY NOT NAMED	LOC_Os03g59060	OsPP2Ac-2 - Phosphatase 2A isoform 2 belonging to family 2, expressed	PF00149	PTHR11668 PTHR11668:SF287	EC:3.1.3.16	NA	K04382	GO:0016787	AT3G58500	protein phosphatase 2A-4	LOC_Os03g59060
pg.00563	SbiBTX642.01G050300	1	SbiRTX430.01G050700	1	Sobic.001G049500	1	one-to-one	one-to-one	one-to-one	one-to-one	one-to-one	one-to-one	one-to-one	TRUE	one-to-one	Ortho:1-1-1_623:1-1	TRUE	TRUE	PF00270 PF00271	PTHR24031 PTHR24031:SF235	NA	NA	K11594	GO:0003676;GO:0005524	AT2G42520	P-loop containing nucleoside triphosphate hydrolases superfamily protein	LOC_Os03g59050	DEAD-box ATP-dependent RNA helicase, putative, expressed	PF00270 PF00271	PTHR24031 PTHR24031:SF235	EC:3.6.4.13	NA	K11594	GO:0003676;GO:0005524	AT2G42520	P-loop containing nucleoside triphosphate hydrolases superfamily protein	Cre10.g427700	DEAD box ATP-dependent RNA helicase	LOC_Os03g59050	DEAD-box ATP-dependent RNA helicase, putative, expressed	PF00270 PF00271	PTHR24031 PTHR24031:SF235	EC:3.6.4.13	NA	K11594	GO:0003676;GO:0005524	AT2G42520	P-loop containing nucleoside triphosphate hydrolases superfamily protein	LOC_Os03g59050
pg.00564	SbiBTX642.01G050400	1	SbiRTX430.01G050800	1	Sobic.001G049600	1	one-to-one	one-to-one	one-to-one	one-to-one	one-to-one	one-to-one	one-to-one	TRUE	one-to-one	Ortho:1-1-1_623:1-1	TRUE	TRUE	PF00494	PTHR11626 PTHR11626:SF2	NA	NA	K00801	GO:0004310;GO:0008610;GO:0009058;GO:0016021;GO:0016740	AT4G34640	squalene synthase 1	LOC_Os03g59040	squalene synthetase, putative, expressed	PF00494	PTHR11626 PTHR11626:SF2	EC:2.5.1.21	NA	K00801	GO:0004310;GO:0008610;GO:0009058;GO:0016021;GO:0016740	AT4G34640	squalene synthase 1	Cre03.g175250	Squalene synthase	LOC_Os03g59040	squalene synthetase, putative, expressed	PF00494	PTHR11626 PTHR11626:SF2	EC:2.5.1.21	NA	K00801	GO:0004310;GO:0008610;GO:0009058;GO:0016021;GO:0016740	AT4G34640	squalene synthase 1	LOC_Os03g59040
pg.00565	NA	0	SbiRTX430.01G051000	1	NA	0	no-match	not-exist	no-match	neither-exist	one-to-one	no-match	430:one_642:none	FALSE	no-match	Ortho:missing_623:no-match	FALSE	FALSE	NA	NA	NA	NA	NA	NA	NA	NA	NA	NA	NA	NA	NA	NA	NA	NA	NA	NA	NA	NA	NA	NA	NA	NA	NA	NA	NA	NA	NA	NA	NA
pg.00566	SbiBTX642.01G050600	1	SbiRTX430.01G051100	1	Sobic.001G049800	1	one-to-one	one-to-one	one-to-one	one-to-one	one-to-one	one-to-one	one-to-one	TRUE	one-to-one	Ortho:1-1-1_623:1-1	TRUE	TRUE	PF00046 PF02791 PF15614	PTHR10390 PTHR10390:SF38	NA	NA	NA	GO:0003677	AT4G12750	Homeodomain-like transcriptional regulator	NA	NA	PF00046 PF02791 PF15614	PTHR10390 PTHR10390:SF38	NA	NA	NA	GO:0003677	AT4G12750	Homeodomain-like transcriptional regulator	NA	NA	NA	NA	PF00046 PF02791 PF15614	PTHR10390 PTHR10390:SF38	NA	NA	NA	GO:0003677	AT4G12750	Homeodomain-like transcriptional regulator	NA
pg.00567	SbiBTX642.01G050500	2	SbiRTX430.01G050900	2	Sobic.001G049700	2	many-to-many	many-to-many	many-to-many	many-to-many	one-to-many	one-to-many	one-to-many	FALSE	one-to-many	Ortho:not1-1-1_623:not1-1	FALSE	FALSE	PF00201	PTHR11926 PTHR11926:SF145|PTHR11926 PTHR11926:SF321	NA	NA	NA	GO:0008152;GO:0016758	AT5G65550	UDP-Glycosyltransferase superfamily protein	LOC_Os03g59030	UDP-rhamnose rhamnosyltransferase, putative, expressed	PF00201	PTHR11926 PTHR11926:SF145|PTHR11926 PTHR11926:SF321	EC:2.4.1.273	NA	NA	GO:0008152;GO:0016758	AT5G65550	UDP-Glycosyltransferase superfamily protein	|Cre07.g322884	|(1 of 1) PTHR11926//PTHR11926:SF16 - GLUCOSYL/GLUCURONOSYL TRANSFERASES // PROTEIN UGT-61-RELATED	LOC_Os03g59030	UDP-rhamnose rhamnosyltransferase, putative, expressed	PF00201	PTHR11926 PTHR11926:SF145|PTHR11926 PTHR11926:SF321	EC:2.4.1.273	NA	NA	GO:0008152;GO:0016758	AT5G65550	UDP-Glycosyltransferase superfamily protein	LOC_Os03g59030
pg.00567	SbiBTX642.01G050500	2	SbiRTX430.01G050900	2	Sobic.001G049900	2	many-to-many	many-to-many	many-to-many	many-to-many	one-to-many	one-to-many	one-to-many	FALSE	one-to-many	Ortho:not1-1-1_623:not1-1	FALSE	FALSE	PF00201	PTHR11926 PTHR11926:SF145|PTHR11926 PTHR11926:SF321	NA	NA	NA	GO:0008152;GO:0016758	AT5G65550	UDP-Glycosyltransferase superfamily protein	LOC_Os03g59030	UDP-rhamnose rhamnosyltransferase, putative, expressed	PF00201	PTHR11926 PTHR11926:SF145|PTHR11926 PTHR11926:SF321	EC:2.4.1.273	NA	NA	GO:0008152;GO:0016758	AT5G65550	UDP-Glycosyltransferase superfamily protein	|Cre07.g322884	|(1 of 1) PTHR11926//PTHR11926:SF16 - GLUCOSYL/GLUCURONOSYL TRANSFERASES // PROTEIN UGT-61-RELATED	LOC_Os03g59030	UDP-rhamnose rhamnosyltransferase, putative, expressed	PF00201	PTHR11926 PTHR11926:SF145|PTHR11926 PTHR11926:SF321	EC:2.4.1.273	NA	NA	GO:0008152;GO:0016758	AT5G65550	UDP-Glycosyltransferase superfamily protein	LOC_Os03g59030
pg.00567	SbiBTX642.01G050700	2	SbiRTX430.01G050900	2	Sobic.001G049700	2	many-to-many	many-to-many	many-to-many	many-to-many	one-to-many	one-to-many	one-to-many	FALSE	one-to-many	Ortho:not1-1-1_623:not1-1	FALSE	FALSE	PF00201	PTHR11926 PTHR11926:SF145|PTHR11926 PTHR11926:SF321	NA	NA	NA	GO:0008152;GO:0016758	AT5G65550	UDP-Glycosyltransferase superfamily protein	LOC_Os03g59030	UDP-rhamnose rhamnosyltransferase, putative, expressed	PF00201	PTHR11926 PTHR11926:SF145|PTHR11926 PTHR11926:SF321	EC:2.4.1.273	NA	NA	GO:0008152;GO:0016758	AT5G65550	UDP-Glycosyltransferase superfamily protein	|Cre07.g322884	|(1 of 1) PTHR11926//PTHR11926:SF16 - GLUCOSYL/GLUCURONOSYL TRANSFERASES // PROTEIN UGT-61-RELATED	LOC_Os03g59030	UDP-rhamnose rhamnosyltransferase, putative, expressed	PF00201	PTHR11926 PTHR11926:SF145|PTHR11926 PTHR11926:SF321	EC:2.4.1.273	NA	NA	GO:0008152;GO:0016758	AT5G65550	UDP-Glycosyltransferase superfamily protein	LOC_Os03g59030
pg.00567	SbiBTX642.01G050700	2	SbiRTX430.01G050900	2	Sobic.001G049900	2	many-to-many	many-to-many	many-to-many	many-to-many	one-to-many	one-to-many	one-to-many	FALSE	one-to-many	Ortho:not1-1-1_623:not1-1	FALSE	FALSE	PF00201	PTHR11926 PTHR11926:SF145|PTHR11926 PTHR11926:SF321	NA	NA	NA	GO:0008152;GO:0016758	AT5G65550	UDP-Glycosyltransferase superfamily protein	LOC_Os03g59030	UDP-rhamnose rhamnosyltransferase, putative, expressed	PF00201	PTHR11926 PTHR11926:SF145|PTHR11926 PTHR11926:SF321	EC:2.4.1.273	NA	NA	GO:0008152;GO:0016758	AT5G65550	UDP-Glycosyltransferase superfamily protein	|Cre07.g322884	|(1 of 1) PTHR11926//PTHR11926:SF16 - GLUCOSYL/GLUCURONOSYL TRANSFERASES // PROTEIN UGT-61-RELATED	LOC_Os03g59030	UDP-rhamnose rhamnosyltransferase, putative, expressed	PF00201	PTHR11926 PTHR11926:SF145|PTHR11926 PTHR11926:SF321	EC:2.4.1.273	NA	NA	GO:0008152;GO:0016758	AT5G65550	UDP-Glycosyltransferase superfamily protein	LOC_Os03g59030
pg.00567	SbiBTX642.01G050500	2	SbiRTX430.01G051200	2	Sobic.001G049700	2	many-to-many	many-to-many	many-to-many	many-to-many	one-to-many	one-to-many	one-to-many	FALSE	one-to-many	Ortho:not1-1-1_623:not1-1	FALSE	FALSE	PF00201	PTHR11926 PTHR11926:SF145|PTHR11926 PTHR11926:SF321	NA	NA	NA	GO:0008152;GO:0016758	AT5G65550	UDP-Glycosyltransferase superfamily protein	LOC_Os03g59030	UDP-rhamnose rhamnosyltransferase, putative, expressed	PF00201	PTHR11926 PTHR11926:SF145|PTHR11926 PTHR11926:SF321	EC:2.4.1.273	NA	NA	GO:0008152;GO:0016758	AT5G65550	UDP-Glycosyltransferase superfamily protein	|Cre07.g322884	|(1 of 1) PTHR11926//PTHR11926:SF16 - GLUCOSYL/GLUCURONOSYL TRANSFERASES // PROTEIN UGT-61-RELATED	LOC_Os03g59030	UDP-rhamnose rhamnosyltransferase, putative, expressed	PF00201	PTHR11926 PTHR11926:SF145|PTHR11926 PTHR11926:SF321	EC:2.4.1.273	NA	NA	GO:0008152;GO:0016758	AT5G65550	UDP-Glycosyltransferase superfamily protein	LOC_Os03g59030
pg.00567	SbiBTX642.01G050500	2	SbiRTX430.01G051200	2	Sobic.001G049900	2	many-to-many	many-to-many	many-to-many	many-to-many	one-to-many	one-to-many	one-to-many	FALSE	one-to-many	Ortho:not1-1-1_623:not1-1	FALSE	FALSE	PF00201	PTHR11926 PTHR11926:SF145|PTHR11926 PTHR11926:SF321	NA	NA	NA	GO:0008152;GO:0016758	AT5G65550	UDP-Glycosyltransferase superfamily protein	LOC_Os03g59030	UDP-rhamnose rhamnosyltransferase, putative, expressed	PF00201	PTHR11926 PTHR11926:SF145|PTHR11926 PTHR11926:SF321	EC:2.4.1.273	NA	NA	GO:0008152;GO:0016758	AT5G65550	UDP-Glycosyltransferase superfamily protein	|Cre07.g322884	|(1 of 1) PTHR11926//PTHR11926:SF16 - GLUCOSYL/GLUCURONOSYL TRANSFERASES // PROTEIN UGT-61-RELATED	LOC_Os03g59030	UDP-rhamnose rhamnosyltransferase, putative, expressed	PF00201	PTHR11926 PTHR11926:SF145|PTHR11926 PTHR11926:SF321	EC:2.4.1.273	NA	NA	GO:0008152;GO:0016758	AT5G65550	UDP-Glycosyltransferase superfamily protein	LOC_Os03g59030
pg.00567	SbiBTX642.01G050700	2	SbiRTX430.01G051200	2	Sobic.001G049700	2	many-to-many	many-to-many	many-to-many	many-to-many	one-to-many	one-to-many	one-to-many	FALSE	one-to-many	Ortho:not1-1-1_623:not1-1	FALSE	FALSE	PF00201	PTHR11926 PTHR11926:SF145|PTHR11926 PTHR11926:SF321	NA	NA	NA	GO:0008152;GO:0016758	AT5G65550	UDP-Glycosyltransferase superfamily protein	LOC_Os03g59030	UDP-rhamnose rhamnosyltransferase, putative, expressed	PF00201	PTHR11926 PTHR11926:SF145|PTHR11926 PTHR11926:SF321	EC:2.4.1.273	NA	NA	GO:0008152;GO:0016758	AT5G65550	UDP-Glycosyltransferase superfamily protein	|Cre07.g322884	|(1 of 1) PTHR11926//PTHR11926:SF16 - GLUCOSYL/GLUCURONOSYL TRANSFERASES // PROTEIN UGT-61-RELATED	LOC_Os03g59030	UDP-rhamnose rhamnosyltransferase, putative, expressed	PF00201	PTHR11926 PTHR11926:SF145|PTHR11926 PTHR11926:SF321	EC:2.4.1.273	NA	NA	GO:0008152;GO:0016758	AT5G65550	UDP-Glycosyltransferase superfamily protein	LOC_Os03g59030
pg.00567	SbiBTX642.01G050700	2	SbiRTX430.01G051200	2	Sobic.001G049900	2	many-to-many	many-to-many	many-to-many	many-to-many	one-to-many	one-to-many	one-to-many	FALSE	one-to-many	Ortho:not1-1-1_623:not1-1	FALSE	FALSE	PF00201	PTHR11926 PTHR11926:SF145|PTHR11926 PTHR11926:SF321	NA	NA	NA	GO:0008152;GO:0016758	AT5G65550	UDP-Glycosyltransferase superfamily protein	LOC_Os03g59030	UDP-rhamnose rhamnosyltransferase, putative, expressed	PF00201	PTHR11926 PTHR11926:SF145|PTHR11926 PTHR11926:SF321	EC:2.4.1.273	NA	NA	GO:0008152;GO:0016758	AT5G65550	UDP-Glycosyltransferase superfamily protein	|Cre07.g322884	|(1 of 1) PTHR11926//PTHR11926:SF16 - GLUCOSYL/GLUCURONOSYL TRANSFERASES // PROTEIN UGT-61-RELATED	LOC_Os03g59030	UDP-rhamnose rhamnosyltransferase, putative, expressed	PF00201	PTHR11926 PTHR11926:SF145|PTHR11926 PTHR11926:SF321	EC:2.4.1.273	NA	NA	GO:0008152;GO:0016758	AT5G65550	UDP-Glycosyltransferase superfamily protein	LOC_Os03g59030
pg.00568	SbiBTX642.01G050800	1	SbiRTX430.01G051300	1	Sobic.001G050000	1	one-to-one	one-to-one	one-to-one	one-to-one	one-to-one	one-to-one	one-to-one	TRUE	one-to-one	Ortho:1-1-1_623:1-1	TRUE	TRUE	PF00201	PTHR11926 PTHR11926:SF321	NA	NA	NA	GO:0008152;GO:0016758	NA	NA	NA	NA	PF00201	PTHR11926 PTHR11926:SF321	EC:2.4.1.273	NA	NA	GO:0008152;GO:0016758	NA	NA	NA	NA	NA	NA	PF00201	PTHR11926 PTHR11926:SF321	EC:2.4.1.273	NA	NA	GO:0008152;GO:0016758	NA	NA	NA
pg.00569	SbiBTX642.01G050900	1	SbiRTX430.01G051400	1	Sobic.001G050100	1	one-to-one	one-to-one	one-to-one	one-to-one	one-to-one	one-to-one	one-to-one	TRUE	one-to-one	Ortho:1-1-1_623:1-1	TRUE	TRUE	PF07883	PTHR31238 PTHR31238:SF46	NA	NA	NA	GO:0030145;GO:0045735	NA	NA	LOC_Os03g58980	Cupin domain containing protein, expressed	PF07883	PTHR31238 PTHR31238:SF46	NA	NA	NA	GO:0030145;GO:0045735	NA	NA	NA	NA	LOC_Os03g58980	Cupin domain containing protein, expressed	PF07883	PTHR31238 PTHR31238:SF46	NA	NA	NA	GO:0030145;GO:0045735	NA	NA	LOC_Os03g58980
pg.00570	SbiBTX642.01G051000	1	SbiRTX430.01G051500	1	Sobic.001G050200	1	one-to-one	one-to-one	one-to-one	one-to-one	one-to-one	one-to-one	one-to-one	TRUE	one-to-one	Ortho:1-1-1_623:1-1	TRUE	TRUE	PF08700 PF16528	PTHR21426 PTHR21426:SF14	NA	NA	NA	NA	AT5G49830	exocyst complex component 84B	NA	NA	PF08700 PF16528	PTHR21426 PTHR21426:SF14	NA	KOG2215	NA	GO:0000272	AT5G49830	exocyst complex component 84B	NA	NA	NA	NA	PF08700 PF16528	PTHR21426 PTHR21426:SF14	NA	KOG2215	NA	NA	AT5G49830	exocyst complex component 84B	NA
pg.00571	SbiBTX642.01G051100	1	SbiRTX430.01G051600	1	Sobic.001G050300	1	one-to-one	one-to-one	one-to-one	one-to-one	one-to-one	one-to-one	one-to-one	TRUE	one-to-one	Ortho:1-1-1_623:1-1	TRUE	TRUE	PF14368	PTHR33044 PTHR33044:SF26	NA	NA	NA	NA	NA	Bifunctional inhibitor/lipid-transfer protein/seed storage 2S albumin superfamily protein	LOC_Os03g58940	LTPL83 - Protease inhibitor/seed storage/LTP family protein precursor, putative, expressed	PF14368	PTHR33044 PTHR33044:SF26	NA	NA	NA	NA	AT2G44300	Bifunctional inhibitor/lipid-transfer protein/seed storage 2S albumin superfamily protein	NA	NA	LOC_Os03g58940	LTPL83 - Protease inhibitor/seed storage/LTP family protein precursor, putative, expressed	PF14368	PTHR33044 PTHR33044:SF26	NA	NA	NA	NA	AT2G44290	Bifunctional inhibitor/lipid-transfer protein/seed storage 2S albumin superfamily protein	LOC_Os03g58940
pg.00572	SbiBTX642.01G051200	1	SbiRTX430.01G051700	1	Sobic.001G050400	1	one-to-one	one-to-one	one-to-one	one-to-one	one-to-one	one-to-one	one-to-one	TRUE	one-to-one	Ortho:1-1-1_623:1-1	TRUE	TRUE	NA	PTHR35465 PTHR35465:SF1	NA	NA	NA	NA	AT1G76480	NA	LOC_Os03g58930	expressed protein	NA	PTHR35465 PTHR35465:SF1	NA	NA	NA	NA	AT1G76480	NA	Cre12.g547734	NA	LOC_Os03g58930	expressed protein	NA	PTHR35465 PTHR35465:SF1	NA	NA	NA	NA	AT1G76480	NA	LOC_Os03g58930
pg.00573	SbiBTX642.01G051300	1	SbiRTX430.01G051800	1	Sobic.001G050500	1	one-to-one	one-to-one	one-to-one	one-to-one	one-to-one	one-to-one	one-to-one	TRUE	one-to-one	Ortho:1-1-1_623:1-1	TRUE	TRUE	PF00337 PF01762	PTHR11214 PTHR11214:SF101	NA	NA	NA	GO:0006486;GO:0008378;GO:0016020;GO:0030246	AT5G62620	Galactosyltransferase family protein	LOC_Os03g58920	galactosyltransferase family protein, putative, expressed	PF00337 PF01762	PTHR11214 PTHR11214:SF101	EC:2.4.1.134	KOG2287	NA	GO:0006486;GO:0008378;GO:0016020;GO:0030246	AT5G62620	Galactosyltransferase family protein	NA	NA	LOC_Os03g58920	galactosyltransferase family protein, putative, expressed	PF00337 PF01762	PTHR11214 PTHR11214:SF101	EC:2.4.1.134	KOG2287	NA	GO:0006486;GO:0008378;GO:0016020;GO:0030246	AT5G62620	Galactosyltransferase family protein	LOC_Os03g58920
pg.00574	SbiBTX642.01G051400	1	SbiRTX430.01G051900	1	Sobic.001G050600	1	one-to-one	one-to-one	one-to-one	one-to-one	one-to-one	one-to-one	one-to-one	TRUE	one-to-one	Ortho:1-1-1_623:1-1	TRUE	TRUE	PF13020	PTHR32387 PTHR32387:SF0	NA	NA	NA	NA	AT4G13750	Histidine kinase-, DNA gyrase B-, and HSP90-like ATPase family protein	LOC_Os03g58910	expressed protein	PF13020	PTHR32387 PTHR32387:SF0	NA	NA	NA	NA	AT4G13750	Histidine kinase-, DNA gyrase B-, and HSP90-like ATPase family protein	NA	NA	LOC_Os03g58910	expressed protein	PF13020	PTHR32387 PTHR32387:SF0	NA	NA	NA	NA	AT4G13750	Histidine kinase-, DNA gyrase B-, and HSP90-like ATPase family protein	LOC_Os03g58910
pg.00575	NA	0	NA	0	Sobic.001G050650	1	neither-exist	neither-exist	not-exist	not-exist	no-match	no-match	no-match	FALSE	one-to-one	Ortho:missing_623:1-1	FALSE	FALSE	NA	NA	NA	NA	NA	NA	NA	NA	NA	NA	NA	NA	NA	NA	NA	NA	NA	NA	NA	NA	NA	NA	NA	NA	NA	NA	NA	NA	NA	NA	NA
pg.00576	SbiBTX642.01G051500	1	SbiRTX430.01G052000	1	Sobic.001G050700	1	one-to-one	one-to-one	one-to-one	one-to-one	one-to-one	one-to-one	one-to-one	TRUE	one-to-one	Ortho:1-1-1_623:1-1	TRUE	TRUE	PF00573	PTHR10746	NA	NA	K02926	GO:0003735;GO:0005840;GO:0006412	AT2G20060	Ribosomal protein L4/L1 family	LOC_Os11g37510	ribosomal protein L4, putative, expressed	PF00573	PTHR10746	NA	KOG1624	K02926	GO:0003735;GO:0005840;GO:0006412	AT2G20060	Ribosomal protein L4/L1 family	Cre12.g520400	Mitochondrial ribosomal protein L4	LOC_Os11g37510	ribosomal protein L4, putative, expressed	PF00573	PTHR10746	NA	KOG1624	K02926	GO:0003735;GO:0005840;GO:0006412	AT2G20060	Ribosomal protein L4/L1 family	LOC_Os11g37510
pg.00577	SbiBTX642.01G051600	1	SbiRTX430.01G052100	1	Sobic.001G050800	1	one-to-one	one-to-one	one-to-one	one-to-one	one-to-one	one-to-one	one-to-one	TRUE	one-to-one	Ortho:1-1-1_623:1-1	TRUE	TRUE	PF00337 PF02434	PTHR11214 PTHR11214:SF119	NA	NA	NA	NA	NA	NA	LOC_Os03g58900	galactosyltransferase family protein, putative, expressed	PF00337 PF02434	PTHR11214 PTHR11214:SF119	EC:2.4.1.134	KOG2287	NA	GO:0006486;GO:0008378;GO:0016020;GO:0016491;GO:0016757;GO:0030246;GO:0055114	NA	NA	NA	NA	LOC_Os03g58900	galactosyltransferase family protein, putative, expressed	PF00337 PF02434	PTHR11214 PTHR11214:SF119	EC:2.4.1.134	KOG2287	NA	GO:0006486;GO:0008378;GO:0016020;GO:0016757;GO:0030246	NA	NA	LOC_Os03g58900
[truncated: 62,902 more rows]
[truncated: 4 more columns]

## Sheet: TableS3
Category	Direction	Tissue	n
Both	Down	Leaf	28
Both	Down	Root	408
Both	Up	Leaf	83
Both	Up	Root	207
Postflowering	Down	Leaf	144
Postflowering	Down	Root	394
Postflowering	Up	Leaf	47
Postflowering	Up	Root	118
Preflowering	Down	Leaf	47
Preflowering	Down	Root	741
Preflowering	Up	Leaf	127
Preflowering	Up	Root	288
Recovery	Down	Leaf	90
Recovery	Down	Root	137
Recovery	Up	Leaf	152
Recovery	Up	Root	556

## Sheet: TableS4
Locus	Direction	Tissue	Category	Genotype	Year
pg.00004	Down	Root	Preflowering	Both	Year123
pg.00031	Down	Root	Postflowering	Both	Year123
pg.00107	Down	Root	Postflowering	Both	Year123
pg.00111	Up	Root	Both	Both	Year123
pg.00125	Up	Root	Preflowering	Both	Year123
[truncated: 5,390 more rows]

## Sheet: TableS5
Barcode	Genotype	Condition	Tissue	Year	Time.Point	Library	n_years	Period	Drought_Status	Run
[truncated: 1,508 more rows]
